# Supplementary material for: Spatio-temporal dynamics of pathogenic variants associated with monogenic disorders reconstructed with ancient DNA
Source: PLoS One. 2022 Jun 24;17(6):e0269628. doi: 10.1371/journal.pone.0269628 (PMC9231702; doi:10.1371/journal.pone.0269628)
Supplement: S1 Table — (XLSX) [file pone.0269628.s001.xlsx]

## Sheet: Sheet1
AGE	AGE_POOL	sample_ID	sex	Geographical Region	article
650	500-1000	I0042FPeru_Laramate_650BP_LIP	F	South America	A Paleogenomic Reconstruction of the Deep Population History of the Andes. Nakatsuka N, Lazaridis I, Barbieri C, Skoglund P, Rohland N, Mallick S, Posth C, Harkins-Kinkaid K, Ferry M, Harney É, Michel M, Stewardson K, Novak-Forst J, Capriles JM, Durruty MA, Álvarez KA, Beresford-Jones D, Burger R, Cadwallader L, Fujita R, Isla J, Lau G, Aguirre CL, LeBlanc S, Maldonado SC, Meddens F, Messineo PG,…
650	500-1000	I0044FPeru_Lima_650BP_LIP	F	South America	A Paleogenomic Reconstruction of the Deep Population History of the Andes. Nakatsuka N, Lazaridis I, Barbieri C, Skoglund P, Rohland N, Mallick S, Posth C, Harkins-Kinkaid K, Ferry M, Harney É, Michel M, Stewardson K, Novak-Forst J, Capriles JM, Durruty MA, Álvarez KA, Beresford-Jones D, Burger R, Cadwallader L, Fujita R, Isla J, Lau G, Aguirre CL, LeBlanc S, Maldonado SC, Meddens F, Messineo PG,…
1450	1000-1500	I0045MPeru_Lima_1450BP_EIP	M	South America	A Paleogenomic Reconstruction of the Deep Population History of the Andes. Nakatsuka N, Lazaridis I, Barbieri C, Skoglund P, Rohland N, Mallick S, Posth C, Harkins-Kinkaid K, Ferry M, Harney É, Michel M, Stewardson K, Novak-Forst J, Capriles JM, Durruty MA, Álvarez KA, Beresford-Jones D, Burger R, Cadwallader L, Fujita R, Isla J, Lau G, Aguirre CL, LeBlanc S, Maldonado SC, Meddens F, Messineo PG,…
1300	1000-1500	I0324MPeru_ElBrujo_1300BP_EIP	M	South America	A Paleogenomic Reconstruction of the Deep Population History of the Andes. Nakatsuka N, Lazaridis I, Barbieri C, Skoglund P, Rohland N, Mallick S, Posth C, Harkins-Kinkaid K, Ferry M, Harney É, Michel M, Stewardson K, Novak-Forst J, Capriles JM, Durruty MA, Álvarez KA, Beresford-Jones D, Burger R, Cadwallader L, Fujita R, Isla J, Lau G, Aguirre CL, LeBlanc S, Maldonado SC, Meddens F, Messineo PG,…
650	500-1000	I0964FPeru_Lima_650BP_LIP	F	South America	A Paleogenomic Reconstruction of the Deep Population History of the Andes. Nakatsuka N, Lazaridis I, Barbieri C, Skoglund P, Rohland N, Mallick S, Posth C, Harkins-Kinkaid K, Ferry M, Harney É, Michel M, Stewardson K, Novak-Forst J, Capriles JM, Durruty MA, Álvarez KA, Beresford-Jones D, Burger R, Cadwallader L, Fujita R, Isla J, Lau G, Aguirre CL, LeBlanc S, Maldonado SC, Meddens F, Messineo PG,…
650	500-1000	I0965FPeru_Lima_650BP_LIP	F	South America	A Paleogenomic Reconstruction of the Deep Population History of the Andes. Nakatsuka N, Lazaridis I, Barbieri C, Skoglund P, Rohland N, Mallick S, Posth C, Harkins-Kinkaid K, Ferry M, Harney É, Michel M, Stewardson K, Novak-Forst J, Capriles JM, Durruty MA, Álvarez KA, Beresford-Jones D, Burger R, Cadwallader L, Fujita R, Isla J, Lau G, Aguirre CL, LeBlanc S, Maldonado SC, Meddens F, Messineo PG,…
650	500-1000	I0966MPeru_Lima_650BP_LIP	M	South America	A Paleogenomic Reconstruction of the Deep Population History of the Andes. Nakatsuka N, Lazaridis I, Barbieri C, Skoglund P, Rohland N, Mallick S, Posth C, Harkins-Kinkaid K, Ferry M, Harney É, Michel M, Stewardson K, Novak-Forst J, Capriles JM, Durruty MA, Álvarez KA, Beresford-Jones D, Burger R, Cadwallader L, Fujita R, Isla J, Lau G, Aguirre CL, LeBlanc S, Maldonado SC, Meddens F, Messineo PG,…
650	500-1000	I0967MPeru_Lima_650BP_LIP	M	South America	A Paleogenomic Reconstruction of the Deep Population History of the Andes. Nakatsuka N, Lazaridis I, Barbieri C, Skoglund P, Rohland N, Mallick S, Posth C, Harkins-Kinkaid K, Ferry M, Harney É, Michel M, Stewardson K, Novak-Forst J, Capriles JM, Durruty MA, Álvarez KA, Beresford-Jones D, Burger R, Cadwallader L, Fujita R, Isla J, Lau G, Aguirre CL, LeBlanc S, Maldonado SC, Meddens F, Messineo PG,…
1050	1000-1500	I0968MPeru_Lima_1050BP_MH	M	South America	A Paleogenomic Reconstruction of the Deep Population History of the Andes. Nakatsuka N, Lazaridis I, Barbieri C, Skoglund P, Rohland N, Mallick S, Posth C, Harkins-Kinkaid K, Ferry M, Harney É, Michel M, Stewardson K, Novak-Forst J, Capriles JM, Durruty MA, Álvarez KA, Beresford-Jones D, Burger R, Cadwallader L, Fujita R, Isla J, Lau G, Aguirre CL, LeBlanc S, Maldonado SC, Meddens F, Messineo PG,…
650	500-1000	I0969MPeru_Lima_650BP_LIP	M	South America	A Paleogenomic Reconstruction of the Deep Population History of the Andes. Nakatsuka N, Lazaridis I, Barbieri C, Skoglund P, Rohland N, Mallick S, Posth C, Harkins-Kinkaid K, Ferry M, Harney É, Michel M, Stewardson K, Novak-Forst J, Capriles JM, Durruty MA, Álvarez KA, Beresford-Jones D, Burger R, Cadwallader L, Fujita R, Isla J, Lau G, Aguirre CL, LeBlanc S, Maldonado SC, Meddens F, Messineo PG,…
1050	1000-1500	I0971FPeru_Lima_1050BP_MH	F	South America	A Paleogenomic Reconstruction of the Deep Population History of the Andes. Nakatsuka N, Lazaridis I, Barbieri C, Skoglund P, Rohland N, Mallick S, Posth C, Harkins-Kinkaid K, Ferry M, Harney É, Michel M, Stewardson K, Novak-Forst J, Capriles JM, Durruty MA, Álvarez KA, Beresford-Jones D, Burger R, Cadwallader L, Fujita R, Isla J, Lau G, Aguirre CL, LeBlanc S, Maldonado SC, Meddens F, Messineo PG,…
650	500-1000	I0972MPeru_Lima_650BP_LIP	M	South America	A Paleogenomic Reconstruction of the Deep Population History of the Andes. Nakatsuka N, Lazaridis I, Barbieri C, Skoglund P, Rohland N, Mallick S, Posth C, Harkins-Kinkaid K, Ferry M, Harney É, Michel M, Stewardson K, Novak-Forst J, Capriles JM, Durruty MA, Álvarez KA, Beresford-Jones D, Burger R, Cadwallader L, Fujita R, Isla J, Lau G, Aguirre CL, LeBlanc S, Maldonado SC, Meddens F, Messineo PG,…
1450	1000-1500	I0974MPeru_Lima_1450BP_EIP	M	South America	A Paleogenomic Reconstruction of the Deep Population History of the Andes. Nakatsuka N, Lazaridis I, Barbieri C, Skoglund P, Rohland N, Mallick S, Posth C, Harkins-Kinkaid K, Ferry M, Harney É, Michel M, Stewardson K, Novak-Forst J, Capriles JM, Durruty MA, Álvarez KA, Beresford-Jones D, Burger R, Cadwallader L, Fujita R, Isla J, Lau G, Aguirre CL, LeBlanc S, Maldonado SC, Meddens F, Messineo PG,…
1450	1000-1500	I0975FPeru_Lima_1450BP_EIP	F	South America	A Paleogenomic Reconstruction of the Deep Population History of the Andes. Nakatsuka N, Lazaridis I, Barbieri C, Skoglund P, Rohland N, Mallick S, Posth C, Harkins-Kinkaid K, Ferry M, Harney É, Michel M, Stewardson K, Novak-Forst J, Capriles JM, Durruty MA, Álvarez KA, Beresford-Jones D, Burger R, Cadwallader L, Fujita R, Isla J, Lau G, Aguirre CL, LeBlanc S, Maldonado SC, Meddens F, Messineo PG,…
1000	1000-1500	I0976MBolivia_Tiwanaku_1000BP_MH	M	South America	A Paleogenomic Reconstruction of the Deep Population History of the Andes. Nakatsuka N, Lazaridis I, Barbieri C, Skoglund P, Rohland N, Mallick S, Posth C, Harkins-Kinkaid K, Ferry M, Harney É, Michel M, Stewardson K, Novak-Forst J, Capriles JM, Durruty MA, Álvarez KA, Beresford-Jones D, Burger R, Cadwallader L, Fujita R, Isla J, Lau G, Aguirre CL, LeBlanc S, Maldonado SC, Meddens F, Messineo PG,…
1000	1000-1500	I0977FBolivia_Tiwanaku_1000BP_MH	F	South America	A Paleogenomic Reconstruction of the Deep Population History of the Andes. Nakatsuka N, Lazaridis I, Barbieri C, Skoglund P, Rohland N, Mallick S, Posth C, Harkins-Kinkaid K, Ferry M, Harney É, Michel M, Stewardson K, Novak-Forst J, Capriles JM, Durruty MA, Álvarez KA, Beresford-Jones D, Burger R, Cadwallader L, Fujita R, Isla J, Lau G, Aguirre CL, LeBlanc S, Maldonado SC, Meddens F, Messineo PG,…
1000	1000-1500	I0978MBolivia_Tiwanaku_1000BP_MH	M	South America	A Paleogenomic Reconstruction of the Deep Population History of the Andes. Nakatsuka N, Lazaridis I, Barbieri C, Skoglund P, Rohland N, Mallick S, Posth C, Harkins-Kinkaid K, Ferry M, Harney É, Michel M, Stewardson K, Novak-Forst J, Capriles JM, Durruty MA, Álvarez KA, Beresford-Jones D, Burger R, Cadwallader L, Fujita R, Isla J, Lau G, Aguirre CL, LeBlanc S, Maldonado SC, Meddens F, Messineo PG,…
1000	1000-1500	I0979MBolivia_Tiwanaku_1000BP_MH	M	South America	A Paleogenomic Reconstruction of the Deep Population History of the Andes. Nakatsuka N, Lazaridis I, Barbieri C, Skoglund P, Rohland N, Mallick S, Posth C, Harkins-Kinkaid K, Ferry M, Harney É, Michel M, Stewardson K, Novak-Forst J, Capriles JM, Durruty MA, Álvarez KA, Beresford-Jones D, Burger R, Cadwallader L, Fujita R, Isla J, Lau G, Aguirre CL, LeBlanc S, Maldonado SC, Meddens F, Messineo PG,…
650	500-1000	I1356FPeru_Laramate_650BP_LIP	F	South America	A Paleogenomic Reconstruction of the Deep Population History of the Andes. Nakatsuka N, Lazaridis I, Barbieri C, Skoglund P, Rohland N, Mallick S, Posth C, Harkins-Kinkaid K, Ferry M, Harney É, Michel M, Stewardson K, Novak-Forst J, Capriles JM, Durruty MA, Álvarez KA, Beresford-Jones D, Burger R, Cadwallader L, Fujita R, Isla J, Lau G, Aguirre CL, LeBlanc S, Maldonado SC, Meddens F, Messineo PG,…
650	500-1000	I1358MPeru_Laramate_650BP_LIP	M	South America	A Paleogenomic Reconstruction of the Deep Population History of the Andes. Nakatsuka N, Lazaridis I, Barbieri C, Skoglund P, Rohland N, Mallick S, Posth C, Harkins-Kinkaid K, Ferry M, Harney É, Michel M, Stewardson K, Novak-Forst J, Capriles JM, Durruty MA, Álvarez KA, Beresford-Jones D, Burger R, Cadwallader L, Fujita R, Isla J, Lau G, Aguirre CL, LeBlanc S, Maldonado SC, Meddens F, Messineo PG,…
650	500-1000	I1396MPeru_Laramate_650BP_LIP	M	South America	A Paleogenomic Reconstruction of the Deep Population History of the Andes. Nakatsuka N, Lazaridis I, Barbieri C, Skoglund P, Rohland N, Mallick S, Posth C, Harkins-Kinkaid K, Ferry M, Harney É, Michel M, Stewardson K, Novak-Forst J, Capriles JM, Durruty MA, Álvarez KA, Beresford-Jones D, Burger R, Cadwallader L, Fujita R, Isla J, Lau G, Aguirre CL, LeBlanc S, Maldonado SC, Meddens F, Messineo PG,…
700	500-1000	I14009MChile_Pukara_700BP_LIP	M	South America	A Paleogenomic Reconstruction of the Deep Population History of the Andes. Nakatsuka N, Lazaridis I, Barbieri C, Skoglund P, Rohland N, Mallick S, Posth C, Harkins-Kinkaid K, Ferry M, Harney É, Michel M, Stewardson K, Novak-Forst J, Capriles JM, Durruty MA, Álvarez KA, Beresford-Jones D, Burger R, Cadwallader L, Fujita R, Isla J, Lau G, Aguirre CL, LeBlanc S, Maldonado SC, Meddens F, Messineo PG,…
600	500-1000	I1400MPeru_SanSebastian_600BP_LIP_contam	M	South America	A Paleogenomic Reconstruction of the Deep Population History of the Andes. Nakatsuka N, Lazaridis I, Barbieri C, Skoglund P, Rohland N, Mallick S, Posth C, Harkins-Kinkaid K, Ferry M, Harney É, Michel M, Stewardson K, Novak-Forst J, Capriles JM, Durruty MA, Álvarez KA, Beresford-Jones D, Burger R, Cadwallader L, Fujita R, Isla J, Lau G, Aguirre CL, LeBlanc S, Maldonado SC, Meddens F, Messineo PG,…
550	500-1000	I1479FPeru_Palpa_550BP_LIP	F	South America	A Paleogenomic Reconstruction of the Deep Population History of the Andes. Nakatsuka N, Lazaridis I, Barbieri C, Skoglund P, Rohland N, Mallick S, Posth C, Harkins-Kinkaid K, Ferry M, Harney É, Michel M, Stewardson K, Novak-Forst J, Capriles JM, Durruty MA, Álvarez KA, Beresford-Jones D, Burger R, Cadwallader L, Fujita R, Isla J, Lau G, Aguirre CL, LeBlanc S, Maldonado SC, Meddens F, Messineo PG,…
500	500-1000	I1743MPeru_SanSebastian_500BP_LH	M	South America	A Paleogenomic Reconstruction of the Deep Population History of the Andes. Nakatsuka N, Lazaridis I, Barbieri C, Skoglund P, Rohland N, Mallick S, Posth C, Harkins-Kinkaid K, Ferry M, Harney É, Michel M, Stewardson K, Novak-Forst J, Capriles JM, Durruty MA, Álvarez KA, Beresford-Jones D, Burger R, Cadwallader L, Fujita R, Isla J, Lau G, Aguirre CL, LeBlanc S, Maldonado SC, Meddens F, Messineo PG,…
600	500-1000	I1744MPeru_SanSebastian_600BP_LIP	M	South America	A Paleogenomic Reconstruction of the Deep Population History of the Andes. Nakatsuka N, Lazaridis I, Barbieri C, Skoglund P, Rohland N, Mallick S, Posth C, Harkins-Kinkaid K, Ferry M, Harney É, Michel M, Stewardson K, Novak-Forst J, Capriles JM, Durruty MA, Álvarez KA, Beresford-Jones D, Burger R, Cadwallader L, Fujita R, Isla J, Lau G, Aguirre CL, LeBlanc S, Maldonado SC, Meddens F, Messineo PG,…
700	500-1000	I17497MChile_Pukara_700BP_LIP	M	South America	A Paleogenomic Reconstruction of the Deep Population History of the Andes. Nakatsuka N, Lazaridis I, Barbieri C, Skoglund P, Rohland N, Mallick S, Posth C, Harkins-Kinkaid K, Ferry M, Harney É, Michel M, Stewardson K, Novak-Forst J, Capriles JM, Durruty MA, Álvarez KA, Beresford-Jones D, Burger R, Cadwallader L, Fujita R, Isla J, Lau G, Aguirre CL, LeBlanc S, Maldonado SC, Meddens F, Messineo PG,…
2250	2000-2500	I2233MPeru_Paracas_2250BP_EH	M	South America	A Paleogenomic Reconstruction of the Deep Population History of the Andes. Nakatsuka N, Lazaridis I, Barbieri C, Skoglund P, Rohland N, Mallick S, Posth C, Harkins-Kinkaid K, Ferry M, Harney É, Michel M, Stewardson K, Novak-Forst J, Capriles JM, Durruty MA, Álvarez KA, Beresford-Jones D, Burger R, Cadwallader L, Fujita R, Isla J, Lau G, Aguirre CL, LeBlanc S, Maldonado SC, Meddens F, Messineo PG,…
1000	1000-1500	I2236MPeru_Campanayuq_1000BP_MH	M	South America	A Paleogenomic Reconstruction of the Deep Population History of the Andes. Nakatsuka N, Lazaridis I, Barbieri C, Skoglund P, Rohland N, Mallick S, Posth C, Harkins-Kinkaid K, Ferry M, Harney É, Michel M, Stewardson K, Novak-Forst J, Capriles JM, Durruty MA, Álvarez KA, Beresford-Jones D, Burger R, Cadwallader L, Fujita R, Isla J, Lau G, Aguirre CL, LeBlanc S, Maldonado SC, Meddens F, Messineo PG,…
1300	1000-1500	I2237FPeru_ElBrujo_1300BP_EIP	F	South America	A Paleogenomic Reconstruction of the Deep Population History of the Andes. Nakatsuka N, Lazaridis I, Barbieri C, Skoglund P, Rohland N, Mallick S, Posth C, Harkins-Kinkaid K, Ferry M, Harney É, Michel M, Stewardson K, Novak-Forst J, Capriles JM, Durruty MA, Álvarez KA, Beresford-Jones D, Burger R, Cadwallader L, Fujita R, Isla J, Lau G, Aguirre CL, LeBlanc S, Maldonado SC, Meddens F, Messineo PG,…
1300	1000-1500	I2238FPeru_ElBrujo_1300BP_EIP	F	South America	A Paleogenomic Reconstruction of the Deep Population History of the Andes. Nakatsuka N, Lazaridis I, Barbieri C, Skoglund P, Rohland N, Mallick S, Posth C, Harkins-Kinkaid K, Ferry M, Harney É, Michel M, Stewardson K, Novak-Forst J, Capriles JM, Durruty MA, Álvarez KA, Beresford-Jones D, Burger R, Cadwallader L, Fujita R, Isla J, Lau G, Aguirre CL, LeBlanc S, Maldonado SC, Meddens F, Messineo PG,…
850	500-1000	I2241MPeru_ElBrujo_850BP_MH-LIP	M	South America	A Paleogenomic Reconstruction of the Deep Population History of the Andes. Nakatsuka N, Lazaridis I, Barbieri C, Skoglund P, Rohland N, Mallick S, Posth C, Harkins-Kinkaid K, Ferry M, Harney É, Michel M, Stewardson K, Novak-Forst J, Capriles JM, Durruty MA, Álvarez KA, Beresford-Jones D, Burger R, Cadwallader L, Fujita R, Isla J, Lau G, Aguirre CL, LeBlanc S, Maldonado SC, Meddens F, Messineo PG,…
850	500-1000	I2242FPeru_ElBrujo_850BP_MH-LIP	F	South America	A Paleogenomic Reconstruction of the Deep Population History of the Andes. Nakatsuka N, Lazaridis I, Barbieri C, Skoglund P, Rohland N, Mallick S, Posth C, Harkins-Kinkaid K, Ferry M, Harney É, Michel M, Stewardson K, Novak-Forst J, Capriles JM, Durruty MA, Álvarez KA, Beresford-Jones D, Burger R, Cadwallader L, Fujita R, Isla J, Lau G, Aguirre CL, LeBlanc S, Maldonado SC, Meddens F, Messineo PG,…
850	500-1000	I2243FPeru_ElBrujo_850BP_MH-LIP	F	South America	A Paleogenomic Reconstruction of the Deep Population History of the Andes. Nakatsuka N, Lazaridis I, Barbieri C, Skoglund P, Rohland N, Mallick S, Posth C, Harkins-Kinkaid K, Ferry M, Harney É, Michel M, Stewardson K, Novak-Forst J, Capriles JM, Durruty MA, Álvarez KA, Beresford-Jones D, Burger R, Cadwallader L, Fujita R, Isla J, Lau G, Aguirre CL, LeBlanc S, Maldonado SC, Meddens F, Messineo PG,…
850	500-1000	I2244MPeru_ElBrujo_850BP_MH-LIP	M	South America	A Paleogenomic Reconstruction of the Deep Population History of the Andes. Nakatsuka N, Lazaridis I, Barbieri C, Skoglund P, Rohland N, Mallick S, Posth C, Harkins-Kinkaid K, Ferry M, Harney É, Michel M, Stewardson K, Novak-Forst J, Capriles JM, Durruty MA, Álvarez KA, Beresford-Jones D, Burger R, Cadwallader L, Fujita R, Isla J, Lau G, Aguirre CL, LeBlanc S, Maldonado SC, Meddens F, Messineo PG,…
700	500-1000	I2250MPeru_Chinchawas_700BP_LIP	M	South America	A Paleogenomic Reconstruction of the Deep Population History of the Andes. Nakatsuka N, Lazaridis I, Barbieri C, Skoglund P, Rohland N, Mallick S, Posth C, Harkins-Kinkaid K, Ferry M, Harney É, Michel M, Stewardson K, Novak-Forst J, Capriles JM, Durruty MA, Álvarez KA, Beresford-Jones D, Burger R, Cadwallader L, Fujita R, Isla J, Lau G, Aguirre CL, LeBlanc S, Maldonado SC, Meddens F, Messineo PG,…
700	500-1000	I2251FPeru_Chinchawas_700BP_LIP	F	South America	A Paleogenomic Reconstruction of the Deep Population History of the Andes. Nakatsuka N, Lazaridis I, Barbieri C, Skoglund P, Rohland N, Mallick S, Posth C, Harkins-Kinkaid K, Ferry M, Harney É, Michel M, Stewardson K, Novak-Forst J, Capriles JM, Durruty MA, Álvarez KA, Beresford-Jones D, Burger R, Cadwallader L, Fujita R, Isla J, Lau G, Aguirre CL, LeBlanc S, Maldonado SC, Meddens F, Messineo PG,…
1000	1000-1500	I2252MPeru_Chinchawas_1000BP_MH	M	South America	A Paleogenomic Reconstruction of the Deep Population History of the Andes. Nakatsuka N, Lazaridis I, Barbieri C, Skoglund P, Rohland N, Mallick S, Posth C, Harkins-Kinkaid K, Ferry M, Harney É, Michel M, Stewardson K, Novak-Forst J, Capriles JM, Durruty MA, Álvarez KA, Beresford-Jones D, Burger R, Cadwallader L, Fujita R, Isla J, Lau G, Aguirre CL, LeBlanc S, Maldonado SC, Meddens F, Messineo PG,…
1000	1000-1500	I2253FPeru_Chinchawas_1000BP_MH	F	South America	A Paleogenomic Reconstruction of the Deep Population History of the Andes. Nakatsuka N, Lazaridis I, Barbieri C, Skoglund P, Rohland N, Mallick S, Posth C, Harkins-Kinkaid K, Ferry M, Harney É, Michel M, Stewardson K, Novak-Forst J, Capriles JM, Durruty MA, Álvarez KA, Beresford-Jones D, Burger R, Cadwallader L, Fujita R, Isla J, Lau G, Aguirre CL, LeBlanc S, Maldonado SC, Meddens F, Messineo PG,…
600	500-1000	I2258_dMPeru_La_Galgada_600BP_LIP	M	South America	A Paleogenomic Reconstruction of the Deep Population History of the Andes. Nakatsuka N, Lazaridis I, Barbieri C, Skoglund P, Rohland N, Mallick S, Posth C, Harkins-Kinkaid K, Ferry M, Harney É, Michel M, Stewardson K, Novak-Forst J, Capriles JM, Durruty MA, Álvarez KA, Beresford-Jones D, Burger R, Cadwallader L, Fujita R, Isla J, Lau G, Aguirre CL, LeBlanc S, Maldonado SC, Meddens F, Messineo PG,…
1300	1000-1500	I2262MPeru_ElBrujo_1300BP_EIP	M	South America	A Paleogenomic Reconstruction of the Deep Population History of the Andes. Nakatsuka N, Lazaridis I, Barbieri C, Skoglund P, Rohland N, Mallick S, Posth C, Harkins-Kinkaid K, Ferry M, Harney É, Michel M, Stewardson K, Novak-Forst J, Capriles JM, Durruty MA, Álvarez KA, Beresford-Jones D, Burger R, Cadwallader L, Fujita R, Isla J, Lau G, Aguirre CL, LeBlanc S, Maldonado SC, Meddens F, Messineo PG,…
1300	1000-1500	I2263MPeru_ElBrujo_1300BP_EIP	M	South America	A Paleogenomic Reconstruction of the Deep Population History of the Andes. Nakatsuka N, Lazaridis I, Barbieri C, Skoglund P, Rohland N, Mallick S, Posth C, Harkins-Kinkaid K, Ferry M, Harney É, Michel M, Stewardson K, Novak-Forst J, Capriles JM, Durruty MA, Álvarez KA, Beresford-Jones D, Burger R, Cadwallader L, Fujita R, Isla J, Lau G, Aguirre CL, LeBlanc S, Maldonado SC, Meddens F, Messineo PG,…
700	500-1000	I2264FPeru_Chinchawas_700BP_LIP	F	South America	A Paleogenomic Reconstruction of the Deep Population History of the Andes. Nakatsuka N, Lazaridis I, Barbieri C, Skoglund P, Rohland N, Mallick S, Posth C, Harkins-Kinkaid K, Ferry M, Harney É, Michel M, Stewardson K, Novak-Forst J, Capriles JM, Durruty MA, Álvarez KA, Beresford-Jones D, Burger R, Cadwallader L, Fujita R, Isla J, Lau G, Aguirre CL, LeBlanc S, Maldonado SC, Meddens F, Messineo PG,…
4500	4500-5000	I2268FPeru_HuacaPrieta_4500BP_LA	F	South America	A Paleogenomic Reconstruction of the Deep Population History of the Andes. Nakatsuka N, Lazaridis I, Barbieri C, Skoglund P, Rohland N, Mallick S, Posth C, Harkins-Kinkaid K, Ferry M, Harney É, Michel M, Stewardson K, Novak-Forst J, Capriles JM, Durruty MA, Álvarez KA, Beresford-Jones D, Burger R, Cadwallader L, Fujita R, Isla J, Lau G, Aguirre CL, LeBlanc S, Maldonado SC, Meddens F, Messineo PG,…
1100	1000-1500	I2538FChile_CaletaHuelen_1100BP_MH	F	South America	A Paleogenomic Reconstruction of the Deep Population History of the Andes. Nakatsuka N, Lazaridis I, Barbieri C, Skoglund P, Rohland N, Mallick S, Posth C, Harkins-Kinkaid K, Ferry M, Harney É, Michel M, Stewardson K, Novak-Forst J, Capriles JM, Durruty MA, Álvarez KA, Beresford-Jones D, Burger R, Cadwallader L, Fujita R, Isla J, Lau G, Aguirre CL, LeBlanc S, Maldonado SC, Meddens F, Messineo PG,…
1100	1000-1500	I2539FChile_CaletaHuelen_1100BP_MH	F	South America	A Paleogenomic Reconstruction of the Deep Population History of the Andes. Nakatsuka N, Lazaridis I, Barbieri C, Skoglund P, Rohland N, Mallick S, Posth C, Harkins-Kinkaid K, Ferry M, Harney É, Michel M, Stewardson K, Novak-Forst J, Capriles JM, Durruty MA, Álvarez KA, Beresford-Jones D, Burger R, Cadwallader L, Fujita R, Isla J, Lau G, Aguirre CL, LeBlanc S, Maldonado SC, Meddens F, Messineo PG,…
1100	1000-1500	I2540MChile_CaletaHuelen_1100BP_MH	M	South America	A Paleogenomic Reconstruction of the Deep Population History of the Andes. Nakatsuka N, Lazaridis I, Barbieri C, Skoglund P, Rohland N, Mallick S, Posth C, Harkins-Kinkaid K, Ferry M, Harney É, Michel M, Stewardson K, Novak-Forst J, Capriles JM, Durruty MA, Álvarez KA, Beresford-Jones D, Burger R, Cadwallader L, Fujita R, Isla J, Lau G, Aguirre CL, LeBlanc S, Maldonado SC, Meddens F, Messineo PG,…
1000	1000-1500	I2543MPeru_Campanayuq_1000BP_MH	M	South America	A Paleogenomic Reconstruction of the Deep Population History of the Andes. Nakatsuka N, Lazaridis I, Barbieri C, Skoglund P, Rohland N, Mallick S, Posth C, Harkins-Kinkaid K, Ferry M, Harney É, Michel M, Stewardson K, Novak-Forst J, Capriles JM, Durruty MA, Álvarez KA, Beresford-Jones D, Burger R, Cadwallader L, Fujita R, Isla J, Lau G, Aguirre CL, LeBlanc S, Maldonado SC, Meddens F, Messineo PG,…
700	500-1000	I2544FPeru_Charrangochayoc_700BP_LIP	F	South America	A Paleogenomic Reconstruction of the Deep Population History of the Andes. Nakatsuka N, Lazaridis I, Barbieri C, Skoglund P, Rohland N, Mallick S, Posth C, Harkins-Kinkaid K, Ferry M, Harney É, Michel M, Stewardson K, Novak-Forst J, Capriles JM, Durruty MA, Álvarez KA, Beresford-Jones D, Burger R, Cadwallader L, Fujita R, Isla J, Lau G, Aguirre CL, LeBlanc S, Maldonado SC, Meddens F, Messineo PG,…
450	0-500	I2545MPeru_Mesayocpata_450BP_LH	M	South America	A Paleogenomic Reconstruction of the Deep Population History of the Andes. Nakatsuka N, Lazaridis I, Barbieri C, Skoglund P, Rohland N, Mallick S, Posth C, Harkins-Kinkaid K, Ferry M, Harney É, Michel M, Stewardson K, Novak-Forst J, Capriles JM, Durruty MA, Álvarez KA, Beresford-Jones D, Burger R, Cadwallader L, Fujita R, Isla J, Lau G, Aguirre CL, LeBlanc S, Maldonado SC, Meddens F, Messineo PG,…
550	500-1000	I2549MPeru_Palpa_550BP_LIP	M	South America	A Paleogenomic Reconstruction of the Deep Population History of the Andes. Nakatsuka N, Lazaridis I, Barbieri C, Skoglund P, Rohland N, Mallick S, Posth C, Harkins-Kinkaid K, Ferry M, Harney É, Michel M, Stewardson K, Novak-Forst J, Capriles JM, Durruty MA, Álvarez KA, Beresford-Jones D, Burger R, Cadwallader L, Fujita R, Isla J, Lau G, Aguirre CL, LeBlanc S, Maldonado SC, Meddens F, Messineo PG,…
950	500-1000	I2550MPeru_Palpa_950BP_MH	M	South America	A Paleogenomic Reconstruction of the Deep Population History of the Andes. Nakatsuka N, Lazaridis I, Barbieri C, Skoglund P, Rohland N, Mallick S, Posth C, Harkins-Kinkaid K, Ferry M, Harney É, Michel M, Stewardson K, Novak-Forst J, Capriles JM, Durruty MA, Álvarez KA, Beresford-Jones D, Burger R, Cadwallader L, Fujita R, Isla J, Lau G, Aguirre CL, LeBlanc S, Maldonado SC, Meddens F, Messineo PG,…
1350	1000-1500	I2557FPeru_Ullujaya_1350BP_EIP	F	South America	A Paleogenomic Reconstruction of the Deep Population History of the Andes. Nakatsuka N, Lazaridis I, Barbieri C, Skoglund P, Rohland N, Mallick S, Posth C, Harkins-Kinkaid K, Ferry M, Harney É, Michel M, Stewardson K, Novak-Forst J, Capriles JM, Durruty MA, Álvarez KA, Beresford-Jones D, Burger R, Cadwallader L, Fujita R, Isla J, Lau G, Aguirre CL, LeBlanc S, Maldonado SC, Meddens F, Messineo PG,…
1350	1000-1500	I2558MPeru_Ullujaya_1350BP_EIP	M	South America	A Paleogenomic Reconstruction of the Deep Population History of the Andes. Nakatsuka N, Lazaridis I, Barbieri C, Skoglund P, Rohland N, Mallick S, Posth C, Harkins-Kinkaid K, Ferry M, Harney É, Michel M, Stewardson K, Novak-Forst J, Capriles JM, Durruty MA, Álvarez KA, Beresford-Jones D, Burger R, Cadwallader L, Fujita R, Isla J, Lau G, Aguirre CL, LeBlanc S, Maldonado SC, Meddens F, Messineo PG,…
950	500-1000	I2560FPeru_Ullujaya_950BP_MH	F	South America	A Paleogenomic Reconstruction of the Deep Population History of the Andes. Nakatsuka N, Lazaridis I, Barbieri C, Skoglund P, Rohland N, Mallick S, Posth C, Harkins-Kinkaid K, Ferry M, Harney É, Michel M, Stewardson K, Novak-Forst J, Capriles JM, Durruty MA, Álvarez KA, Beresford-Jones D, Burger R, Cadwallader L, Fujita R, Isla J, Lau G, Aguirre CL, LeBlanc S, Maldonado SC, Meddens F, Messineo PG,…
1000	1000-1500	I2563FPeru_Campanayuq_1000BP_MH	F	South America	A Paleogenomic Reconstruction of the Deep Population History of the Andes. Nakatsuka N, Lazaridis I, Barbieri C, Skoglund P, Rohland N, Mallick S, Posth C, Harkins-Kinkaid K, Ferry M, Harney É, Michel M, Stewardson K, Novak-Forst J, Capriles JM, Durruty MA, Álvarez KA, Beresford-Jones D, Burger R, Cadwallader L, Fujita R, Isla J, Lau G, Aguirre CL, LeBlanc S, Maldonado SC, Meddens F, Messineo PG,…
1600	1500-2000	I8351FArgentina_LagunaChica_1600BP	F	South America	A Paleogenomic Reconstruction of the Deep Population History of the Andes. Nakatsuka N, Lazaridis I, Barbieri C, Skoglund P, Rohland N, Mallick S, Posth C, Harkins-Kinkaid K, Ferry M, Harney É, Michel M, Stewardson K, Novak-Forst J, Capriles JM, Durruty MA, Álvarez KA, Beresford-Jones D, Burger R, Cadwallader L, Fujita R, Isla J, Lau G, Aguirre CL, LeBlanc S, Maldonado SC, Meddens F, Messineo PG,…
1050	1000-1500	IO1UBolivia_Iroco_1050BP_MH_contam	U	South America	A Paleogenomic Reconstruction of the Deep Population History of the Andes. Nakatsuka N, Lazaridis I, Barbieri C, Skoglund P, Rohland N, Mallick S, Posth C, Harkins-Kinkaid K, Ferry M, Harney É, Michel M, Stewardson K, Novak-Forst J, Capriles JM, Durruty MA, Álvarez KA, Beresford-Jones D, Burger R, Cadwallader L, Fujita R, Isla J, Lau G, Aguirre CL, LeBlanc S, Maldonado SC, Meddens F, Messineo PG,…
1050	1000-1500	IO2UBolivia_Iroco_1050BP_MH	U	South America	A Paleogenomic Reconstruction of the Deep Population History of the Andes. Nakatsuka N, Lazaridis I, Barbieri C, Skoglund P, Rohland N, Mallick S, Posth C, Harkins-Kinkaid K, Ferry M, Harney É, Michel M, Stewardson K, Novak-Forst J, Capriles JM, Durruty MA, Álvarez KA, Beresford-Jones D, Burger R, Cadwallader L, Fujita R, Isla J, Lau G, Aguirre CL, LeBlanc S, Maldonado SC, Meddens F, Messineo PG,…
1100	1000-1500	MIS3UBolivia_Miraflores_1100BP_MH	U	South America	A Paleogenomic Reconstruction of the Deep Population History of the Andes. Nakatsuka N, Lazaridis I, Barbieri C, Skoglund P, Rohland N, Mallick S, Posth C, Harkins-Kinkaid K, Ferry M, Harney É, Michel M, Stewardson K, Novak-Forst J, Capriles JM, Durruty MA, Álvarez KA, Beresford-Jones D, Burger R, Cadwallader L, Fujita R, Isla J, Lau G, Aguirre CL, LeBlanc S, Maldonado SC, Meddens F, Messineo PG,…
1100	1000-1500	MIS5UBolivia_Miraflores_1100BP_MH	U	South America	A Paleogenomic Reconstruction of the Deep Population History of the Andes. Nakatsuka N, Lazaridis I, Barbieri C, Skoglund P, Rohland N, Mallick S, Posth C, Harkins-Kinkaid K, Ferry M, Harney É, Michel M, Stewardson K, Novak-Forst J, Capriles JM, Durruty MA, Álvarez KA, Beresford-Jones D, Burger R, Cadwallader L, Fujita R, Isla J, Lau G, Aguirre CL, LeBlanc S, Maldonado SC, Meddens F, Messineo PG,…
1100	1000-1500	MIS6UBolivia_Miraflores_1100BP_MH_contam	U	South America	A Paleogenomic Reconstruction of the Deep Population History of the Andes. Nakatsuka N, Lazaridis I, Barbieri C, Skoglund P, Rohland N, Mallick S, Posth C, Harkins-Kinkaid K, Ferry M, Harney É, Michel M, Stewardson K, Novak-Forst J, Capriles JM, Durruty MA, Álvarez KA, Beresford-Jones D, Burger R, Cadwallader L, Fujita R, Isla J, Lau G, Aguirre CL, LeBlanc S, Maldonado SC, Meddens F, Messineo PG,…
1100	1000-1500	MIS7UBolivia_Miraflores_1100BP_MH	F	South America	A Paleogenomic Reconstruction of the Deep Population History of the Andes. Nakatsuka N, Lazaridis I, Barbieri C, Skoglund P, Rohland N, Mallick S, Posth C, Harkins-Kinkaid K, Ferry M, Harney É, Michel M, Stewardson K, Novak-Forst J, Capriles JM, Durruty MA, Álvarez KA, Beresford-Jones D, Burger R, Cadwallader L, Fujita R, Isla J, Lau G, Aguirre CL, LeBlanc S, Maldonado SC, Meddens F, Messineo PG,…
4500	4000-4500	TOY-1-1UPeru_Torontoy1_450BP_LH	U	South America	A Paleogenomic Reconstruction of the Deep Population History of the Andes. Nakatsuka N, Lazaridis I, Barbieri C, Skoglund P, Rohland N, Mallick S, Posth C, Harkins-Kinkaid K, Ferry M, Harney É, Michel M, Stewardson K, Novak-Forst J, Capriles JM, Durruty MA, Álvarez KA, Beresford-Jones D, Burger R, Cadwallader L, Fujita R, Isla J, Lau G, Aguirre CL, LeBlanc S, Maldonado SC, Meddens F, Messineo PG,…
4500	4000-4500	TOY-4-5UPeru_Torontoy2_450BP_LH	U	South America	A Paleogenomic Reconstruction of the Deep Population History of the Andes. Nakatsuka N, Lazaridis I, Barbieri C, Skoglund P, Rohland N, Mallick S, Posth C, Harkins-Kinkaid K, Ferry M, Harney É, Michel M, Stewardson K, Novak-Forst J, Capriles JM, Durruty MA, Álvarez KA, Beresford-Jones D, Burger R, Cadwallader L, Fujita R, Isla J, Lau G, Aguirre CL, LeBlanc S, Maldonado SC, Meddens F, Messineo PG,…
4500	4000-4500	TOY-7A-1UPeru_Torontoy3_450BP_LH	U	South America	A Paleogenomic Reconstruction of the Deep Population History of the Andes. Nakatsuka N, Lazaridis I, Barbieri C, Skoglund P, Rohland N, Mallick S, Posth C, Harkins-Kinkaid K, Ferry M, Harney É, Michel M, Stewardson K, Novak-Forst J, Capriles JM, Durruty MA, Álvarez KA, Beresford-Jones D, Burger R, Cadwallader L, Fujita R, Isla J, Lau G, Aguirre CL, LeBlanc S, Maldonado SC, Meddens F, Messineo PG,…
4340	4000-4500	E09537_dFBeaker_Central_Europe	F	Europe	The Beaker phenomenon and the genomic transformation of northwest Europe. Olalde I, Brace S, Allentoft ME, Armit I, Kristiansen K, Booth T, Rohland N, Mallick S, Szécsényi-Nagy A, Mittnik A, Altena E, Lipson M, Lazaridis I, Harper TK, Patterson N, Broomandkhoshbacht N, Diekmann Y, Faltyskova Z, Fernandes D, Ferry M, Harney E, de Knijff P, Michel M, Oppenheimer J, Stewardson K, Barclay A, Alt KW, …
4288	4000-4500	E09538MBeaker_Central_Europe	M	Europe	The Beaker phenomenon and the genomic transformation of northwest Europe. Olalde I, Brace S, Allentoft ME, Armit I, Kristiansen K, Booth T, Rohland N, Mallick S, Szécsényi-Nagy A, Mittnik A, Altena E, Lipson M, Lazaridis I, Harper TK, Patterson N, Broomandkhoshbacht N, Diekmann Y, Faltyskova Z, Fernandes D, Ferry M, Harney E, de Knijff P, Michel M, Oppenheimer J, Stewardson K, Barclay A, Alt KW, …
4286	4000-4500	E09568_dMBeaker_Central_Europe	M	Europe	The Beaker phenomenon and the genomic transformation of northwest Europe. Olalde I, Brace S, Allentoft ME, Armit I, Kristiansen K, Booth T, Rohland N, Mallick S, Szécsényi-Nagy A, Mittnik A, Altena E, Lipson M, Lazaridis I, Harper TK, Patterson N, Broomandkhoshbacht N, Diekmann Y, Faltyskova Z, Fernandes D, Ferry M, Harney E, de Knijff P, Michel M, Oppenheimer J, Stewardson K, Barclay A, Alt KW, …
4223	4000-4500	E09569MBeaker_Central_Europe	M	Europe	The Beaker phenomenon and the genomic transformation of northwest Europe. Olalde I, Brace S, Allentoft ME, Armit I, Kristiansen K, Booth T, Rohland N, Mallick S, Szécsényi-Nagy A, Mittnik A, Altena E, Lipson M, Lazaridis I, Harper TK, Patterson N, Broomandkhoshbacht N, Diekmann Y, Faltyskova Z, Fernandes D, Ferry M, Harney E, de Knijff P, Michel M, Oppenheimer J, Stewardson K, Barclay A, Alt KW, …
4165	4000-4500	E09613_dFBeaker_Central_Europe	F	Europe	The Beaker phenomenon and the genomic transformation of northwest Europe. Olalde I, Brace S, Allentoft ME, Armit I, Kristiansen K, Booth T, Rohland N, Mallick S, Szécsényi-Nagy A, Mittnik A, Altena E, Lipson M, Lazaridis I, Harper TK, Patterson N, Broomandkhoshbacht N, Diekmann Y, Faltyskova Z, Fernandes D, Ferry M, Harney E, de Knijff P, Michel M, Oppenheimer J, Stewardson K, Barclay A, Alt KW, …
4107	4000-4500	E09614_dFBeaker_Central_Europe	F	Europe	The Beaker phenomenon and the genomic transformation of northwest Europe. Olalde I, Brace S, Allentoft ME, Armit I, Kristiansen K, Booth T, Rohland N, Mallick S, Szécsényi-Nagy A, Mittnik A, Altena E, Lipson M, Lazaridis I, Harper TK, Patterson N, Broomandkhoshbacht N, Diekmann Y, Faltyskova Z, Fernandes D, Ferry M, Harney E, de Knijff P, Michel M, Oppenheimer J, Stewardson K, Barclay A, Alt KW, …
4411	4000-4500	I0257MBeaker_Iberia	M	Europe	The Beaker phenomenon and the genomic transformation of northwest Europe. Olalde I, Brace S, Allentoft ME, Armit I, Kristiansen K, Booth T, Rohland N, Mallick S, Szécsényi-Nagy A, Mittnik A, Altena E, Lipson M, Lazaridis I, Harper TK, Patterson N, Broomandkhoshbacht N, Diekmann Y, Faltyskova Z, Fernandes D, Ferry M, Harney E, de Knijff P, Michel M, Oppenheimer J, Stewardson K, Barclay A, Alt KW, …
4350	4000-4500	I0258FBeaker_Iberia	F	Europe	The Beaker phenomenon and the genomic transformation of northwest Europe. Olalde I, Brace S, Allentoft ME, Armit I, Kristiansen K, Booth T, Rohland N, Mallick S, Szécsényi-Nagy A, Mittnik A, Altena E, Lipson M, Lazaridis I, Harper TK, Patterson N, Broomandkhoshbacht N, Diekmann Y, Faltyskova Z, Fernandes D, Ferry M, Harney E, de Knijff P, Michel M, Oppenheimer J, Stewardson K, Barclay A, Alt KW, …
4350	4000-4500	I0260FBeaker_Iberia	F	Europe	The Beaker phenomenon and the genomic transformation of northwest Europe. Olalde I, Brace S, Allentoft ME, Armit I, Kristiansen K, Booth T, Rohland N, Mallick S, Szécsényi-Nagy A, Mittnik A, Altena E, Lipson M, Lazaridis I, Harper TK, Patterson N, Broomandkhoshbacht N, Diekmann Y, Faltyskova Z, Fernandes D, Ferry M, Harney E, de Knijff P, Michel M, Oppenheimer J, Stewardson K, Barclay A, Alt KW, …
4350	4000-4500	I0261MBeaker_Iberia	M	Europe	The Beaker phenomenon and the genomic transformation of northwest Europe. Olalde I, Brace S, Allentoft ME, Armit I, Kristiansen K, Booth T, Rohland N, Mallick S, Szécsényi-Nagy A, Mittnik A, Altena E, Lipson M, Lazaridis I, Harper TK, Patterson N, Broomandkhoshbacht N, Diekmann Y, Faltyskova Z, Fernandes D, Ferry M, Harney E, de Knijff P, Michel M, Oppenheimer J, Stewardson K, Barclay A, Alt KW, …
4350	4000-4500	I0262FBeaker_Iberia	F	Europe	The Beaker phenomenon and the genomic transformation of northwest Europe. Olalde I, Brace S, Allentoft ME, Armit I, Kristiansen K, Booth T, Rohland N, Mallick S, Szécsényi-Nagy A, Mittnik A, Altena E, Lipson M, Lazaridis I, Harper TK, Patterson N, Broomandkhoshbacht N, Diekmann Y, Faltyskova Z, Fernandes D, Ferry M, Harney E, de Knijff P, Michel M, Oppenheimer J, Stewardson K, Barclay A, Alt KW, …
4350	4000-4500	I0263FBeaker_Iberia	F	Europe	The Beaker phenomenon and the genomic transformation of northwest Europe. Olalde I, Brace S, Allentoft ME, Armit I, Kristiansen K, Booth T, Rohland N, Mallick S, Szécsényi-Nagy A, Mittnik A, Altena E, Lipson M, Lazaridis I, Harper TK, Patterson N, Broomandkhoshbacht N, Diekmann Y, Faltyskova Z, Fernandes D, Ferry M, Harney E, de Knijff P, Michel M, Oppenheimer J, Stewardson K, Barclay A, Alt KW, …
4253	4000-4500	I0453MSE_Iberia_CA	M	Europe	The Beaker phenomenon and the genomic transformation of northwest Europe. Olalde I, Brace S, Allentoft ME, Armit I, Kristiansen K, Booth T, Rohland N, Mallick S, Szécsényi-Nagy A, Mittnik A, Altena E, Lipson M, Lazaridis I, Harper TK, Patterson N, Broomandkhoshbacht N, Diekmann Y, Faltyskova Z, Fernandes D, Ferry M, Harney E, de Knijff P, Michel M, Oppenheimer J, Stewardson K, Barclay A, Alt KW, …
4735	4500-5000	I0455MSE_Iberia_CA	M	Europe	The Beaker phenomenon and the genomic transformation of northwest Europe. Olalde I, Brace S, Allentoft ME, Armit I, Kristiansen K, Booth T, Rohland N, Mallick S, Szécsényi-Nagy A, Mittnik A, Altena E, Lipson M, Lazaridis I, Harper TK, Patterson N, Broomandkhoshbacht N, Diekmann Y, Faltyskova Z, Fernandes D, Ferry M, Harney E, de Knijff P, Michel M, Oppenheimer J, Stewardson K, Barclay A, Alt KW, …
4580	4500-5000	I0456FSE_Iberia_CA	F	Europe	The Beaker phenomenon and the genomic transformation of northwest Europe. Olalde I, Brace S, Allentoft ME, Armit I, Kristiansen K, Booth T, Rohland N, Mallick S, Szécsényi-Nagy A, Mittnik A, Altena E, Lipson M, Lazaridis I, Harper TK, Patterson N, Broomandkhoshbacht N, Diekmann Y, Faltyskova Z, Fernandes D, Ferry M, Harney E, de Knijff P, Michel M, Oppenheimer J, Stewardson K, Barclay A, Alt KW, …
4580	4500-5000	I0457MSE_Iberia_CA	M	Europe	The Beaker phenomenon and the genomic transformation of northwest Europe. Olalde I, Brace S, Allentoft ME, Armit I, Kristiansen K, Booth T, Rohland N, Mallick S, Szécsényi-Nagy A, Mittnik A, Altena E, Lipson M, Lazaridis I, Harper TK, Patterson N, Broomandkhoshbacht N, Diekmann Y, Faltyskova Z, Fernandes D, Ferry M, Harney E, de Knijff P, Michel M, Oppenheimer J, Stewardson K, Barclay A, Alt KW, …
4282	4000-4500	I0458MBeaker_Iberia	M	Europe	The Beaker phenomenon and the genomic transformation of northwest Europe. Olalde I, Brace S, Allentoft ME, Armit I, Kristiansen K, Booth T, Rohland N, Mallick S, Szécsényi-Nagy A, Mittnik A, Altena E, Lipson M, Lazaridis I, Harper TK, Patterson N, Broomandkhoshbacht N, Diekmann Y, Faltyskova Z, Fernandes D, Ferry M, Harney E, de Knijff P, Michel M, Oppenheimer J, Stewardson K, Barclay A, Alt KW, …
4350	4000-4500	I0459FBeaker_Iberia	F	Europe	The Beaker phenomenon and the genomic transformation of northwest Europe. Olalde I, Brace S, Allentoft ME, Armit I, Kristiansen K, Booth T, Rohland N, Mallick S, Szécsényi-Nagy A, Mittnik A, Altena E, Lipson M, Lazaridis I, Harper TK, Patterson N, Broomandkhoshbacht N, Diekmann Y, Faltyskova Z, Fernandes D, Ferry M, Harney E, de Knijff P, Michel M, Oppenheimer J, Stewardson K, Barclay A, Alt KW, …
4285	4000-4500	I0460MBeaker_Iberia	M	Europe	The Beaker phenomenon and the genomic transformation of northwest Europe. Olalde I, Brace S, Allentoft ME, Armit I, Kristiansen K, Booth T, Rohland N, Mallick S, Szécsényi-Nagy A, Mittnik A, Altena E, Lipson M, Lazaridis I, Harper TK, Patterson N, Broomandkhoshbacht N, Diekmann Y, Faltyskova Z, Fernandes D, Ferry M, Harney E, de Knijff P, Michel M, Oppenheimer J, Stewardson K, Barclay A, Alt KW, …
4278	4000-4500	I0461FBeaker_Iberia	F	Europe	The Beaker phenomenon and the genomic transformation of northwest Europe. Olalde I, Brace S, Allentoft ME, Armit I, Kristiansen K, Booth T, Rohland N, Mallick S, Szécsényi-Nagy A, Mittnik A, Altena E, Lipson M, Lazaridis I, Harper TK, Patterson N, Broomandkhoshbacht N, Diekmann Y, Faltyskova Z, Fernandes D, Ferry M, Harney E, de Knijff P, Michel M, Oppenheimer J, Stewardson K, Barclay A, Alt KW, …
4406	4000-4500	I0462FBeaker_Iberia	F	Europe	The Beaker phenomenon and the genomic transformation of northwest Europe. Olalde I, Brace S, Allentoft ME, Armit I, Kristiansen K, Booth T, Rohland N, Mallick S, Szécsényi-Nagy A, Mittnik A, Altena E, Lipson M, Lazaridis I, Harper TK, Patterson N, Broomandkhoshbacht N, Diekmann Y, Faltyskova Z, Fernandes D, Ferry M, Harney E, de Knijff P, Michel M, Oppenheimer J, Stewardson K, Barclay A, Alt KW, …
5180	5000-5500	I0518MEngland_N	M	Europe	The Beaker phenomenon and the genomic transformation of northwest Europe. Olalde I, Brace S, Allentoft ME, Armit I, Kristiansen K, Booth T, Rohland N, Mallick S, Szécsényi-Nagy A, Mittnik A, Altena E, Lipson M, Lazaridis I, Harper TK, Patterson N, Broomandkhoshbacht N, Diekmann Y, Faltyskova Z, Fernandes D, Ferry M, Harney E, de Knijff P, Michel M, Oppenheimer J, Stewardson K, Barclay A, Alt KW, …
5180	5000-5500	I0519MEngland_N	M	Europe	The Beaker phenomenon and the genomic transformation of northwest Europe. Olalde I, Brace S, Allentoft ME, Armit I, Kristiansen K, Booth T, Rohland N, Mallick S, Szécsényi-Nagy A, Mittnik A, Altena E, Lipson M, Lazaridis I, Harper TK, Patterson N, Broomandkhoshbacht N, Diekmann Y, Faltyskova Z, Fernandes D, Ferry M, Harney E, de Knijff P, Michel M, Oppenheimer J, Stewardson K, Barclay A, Alt KW, …
5180	5000-5500	I0520MEngland_N	M	Europe	The Beaker phenomenon and the genomic transformation of northwest Europe. Olalde I, Brace S, Allentoft ME, Armit I, Kristiansen K, Booth T, Rohland N, Mallick S, Szécsényi-Nagy A, Mittnik A, Altena E, Lipson M, Lazaridis I, Harper TK, Patterson N, Broomandkhoshbacht N, Diekmann Y, Faltyskova Z, Fernandes D, Ferry M, Harney E, de Knijff P, Michel M, Oppenheimer J, Stewardson K, Barclay A, Alt KW, …
4350	4000-4500	I0823FBeaker_Iberia	F	Europe	The Beaker phenomenon and the genomic transformation of northwest Europe. Olalde I, Brace S, Allentoft ME, Armit I, Kristiansen K, Booth T, Rohland N, Mallick S, Szécsényi-Nagy A, Mittnik A, Altena E, Lipson M, Lazaridis I, Harper TK, Patterson N, Broomandkhoshbacht N, Diekmann Y, Faltyskova Z, Fernandes D, Ferry M, Harney E, de Knijff P, Michel M, Oppenheimer J, Stewardson K, Barclay A, Alt KW, …
4337	4000-4500	I0825MBeaker_Iberia	M	Europe	The Beaker phenomenon and the genomic transformation of northwest Europe. Olalde I, Brace S, Allentoft ME, Armit I, Kristiansen K, Booth T, Rohland N, Mallick S, Szécsényi-Nagy A, Mittnik A, Altena E, Lipson M, Lazaridis I, Harper TK, Patterson N, Broomandkhoshbacht N, Diekmann Y, Faltyskova Z, Fernandes D, Ferry M, Harney E, de Knijff P, Michel M, Oppenheimer J, Stewardson K, Barclay A, Alt KW, …
4607	4500-5000	I0826MBeaker_Iberia	M	Europe	The Beaker phenomenon and the genomic transformation of northwest Europe. Olalde I, Brace S, Allentoft ME, Armit I, Kristiansen K, Booth T, Rohland N, Mallick S, Szécsényi-Nagy A, Mittnik A, Altena E, Lipson M, Lazaridis I, Harper TK, Patterson N, Broomandkhoshbacht N, Diekmann Y, Faltyskova Z, Fernandes D, Ferry M, Harney E, de Knijff P, Michel M, Oppenheimer J, Stewardson K, Barclay A, Alt KW, …
4282	4000-4500	I0839FBeaker_Iberia	F	Europe	The Beaker phenomenon and the genomic transformation of northwest Europe. Olalde I, Brace S, Allentoft ME, Armit I, Kristiansen K, Booth T, Rohland N, Mallick S, Szécsényi-Nagy A, Mittnik A, Altena E, Lipson M, Lazaridis I, Harper TK, Patterson N, Broomandkhoshbacht N, Diekmann Y, Faltyskova Z, Fernandes D, Ferry M, Harney E, de Knijff P, Michel M, Oppenheimer J, Stewardson K, Barclay A, Alt KW, …
4279	4000-4500	I0840FBeaker_Iberia	F	Europe	The Beaker phenomenon and the genomic transformation of northwest Europe. Olalde I, Brace S, Allentoft ME, Armit I, Kristiansen K, Booth T, Rohland N, Mallick S, Szécsényi-Nagy A, Mittnik A, Altena E, Lipson M, Lazaridis I, Harper TK, Patterson N, Broomandkhoshbacht N, Diekmann Y, Faltyskova Z, Fernandes D, Ferry M, Harney E, de Knijff P, Michel M, Oppenheimer J, Stewardson K, Barclay A, Alt KW, …
4100	4000-4500	I1381MBeaker_Central_Europe	M	Europe	The Beaker phenomenon and the genomic transformation of northwest Europe. Olalde I, Brace S, Allentoft ME, Armit I, Kristiansen K, Booth T, Rohland N, Mallick S, Szécsényi-Nagy A, Mittnik A, Altena E, Lipson M, Lazaridis I, Harper TK, Patterson N, Broomandkhoshbacht N, Diekmann Y, Faltyskova Z, Fernandes D, Ferry M, Harney E, de Knijff P, Michel M, Oppenheimer J, Stewardson K, Barclay A, Alt KW, …
4236	4000-4500	I1382MBeaker_Central_Europe	M	Europe	The Beaker phenomenon and the genomic transformation of northwest Europe. Olalde I, Brace S, Allentoft ME, Armit I, Kristiansen K, Booth T, Rohland N, Mallick S, Szécsényi-Nagy A, Mittnik A, Altena E, Lipson M, Lazaridis I, Harper TK, Patterson N, Broomandkhoshbacht N, Diekmann Y, Faltyskova Z, Fernandes D, Ferry M, Harney E, de Knijff P, Michel M, Oppenheimer J, Stewardson K, Barclay A, Alt KW, …
4246	4000-4500	I1388MBeaker_Southern_France	M	Europe	The Beaker phenomenon and the genomic transformation of northwest Europe. Olalde I, Brace S, Allentoft ME, Armit I, Kristiansen K, Booth T, Rohland N, Mallick S, Szécsényi-Nagy A, Mittnik A, Altena E, Lipson M, Lazaridis I, Harper TK, Patterson N, Broomandkhoshbacht N, Diekmann Y, Faltyskova Z, Fernandes D, Ferry M, Harney E, de Knijff P, Michel M, Oppenheimer J, Stewardson K, Barclay A, Alt KW, …
4323	4000-4500	I1389MBeaker_Central_Europe	M	Europe	The Beaker phenomenon and the genomic transformation of northwest Europe. Olalde I, Brace S, Allentoft ME, Armit I, Kristiansen K, Booth T, Rohland N, Mallick S, Szécsényi-Nagy A, Mittnik A, Altena E, Lipson M, Lazaridis I, Harper TK, Patterson N, Broomandkhoshbacht N, Diekmann Y, Faltyskova Z, Fernandes D, Ferry M, Harney E, de Knijff P, Michel M, Oppenheimer J, Stewardson K, Barclay A, Alt KW, …
4383	4000-4500	I1390MBeaker_Central_Europe	M	Europe	The Beaker phenomenon and the genomic transformation of northwest Europe. Olalde I, Brace S, Allentoft ME, Armit I, Kristiansen K, Booth T, Rohland N, Mallick S, Szécsényi-Nagy A, Mittnik A, Altena E, Lipson M, Lazaridis I, Harper TK, Patterson N, Broomandkhoshbacht N, Diekmann Y, Faltyskova Z, Fernandes D, Ferry M, Harney E, de Knijff P, Michel M, Oppenheimer J, Stewardson K, Barclay A, Alt KW, …
4190	4000-4500	I1391FBeaker_Central_Europe	F	Europe	The Beaker phenomenon and the genomic transformation of northwest Europe. Olalde I, Brace S, Allentoft ME, Armit I, Kristiansen K, Booth T, Rohland N, Mallick S, Szécsényi-Nagy A, Mittnik A, Altena E, Lipson M, Lazaridis I, Harper TK, Patterson N, Broomandkhoshbacht N, Diekmann Y, Faltyskova Z, Fernandes D, Ferry M, Harney E, de Knijff P, Michel M, Oppenheimer J, Stewardson K, Barclay A, Alt KW, …
4604	4500-5000	I1392FBeaker_Central_Europe	F	Europe	The Beaker phenomenon and the genomic transformation of northwest Europe. Olalde I, Brace S, Allentoft ME, Armit I, Kristiansen K, Booth T, Rohland N, Mallick S, Szécsényi-Nagy A, Mittnik A, Altena E, Lipson M, Lazaridis I, Harper TK, Patterson N, Broomandkhoshbacht N, Diekmann Y, Faltyskova Z, Fernandes D, Ferry M, Harney E, de Knijff P, Michel M, Oppenheimer J, Stewardson K, Barclay A, Alt KW, …
4350	4000-4500	I1553FBeaker_Iberia	F	Europe	The Beaker phenomenon and the genomic transformation of northwest Europe. Olalde I, Brace S, Allentoft ME, Armit I, Kristiansen K, Booth T, Rohland N, Mallick S, Szécsényi-Nagy A, Mittnik A, Altena E, Lipson M, Lazaridis I, Harper TK, Patterson N, Broomandkhoshbacht N, Diekmann Y, Faltyskova Z, Fernandes D, Ferry M, Harney E, de Knijff P, Michel M, Oppenheimer J, Stewardson K, Barclay A, Alt KW, …
4135	4000-4500	I1765_dMBeaker_Britain	M	Europe	The Beaker phenomenon and the genomic transformation of northwest Europe. Olalde I, Brace S, Allentoft ME, Armit I, Kristiansen K, Booth T, Rohland N, Mallick S, Szécsényi-Nagy A, Mittnik A, Altena E, Lipson M, Lazaridis I, Harper TK, Patterson N, Broomandkhoshbacht N, Diekmann Y, Faltyskova Z, Fernandes D, Ferry M, Harney E, de Knijff P, Michel M, Oppenheimer J, Stewardson K, Barclay A, Alt KW, …
4035	4000-4500	I1767MBeaker_Britain	M	Europe	The Beaker phenomenon and the genomic transformation of northwest Europe. Olalde I, Brace S, Allentoft ME, Armit I, Kristiansen K, Booth T, Rohland N, Mallick S, Szécsényi-Nagy A, Mittnik A, Altena E, Lipson M, Lazaridis I, Harper TK, Patterson N, Broomandkhoshbacht N, Diekmann Y, Faltyskova Z, Fernandes D, Ferry M, Harney E, de Knijff P, Michel M, Oppenheimer J, Stewardson K, Barclay A, Alt KW, …
3950	3500-4000	I1770FBeaker_Britain	F	Europe	The Beaker phenomenon and the genomic transformation of northwest Europe. Olalde I, Brace S, Allentoft ME, Armit I, Kristiansen K, Booth T, Rohland N, Mallick S, Szécsényi-Nagy A, Mittnik A, Altena E, Lipson M, Lazaridis I, Harper TK, Patterson N, Broomandkhoshbacht N, Diekmann Y, Faltyskova Z, Fernandes D, Ferry M, Harney E, de Knijff P, Michel M, Oppenheimer J, Stewardson K, Barclay A, Alt KW, …
3597	3500-4000	I1775MWales_CA_EBA	M	Europe	The Beaker phenomenon and the genomic transformation of northwest Europe. Olalde I, Brace S, Allentoft ME, Armit I, Kristiansen K, Booth T, Rohland N, Mallick S, Szécsényi-Nagy A, Mittnik A, Altena E, Lipson M, Lazaridis I, Harper TK, Patterson N, Broomandkhoshbacht N, Diekmann Y, Faltyskova Z, Fernandes D, Ferry M, Harney E, de Knijff P, Michel M, Oppenheimer J, Stewardson K, Barclay A, Alt KW, …
4635	4500-5000	I1970MBeaker_Iberia	M	Europe	The Beaker phenomenon and the genomic transformation of northwest Europe. Olalde I, Brace S, Allentoft ME, Armit I, Kristiansen K, Booth T, Rohland N, Mallick S, Szécsényi-Nagy A, Mittnik A, Altena E, Lipson M, Lazaridis I, Harper TK, Patterson N, Broomandkhoshbacht N, Diekmann Y, Faltyskova Z, Fernandes D, Ferry M, Harney E, de Knijff P, Michel M, Oppenheimer J, Stewardson K, Barclay A, Alt KW, …
4015	4000-4500	I1979FBeaker_Northern_Italy	F	Europe	The Beaker phenomenon and the genomic transformation of northwest Europe. Olalde I, Brace S, Allentoft ME, Armit I, Kristiansen K, Booth T, Rohland N, Mallick S, Szécsényi-Nagy A, Mittnik A, Altena E, Lipson M, Lazaridis I, Harper TK, Patterson N, Broomandkhoshbacht N, Diekmann Y, Faltyskova Z, Fernandes D, Ferry M, Harney E, de Knijff P, Michel M, Oppenheimer J, Stewardson K, Barclay A, Alt KW, …
4215	4000-4500	I2364MBeaker_Central_Europe	M	Europe	The Beaker phenomenon and the genomic transformation of northwest Europe. Olalde I, Brace S, Allentoft ME, Armit I, Kristiansen K, Booth T, Rohland N, Mallick S, Szécsényi-Nagy A, Mittnik A, Altena E, Lipson M, Lazaridis I, Harper TK, Patterson N, Broomandkhoshbacht N, Diekmann Y, Faltyskova Z, Fernandes D, Ferry M, Harney E, de Knijff P, Michel M, Oppenheimer J, Stewardson K, Barclay A, Alt KW, …
4285	4000-4500	I2365MBeaker_Central_Europe	M	Europe	The Beaker phenomenon and the genomic transformation of northwest Europe. Olalde I, Brace S, Allentoft ME, Armit I, Kristiansen K, Booth T, Rohland N, Mallick S, Szécsényi-Nagy A, Mittnik A, Altena E, Lipson M, Lazaridis I, Harper TK, Patterson N, Broomandkhoshbacht N, Diekmann Y, Faltyskova Z, Fernandes D, Ferry M, Harney E, de Knijff P, Michel M, Oppenheimer J, Stewardson K, Barclay A, Alt KW, …
4285	4000-4500	I2416MBeaker_Britain	M	Europe	The Beaker phenomenon and the genomic transformation of northwest Europe. Olalde I, Brace S, Allentoft ME, Armit I, Kristiansen K, Booth T, Rohland N, Mallick S, Szécsényi-Nagy A, Mittnik A, Altena E, Lipson M, Lazaridis I, Harper TK, Patterson N, Broomandkhoshbacht N, Diekmann Y, Faltyskova Z, Fernandes D, Ferry M, Harney E, de Knijff P, Michel M, Oppenheimer J, Stewardson K, Barclay A, Alt KW, …
4270	4000-4500	I2417MBeaker_Britain	M	Europe	The Beaker phenomenon and the genomic transformation of northwest Europe. Olalde I, Brace S, Allentoft ME, Armit I, Kristiansen K, Booth T, Rohland N, Mallick S, Szécsényi-Nagy A, Mittnik A, Altena E, Lipson M, Lazaridis I, Harper TK, Patterson N, Broomandkhoshbacht N, Diekmann Y, Faltyskova Z, Fernandes D, Ferry M, Harney E, de Knijff P, Michel M, Oppenheimer J, Stewardson K, Barclay A, Alt KW, …
4270	4000-4500	I2418FBeaker_Britain	F	Europe	The Beaker phenomenon and the genomic transformation of northwest Europe. Olalde I, Brace S, Allentoft ME, Armit I, Kristiansen K, Booth T, Rohland N, Mallick S, Szécsényi-Nagy A, Mittnik A, Altena E, Lipson M, Lazaridis I, Harper TK, Patterson N, Broomandkhoshbacht N, Diekmann Y, Faltyskova Z, Fernandes D, Ferry M, Harney E, de Knijff P, Michel M, Oppenheimer J, Stewardson K, Barclay A, Alt KW, …
3794	3500-4000	I2421MEngland_CA_EBA	M	Europe	The Beaker phenomenon and the genomic transformation of northwest Europe. Olalde I, Brace S, Allentoft ME, Armit I, Kristiansen K, Booth T, Rohland N, Mallick S, Szécsényi-Nagy A, Mittnik A, Altena E, Lipson M, Lazaridis I, Harper TK, Patterson N, Broomandkhoshbacht N, Diekmann Y, Faltyskova Z, Fernandes D, Ferry M, Harney E, de Knijff P, Michel M, Oppenheimer J, Stewardson K, Barclay A, Alt KW, …
4085	4000-4500	I2443FBeaker_Britain	F	Europe	The Beaker phenomenon and the genomic transformation of northwest Europe. Olalde I, Brace S, Allentoft ME, Armit I, Kristiansen K, Booth T, Rohland N, Mallick S, Szécsényi-Nagy A, Mittnik A, Altena E, Lipson M, Lazaridis I, Harper TK, Patterson N, Broomandkhoshbacht N, Diekmann Y, Faltyskova Z, Fernandes D, Ferry M, Harney E, de Knijff P, Michel M, Oppenheimer J, Stewardson K, Barclay A, Alt KW, …
4114	4000-4500	I2445MBeaker_Britain	M	Europe	The Beaker phenomenon and the genomic transformation of northwest Europe. Olalde I, Brace S, Allentoft ME, Armit I, Kristiansen K, Booth T, Rohland N, Mallick S, Szécsényi-Nagy A, Mittnik A, Altena E, Lipson M, Lazaridis I, Harper TK, Patterson N, Broomandkhoshbacht N, Diekmann Y, Faltyskova Z, Fernandes D, Ferry M, Harney E, de Knijff P, Michel M, Oppenheimer J, Stewardson K, Barclay A, Alt KW, …
4248	4000-4500	I2446FBeaker_Britain	F	Europe	The Beaker phenomenon and the genomic transformation of northwest Europe. Olalde I, Brace S, Allentoft ME, Armit I, Kristiansen K, Booth T, Rohland N, Mallick S, Szécsényi-Nagy A, Mittnik A, Altena E, Lipson M, Lazaridis I, Harper TK, Patterson N, Broomandkhoshbacht N, Diekmann Y, Faltyskova Z, Fernandes D, Ferry M, Harney E, de Knijff P, Michel M, Oppenheimer J, Stewardson K, Barclay A, Alt KW, …
3964	3500-4000	I2447MBeaker_Britain	M	Europe	The Beaker phenomenon and the genomic transformation of northwest Europe. Olalde I, Brace S, Allentoft ME, Armit I, Kristiansen K, Booth T, Rohland N, Mallick S, Szécsényi-Nagy A, Mittnik A, Altena E, Lipson M, Lazaridis I, Harper TK, Patterson N, Broomandkhoshbacht N, Diekmann Y, Faltyskova Z, Fernandes D, Ferry M, Harney E, de Knijff P, Michel M, Oppenheimer J, Stewardson K, Barclay A, Alt KW, …
4283	4000-4500	I2450FBeaker_Britain	F	Europe	The Beaker phenomenon and the genomic transformation of northwest Europe. Olalde I, Brace S, Allentoft ME, Armit I, Kristiansen K, Booth T, Rohland N, Mallick S, Szécsényi-Nagy A, Mittnik A, Altena E, Lipson M, Lazaridis I, Harper TK, Patterson N, Broomandkhoshbacht N, Diekmann Y, Faltyskova Z, Fernandes D, Ferry M, Harney E, de Knijff P, Michel M, Oppenheimer J, Stewardson K, Barclay A, Alt KW, …
4049	4000-4500	I2452MBeaker_Britain	M	Europe	The Beaker phenomenon and the genomic transformation of northwest Europe. Olalde I, Brace S, Allentoft ME, Armit I, Kristiansen K, Booth T, Rohland N, Mallick S, Szécsényi-Nagy A, Mittnik A, Altena E, Lipson M, Lazaridis I, Harper TK, Patterson N, Broomandkhoshbacht N, Diekmann Y, Faltyskova Z, Fernandes D, Ferry M, Harney E, de Knijff P, Michel M, Oppenheimer J, Stewardson K, Barclay A, Alt KW, …
4115	4000-4500	I2453MBeaker_Britain	M	Europe	The Beaker phenomenon and the genomic transformation of northwest Europe. Olalde I, Brace S, Allentoft ME, Armit I, Kristiansen K, Booth T, Rohland N, Mallick S, Szécsényi-Nagy A, Mittnik A, Altena E, Lipson M, Lazaridis I, Harper TK, Patterson N, Broomandkhoshbacht N, Diekmann Y, Faltyskova Z, Fernandes D, Ferry M, Harney E, de Knijff P, Michel M, Oppenheimer J, Stewardson K, Barclay A, Alt KW, …
4040	4000-4500	I2454FBeaker_Britain	F	Europe	The Beaker phenomenon and the genomic transformation of northwest Europe. Olalde I, Brace S, Allentoft ME, Armit I, Kristiansen K, Booth T, Rohland N, Mallick S, Szécsényi-Nagy A, Mittnik A, Altena E, Lipson M, Lazaridis I, Harper TK, Patterson N, Broomandkhoshbacht N, Diekmann Y, Faltyskova Z, Fernandes D, Ferry M, Harney E, de Knijff P, Michel M, Oppenheimer J, Stewardson K, Barclay A, Alt KW, …
3970	3500-4000	I2455FBeaker_Britain	F	Europe	The Beaker phenomenon and the genomic transformation of northwest Europe. Olalde I, Brace S, Allentoft ME, Armit I, Kristiansen K, Booth T, Rohland N, Mallick S, Szécsényi-Nagy A, Mittnik A, Altena E, Lipson M, Lazaridis I, Harper TK, Patterson N, Broomandkhoshbacht N, Diekmann Y, Faltyskova Z, Fernandes D, Ferry M, Harney E, de Knijff P, Michel M, Oppenheimer J, Stewardson K, Barclay A, Alt KW, …
4066	4000-4500	I2457MEngland_CA_EBA	M	Europe	The Beaker phenomenon and the genomic transformation of northwest Europe. Olalde I, Brace S, Allentoft ME, Armit I, Kristiansen K, Booth T, Rohland N, Mallick S, Szécsényi-Nagy A, Mittnik A, Altena E, Lipson M, Lazaridis I, Harper TK, Patterson N, Broomandkhoshbacht N, Diekmann Y, Faltyskova Z, Fernandes D, Ferry M, Harney E, de Knijff P, Michel M, Oppenheimer J, Stewardson K, Barclay A, Alt KW, …
3340	3000-3500	I2458FEngland_MBA	F	Europe	The Beaker phenomenon and the genomic transformation of northwest Europe. Olalde I, Brace S, Allentoft ME, Armit I, Kristiansen K, Booth T, Rohland N, Mallick S, Szécsényi-Nagy A, Mittnik A, Altena E, Lipson M, Lazaridis I, Harper TK, Patterson N, Broomandkhoshbacht N, Diekmann Y, Faltyskova Z, Fernandes D, Ferry M, Harney E, de Knijff P, Michel M, Oppenheimer J, Stewardson K, Barclay A, Alt KW, …
4250	4000-4500	I2459FBeaker_Britain	F	Europe	The Beaker phenomenon and the genomic transformation of northwest Europe. Olalde I, Brace S, Allentoft ME, Armit I, Kristiansen K, Booth T, Rohland N, Mallick S, Szécsényi-Nagy A, Mittnik A, Altena E, Lipson M, Lazaridis I, Harper TK, Patterson N, Broomandkhoshbacht N, Diekmann Y, Faltyskova Z, Fernandes D, Ferry M, Harney E, de Knijff P, Michel M, Oppenheimer J, Stewardson K, Barclay A, Alt KW, …
3875	3500-4000	I2460FEngland_CA_EBA	F	Europe	The Beaker phenomenon and the genomic transformation of northwest Europe. Olalde I, Brace S, Allentoft ME, Armit I, Kristiansen K, Booth T, Rohland N, Mallick S, Szécsényi-Nagy A, Mittnik A, Altena E, Lipson M, Lazaridis I, Harper TK, Patterson N, Broomandkhoshbacht N, Diekmann Y, Faltyskova Z, Fernandes D, Ferry M, Harney E, de Knijff P, Michel M, Oppenheimer J, Stewardson K, Barclay A, Alt KW, …
4270	4000-4500	I2461FEngland_CA_EBA	F	Europe	The Beaker phenomenon and the genomic transformation of northwest Europe. Olalde I, Brace S, Allentoft ME, Armit I, Kristiansen K, Booth T, Rohland N, Mallick S, Szécsényi-Nagy A, Mittnik A, Altena E, Lipson M, Lazaridis I, Harper TK, Patterson N, Broomandkhoshbacht N, Diekmann Y, Faltyskova Z, Fernandes D, Ferry M, Harney E, de Knijff P, Michel M, Oppenheimer J, Stewardson K, Barclay A, Alt KW, …
3960	3500-4000	I2462FEngland_CA_EBA	F	Europe	The Beaker phenomenon and the genomic transformation of northwest Europe. Olalde I, Brace S, Allentoft ME, Armit I, Kristiansen K, Booth T, Rohland N, Mallick S, Szécsényi-Nagy A, Mittnik A, Altena E, Lipson M, Lazaridis I, Harper TK, Patterson N, Broomandkhoshbacht N, Diekmann Y, Faltyskova Z, Fernandes D, Ferry M, Harney E, de Knijff P, Michel M, Oppenheimer J, Stewardson K, Barclay A, Alt KW, …
3785	3500-4000	I2463FEngland_CA_EBA	F	Europe	The Beaker phenomenon and the genomic transformation of northwest Europe. Olalde I, Brace S, Allentoft ME, Armit I, Kristiansen K, Booth T, Rohland N, Mallick S, Szécsényi-Nagy A, Mittnik A, Altena E, Lipson M, Lazaridis I, Harper TK, Patterson N, Broomandkhoshbacht N, Diekmann Y, Faltyskova Z, Fernandes D, Ferry M, Harney E, de Knijff P, Michel M, Oppenheimer J, Stewardson K, Barclay A, Alt KW, …
3630	3500-4000	I2464MEngland_CA_EBA	M	Europe	The Beaker phenomenon and the genomic transformation of northwest Europe. Olalde I, Brace S, Allentoft ME, Armit I, Kristiansen K, Booth T, Rohland N, Mallick S, Szécsényi-Nagy A, Mittnik A, Altena E, Lipson M, Lazaridis I, Harper TK, Patterson N, Broomandkhoshbacht N, Diekmann Y, Faltyskova Z, Fernandes D, Ferry M, Harney E, de Knijff P, Michel M, Oppenheimer J, Stewardson K, Barclay A, Alt KW, …
4015	4000-4500	I2477FBeaker_Northern_Italy	F	Europe	The Beaker phenomenon and the genomic transformation of northwest Europe. Olalde I, Brace S, Allentoft ME, Armit I, Kristiansen K, Booth T, Rohland N, Mallick S, Szécsényi-Nagy A, Mittnik A, Altena E, Lipson M, Lazaridis I, Harper TK, Patterson N, Broomandkhoshbacht N, Diekmann Y, Faltyskova Z, Fernandes D, Ferry M, Harney E, de Knijff P, Michel M, Oppenheimer J, Stewardson K, Barclay A, Alt KW, …
4018	4000-4500	I2478MBeaker_Northern_Italy	M	Europe	The Beaker phenomenon and the genomic transformation of northwest Europe. Olalde I, Brace S, Allentoft ME, Armit I, Kristiansen K, Booth T, Rohland N, Mallick S, Szécsényi-Nagy A, Mittnik A, Altena E, Lipson M, Lazaridis I, Harper TK, Patterson N, Broomandkhoshbacht N, Diekmann Y, Faltyskova Z, Fernandes D, Ferry M, Harney E, de Knijff P, Michel M, Oppenheimer J, Stewardson K, Barclay A, Alt KW, …
4255	4000-4500	I2565MBeaker_Britain	M	Europe	The Beaker phenomenon and the genomic transformation of northwest Europe. Olalde I, Brace S, Allentoft ME, Armit I, Kristiansen K, Booth T, Rohland N, Mallick S, Szécsényi-Nagy A, Mittnik A, Altena E, Lipson M, Lazaridis I, Harper TK, Patterson N, Broomandkhoshbacht N, Diekmann Y, Faltyskova Z, Fernandes D, Ferry M, Harney E, de Knijff P, Michel M, Oppenheimer J, Stewardson K, Barclay A, Alt KW, …
4070	4000-4500	I2566MBeaker_Britain	M	Europe	The Beaker phenomenon and the genomic transformation of northwest Europe. Olalde I, Brace S, Allentoft ME, Armit I, Kristiansen K, Booth T, Rohland N, Mallick S, Szécsényi-Nagy A, Mittnik A, Altena E, Lipson M, Lazaridis I, Harper TK, Patterson N, Broomandkhoshbacht N, Diekmann Y, Faltyskova Z, Fernandes D, Ferry M, Harney E, de Knijff P, Michel M, Oppenheimer J, Stewardson K, Barclay A, Alt KW, …
4030	4000-4500	I2567MScotland_CA_EBA	M	Europe	The Beaker phenomenon and the genomic transformation of northwest Europe. Olalde I, Brace S, Allentoft ME, Armit I, Kristiansen K, Booth T, Rohland N, Mallick S, Szécsényi-Nagy A, Mittnik A, Altena E, Lipson M, Lazaridis I, Harper TK, Patterson N, Broomandkhoshbacht N, Diekmann Y, Faltyskova Z, Fernandes D, Ferry M, Harney E, de Knijff P, Michel M, Oppenheimer J, Stewardson K, Barclay A, Alt KW, …
4113	4000-4500	I2568MBeaker_Britain	M	Europe	The Beaker phenomenon and the genomic transformation of northwest Europe. Olalde I, Brace S, Allentoft ME, Armit I, Kristiansen K, Booth T, Rohland N, Mallick S, Szécsényi-Nagy A, Mittnik A, Altena E, Lipson M, Lazaridis I, Harper TK, Patterson N, Broomandkhoshbacht N, Diekmann Y, Faltyskova Z, Fernandes D, Ferry M, Harney E, de Knijff P, Michel M, Oppenheimer J, Stewardson K, Barclay A, Alt KW, …
3978	3500-4000	I2569MScotland_CA_EBA	M	Europe	The Beaker phenomenon and the genomic transformation of northwest Europe. Olalde I, Brace S, Allentoft ME, Armit I, Kristiansen K, Booth T, Rohland N, Mallick S, Szécsényi-Nagy A, Mittnik A, Altena E, Lipson M, Lazaridis I, Harper TK, Patterson N, Broomandkhoshbacht N, Diekmann Y, Faltyskova Z, Fernandes D, Ferry M, Harney E, de Knijff P, Michel M, Oppenheimer J, Stewardson K, Barclay A, Alt KW, …
3352	3000-3500	I2573FScotland_MBA	F	Europe	The Beaker phenomenon and the genomic transformation of northwest Europe. Olalde I, Brace S, Allentoft ME, Armit I, Kristiansen K, Booth T, Rohland N, Mallick S, Szécsényi-Nagy A, Mittnik A, Altena E, Lipson M, Lazaridis I, Harper TK, Patterson N, Broomandkhoshbacht N, Diekmann Y, Faltyskova Z, Fernandes D, Ferry M, Harney E, de Knijff P, Michel M, Oppenheimer J, Stewardson K, Barclay A, Alt KW, …
3272	3000-3500	I2574FWales_MBA	F	Europe	The Beaker phenomenon and the genomic transformation of northwest Europe. Olalde I, Brace S, Allentoft ME, Armit I, Kristiansen K, Booth T, Rohland N, Mallick S, Szécsényi-Nagy A, Mittnik A, Altena E, Lipson M, Lazaridis I, Harper TK, Patterson N, Broomandkhoshbacht N, Diekmann Y, Faltyskova Z, Fernandes D, Ferry M, Harney E, de Knijff P, Michel M, Oppenheimer J, Stewardson K, Barclay A, Alt KW, …
4294	4000-4500	I2575MBeaker_Southern_France	M	Europe	The Beaker phenomenon and the genomic transformation of northwest Europe. Olalde I, Brace S, Allentoft ME, Armit I, Kristiansen K, Booth T, Rohland N, Mallick S, Szécsényi-Nagy A, Mittnik A, Altena E, Lipson M, Lazaridis I, Harper TK, Patterson N, Broomandkhoshbacht N, Diekmann Y, Faltyskova Z, Fernandes D, Ferry M, Harney E, de Knijff P, Michel M, Oppenheimer J, Stewardson K, Barclay A, Alt KW, …
4105	4000-4500	I2596MEngland_CA_EBA	M	Europe	The Beaker phenomenon and the genomic transformation of northwest Europe. Olalde I, Brace S, Allentoft ME, Armit I, Kristiansen K, Booth T, Rohland N, Mallick S, Szécsényi-Nagy A, Mittnik A, Altena E, Lipson M, Lazaridis I, Harper TK, Patterson N, Broomandkhoshbacht N, Diekmann Y, Faltyskova Z, Fernandes D, Ferry M, Harney E, de Knijff P, Michel M, Oppenheimer J, Stewardson K, Barclay A, Alt KW, …
4105	4000-4500	I2597MEngland_CA_EBA	M	Europe	The Beaker phenomenon and the genomic transformation of northwest Europe. Olalde I, Brace S, Allentoft ME, Armit I, Kristiansen K, Booth T, Rohland N, Mallick S, Szécsényi-Nagy A, Mittnik A, Altena E, Lipson M, Lazaridis I, Harper TK, Patterson N, Broomandkhoshbacht N, Diekmann Y, Faltyskova Z, Fernandes D, Ferry M, Harney E, de Knijff P, Michel M, Oppenheimer J, Stewardson K, Barclay A, Alt KW, …
3990	3500-4000	I2598MBeaker_Britain	M	Europe	The Beaker phenomenon and the genomic transformation of northwest Europe. Olalde I, Brace S, Allentoft ME, Armit I, Kristiansen K, Booth T, Rohland N, Mallick S, Szécsényi-Nagy A, Mittnik A, Altena E, Lipson M, Lazaridis I, Harper TK, Patterson N, Broomandkhoshbacht N, Diekmann Y, Faltyskova Z, Fernandes D, Ferry M, Harney E, de Knijff P, Michel M, Oppenheimer J, Stewardson K, Barclay A, Alt KW, …
3990	3500-4000	I2600FEngland_CA_EBA	F	Europe	The Beaker phenomenon and the genomic transformation of northwest Europe. Olalde I, Brace S, Allentoft ME, Armit I, Kristiansen K, Booth T, Rohland N, Mallick S, Szécsényi-Nagy A, Mittnik A, Altena E, Lipson M, Lazaridis I, Harper TK, Patterson N, Broomandkhoshbacht N, Diekmann Y, Faltyskova Z, Fernandes D, Ferry M, Harney E, de Knijff P, Michel M, Oppenheimer J, Stewardson K, Barclay A, Alt KW, …
3805	3500-4000	I2601FEngland_CA_EBA	F	Europe	The Beaker phenomenon and the genomic transformation of northwest Europe. Olalde I, Brace S, Allentoft ME, Armit I, Kristiansen K, Booth T, Rohland N, Mallick S, Szécsényi-Nagy A, Mittnik A, Altena E, Lipson M, Lazaridis I, Harper TK, Patterson N, Broomandkhoshbacht N, Diekmann Y, Faltyskova Z, Fernandes D, Ferry M, Harney E, de Knijff P, Michel M, Oppenheimer J, Stewardson K, Barclay A, Alt KW, …
3745	3500-4000	I2602MEngland_CA_EBA	M	Europe	The Beaker phenomenon and the genomic transformation of northwest Europe. Olalde I, Brace S, Allentoft ME, Armit I, Kristiansen K, Booth T, Rohland N, Mallick S, Szécsényi-Nagy A, Mittnik A, Altena E, Lipson M, Lazaridis I, Harper TK, Patterson N, Broomandkhoshbacht N, Diekmann Y, Faltyskova Z, Fernandes D, Ferry M, Harney E, de Knijff P, Michel M, Oppenheimer J, Stewardson K, Barclay A, Alt KW, …
4070	4000-4500	I2604FEngland_CA_EBA	F	Europe	The Beaker phenomenon and the genomic transformation of northwest Europe. Olalde I, Brace S, Allentoft ME, Armit I, Kristiansen K, Booth T, Rohland N, Mallick S, Szécsényi-Nagy A, Mittnik A, Altena E, Lipson M, Lazaridis I, Harper TK, Patterson N, Broomandkhoshbacht N, Diekmann Y, Faltyskova Z, Fernandes D, Ferry M, Harney E, de Knijff P, Michel M, Oppenheimer J, Stewardson K, Barclay A, Alt KW, …
5238	5000-5500	I2605FEngland_N	F	Europe	The Beaker phenomenon and the genomic transformation of northwest Europe. Olalde I, Brace S, Allentoft ME, Armit I, Kristiansen K, Booth T, Rohland N, Mallick S, Szécsényi-Nagy A, Mittnik A, Altena E, Lipson M, Lazaridis I, Harper TK, Patterson N, Broomandkhoshbacht N, Diekmann Y, Faltyskova Z, Fernandes D, Ferry M, Harney E, de Knijff P, Michel M, Oppenheimer J, Stewardson K, Barclay A, Alt KW, …
5065	5000-5500	I2606MEngland_N	M	Europe	The Beaker phenomenon and the genomic transformation of northwest Europe. Olalde I, Brace S, Allentoft ME, Armit I, Kristiansen K, Booth T, Rohland N, Mallick S, Szécsényi-Nagy A, Mittnik A, Altena E, Lipson M, Lazaridis I, Harper TK, Patterson N, Broomandkhoshbacht N, Diekmann Y, Faltyskova Z, Fernandes D, Ferry M, Harney E, de Knijff P, Michel M, Oppenheimer J, Stewardson K, Barclay A, Alt KW, …
3848	3500-4000	I2609FEngland_CA_EBA	F	Europe	The Beaker phenomenon and the genomic transformation of northwest Europe. Olalde I, Brace S, Allentoft ME, Armit I, Kristiansen K, Booth T, Rohland N, Mallick S, Szécsényi-Nagy A, Mittnik A, Altena E, Lipson M, Lazaridis I, Harper TK, Patterson N, Broomandkhoshbacht N, Diekmann Y, Faltyskova Z, Fernandes D, Ferry M, Harney E, de Knijff P, Michel M, Oppenheimer J, Stewardson K, Barclay A, Alt KW, …
3791	3500-4000	I2610FEngland_CA_EBA	F	Europe	The Beaker phenomenon and the genomic transformation of northwest Europe. Olalde I, Brace S, Allentoft ME, Armit I, Kristiansen K, Booth T, Rohland N, Mallick S, Szécsényi-Nagy A, Mittnik A, Altena E, Lipson M, Lazaridis I, Harper TK, Patterson N, Broomandkhoshbacht N, Diekmann Y, Faltyskova Z, Fernandes D, Ferry M, Harney E, de Knijff P, Michel M, Oppenheimer J, Stewardson K, Barclay A, Alt KW, …
4287	4000-4500	I2612FEngland_CA_EBA	F	Europe	The Beaker phenomenon and the genomic transformation of northwest Europe. Olalde I, Brace S, Allentoft ME, Armit I, Kristiansen K, Booth T, Rohland N, Mallick S, Szécsényi-Nagy A, Mittnik A, Altena E, Lipson M, Lazaridis I, Harper TK, Patterson N, Broomandkhoshbacht N, Diekmann Y, Faltyskova Z, Fernandes D, Ferry M, Harney E, de Knijff P, Michel M, Oppenheimer J, Stewardson K, Barclay A, Alt KW, …
3993	3500-4000	I2618MEngland_CA_EBA	M	Europe	The Beaker phenomenon and the genomic transformation of northwest Europe. Olalde I, Brace S, Allentoft ME, Armit I, Kristiansen K, Booth T, Rohland N, Mallick S, Szécsényi-Nagy A, Mittnik A, Altena E, Lipson M, Lazaridis I, Harper TK, Patterson N, Broomandkhoshbacht N, Diekmann Y, Faltyskova Z, Fernandes D, Ferry M, Harney E, de Knijff P, Michel M, Oppenheimer J, Stewardson K, Barclay A, Alt KW, …
4930	4500-5000	I2629MScotland_N	M	Europe	The Beaker phenomenon and the genomic transformation of northwest Europe. Olalde I, Brace S, Allentoft ME, Armit I, Kristiansen K, Booth T, Rohland N, Mallick S, Szécsényi-Nagy A, Mittnik A, Altena E, Lipson M, Lazaridis I, Harper TK, Patterson N, Broomandkhoshbacht N, Diekmann Y, Faltyskova Z, Fernandes D, Ferry M, Harney E, de Knijff P, Michel M, Oppenheimer J, Stewardson K, Barclay A, Alt KW, …
4472	4000-4500	I2630MScotland_N	M	Europe	The Beaker phenomenon and the genomic transformation of northwest Europe. Olalde I, Brace S, Allentoft ME, Armit I, Kristiansen K, Booth T, Rohland N, Mallick S, Szécsényi-Nagy A, Mittnik A, Altena E, Lipson M, Lazaridis I, Harper TK, Patterson N, Broomandkhoshbacht N, Diekmann Y, Faltyskova Z, Fernandes D, Ferry M, Harney E, de Knijff P, Michel M, Oppenheimer J, Stewardson K, Barclay A, Alt KW, …
4952	4500-5000	I2631MScotland_N	M	Europe	The Beaker phenomenon and the genomic transformation of northwest Europe. Olalde I, Brace S, Allentoft ME, Armit I, Kristiansen K, Booth T, Rohland N, Mallick S, Szécsényi-Nagy A, Mittnik A, Altena E, Lipson M, Lazaridis I, Harper TK, Patterson N, Broomandkhoshbacht N, Diekmann Y, Faltyskova Z, Fernandes D, Ferry M, Harney E, de Knijff P, Michel M, Oppenheimer J, Stewardson K, Barclay A, Alt KW, …
5653	5500-6000	I2633FScotland_N	F	Europe	The Beaker phenomenon and the genomic transformation of northwest Europe. Olalde I, Brace S, Allentoft ME, Armit I, Kristiansen K, Booth T, Rohland N, Mallick S, Szécsényi-Nagy A, Mittnik A, Altena E, Lipson M, Lazaridis I, Harper TK, Patterson N, Broomandkhoshbacht N, Diekmann Y, Faltyskova Z, Fernandes D, Ferry M, Harney E, de Knijff P, Michel M, Oppenheimer J, Stewardson K, Barclay A, Alt KW, …
5569	5500-6000	I2634MScotland_N	M	Europe	The Beaker phenomenon and the genomic transformation of northwest Europe. Olalde I, Brace S, Allentoft ME, Armit I, Kristiansen K, Booth T, Rohland N, Mallick S, Szécsényi-Nagy A, Mittnik A, Altena E, Lipson M, Lazaridis I, Harper TK, Patterson N, Broomandkhoshbacht N, Diekmann Y, Faltyskova Z, Fernandes D, Ferry M, Harney E, de Knijff P, Michel M, Oppenheimer J, Stewardson K, Barclay A, Alt KW, …
5471	5000-5500	I2635MScotland_N	M	Europe	The Beaker phenomenon and the genomic transformation of northwest Europe. Olalde I, Brace S, Allentoft ME, Armit I, Kristiansen K, Booth T, Rohland N, Mallick S, Szécsényi-Nagy A, Mittnik A, Altena E, Lipson M, Lazaridis I, Harper TK, Patterson N, Broomandkhoshbacht N, Diekmann Y, Faltyskova Z, Fernandes D, Ferry M, Harney E, de Knijff P, Michel M, Oppenheimer J, Stewardson K, Barclay A, Alt KW, …
5390	5000-5500	I2636FScotland_N	F	Europe	The Beaker phenomenon and the genomic transformation of northwest Europe. Olalde I, Brace S, Allentoft ME, Armit I, Kristiansen K, Booth T, Rohland N, Mallick S, Szécsényi-Nagy A, Mittnik A, Altena E, Lipson M, Lazaridis I, Harper TK, Patterson N, Broomandkhoshbacht N, Diekmann Y, Faltyskova Z, Fernandes D, Ferry M, Harney E, de Knijff P, Michel M, Oppenheimer J, Stewardson K, Barclay A, Alt KW, …
5375	5000-5500	I2637MScotland_N	M	Europe	The Beaker phenomenon and the genomic transformation of northwest Europe. Olalde I, Brace S, Allentoft ME, Armit I, Kristiansen K, Booth T, Rohland N, Mallick S, Szécsényi-Nagy A, Mittnik A, Altena E, Lipson M, Lazaridis I, Harper TK, Patterson N, Broomandkhoshbacht N, Diekmann Y, Faltyskova Z, Fernandes D, Ferry M, Harney E, de Knijff P, Michel M, Oppenheimer J, Stewardson K, Barclay A, Alt KW, …
3465	3000-3500	I2639FEngland_MBA	F	Europe	The Beaker phenomenon and the genomic transformation of northwest Europe. Olalde I, Brace S, Allentoft ME, Armit I, Kristiansen K, Booth T, Rohland N, Mallick S, Szécsényi-Nagy A, Mittnik A, Altena E, Lipson M, Lazaridis I, Harper TK, Patterson N, Broomandkhoshbacht N, Diekmann Y, Faltyskova Z, Fernandes D, Ferry M, Harney E, de Knijff P, Michel M, Oppenheimer J, Stewardson K, Barclay A, Alt KW, …
5380	5000-5500	I2650MScotland_N	M	Europe	The Beaker phenomenon and the genomic transformation of northwest Europe. Olalde I, Brace S, Allentoft ME, Armit I, Kristiansen K, Booth T, Rohland N, Mallick S, Szécsényi-Nagy A, Mittnik A, Altena E, Lipson M, Lazaridis I, Harper TK, Patterson N, Broomandkhoshbacht N, Diekmann Y, Faltyskova Z, Fernandes D, Ferry M, Harney E, de Knijff P, Michel M, Oppenheimer J, Stewardson K, Barclay A, Alt KW, …
5160	5000-5500	I2651FScotland_N	F	Europe	The Beaker phenomenon and the genomic transformation of northwest Europe. Olalde I, Brace S, Allentoft ME, Armit I, Kristiansen K, Booth T, Rohland N, Mallick S, Szécsényi-Nagy A, Mittnik A, Altena E, Lipson M, Lazaridis I, Harper TK, Patterson N, Broomandkhoshbacht N, Diekmann Y, Faltyskova Z, Fernandes D, Ferry M, Harney E, de Knijff P, Michel M, Oppenheimer J, Stewardson K, Barclay A, Alt KW, …
3211	3000-3500	I2653MScotland_MBA	M	Europe	The Beaker phenomenon and the genomic transformation of northwest Europe. Olalde I, Brace S, Allentoft ME, Armit I, Kristiansen K, Booth T, Rohland N, Mallick S, Szécsényi-Nagy A, Mittnik A, Altena E, Lipson M, Lazaridis I, Harper TK, Patterson N, Broomandkhoshbacht N, Diekmann Y, Faltyskova Z, Fernandes D, Ferry M, Harney E, de Knijff P, Michel M, Oppenheimer J, Stewardson K, Barclay A, Alt KW, …
3278	3000-3500	I2654FScotland_MBA	F	Europe	The Beaker phenomenon and the genomic transformation of northwest Europe. Olalde I, Brace S, Allentoft ME, Armit I, Kristiansen K, Booth T, Rohland N, Mallick S, Szécsényi-Nagy A, Mittnik A, Altena E, Lipson M, Lazaridis I, Harper TK, Patterson N, Broomandkhoshbacht N, Diekmann Y, Faltyskova Z, Fernandes D, Ferry M, Harney E, de Knijff P, Michel M, Oppenheimer J, Stewardson K, Barclay A, Alt KW, …
3308	3000-3500	I2655MScotland_MBA	M	Europe	The Beaker phenomenon and the genomic transformation of northwest Europe. Olalde I, Brace S, Allentoft ME, Armit I, Kristiansen K, Booth T, Rohland N, Mallick S, Szécsényi-Nagy A, Mittnik A, Altena E, Lipson M, Lazaridis I, Harper TK, Patterson N, Broomandkhoshbacht N, Diekmann Y, Faltyskova Z, Fernandes D, Ferry M, Harney E, de Knijff P, Michel M, Oppenheimer J, Stewardson K, Barclay A, Alt KW, …
3080	3000-3500	I2656_dMScotland_LBA	M	Europe	The Beaker phenomenon and the genomic transformation of northwest Europe. Olalde I, Brace S, Allentoft ME, Armit I, Kristiansen K, Booth T, Rohland N, Mallick S, Szécsényi-Nagy A, Mittnik A, Altena E, Lipson M, Lazaridis I, Harper TK, Patterson N, Broomandkhoshbacht N, Diekmann Y, Faltyskova Z, Fernandes D, Ferry M, Harney E, de Knijff P, Michel M, Oppenheimer J, Stewardson K, Barclay A, Alt KW, …
5816	5500-6000	I2657MScotland_N	M	Europe	The Beaker phenomenon and the genomic transformation of northwest Europe. Olalde I, Brace S, Allentoft ME, Armit I, Kristiansen K, Booth T, Rohland N, Mallick S, Szécsényi-Nagy A, Mittnik A, Altena E, Lipson M, Lazaridis I, Harper TK, Patterson N, Broomandkhoshbacht N, Diekmann Y, Faltyskova Z, Fernandes D, Ferry M, Harney E, de Knijff P, Michel M, Oppenheimer J, Stewardson K, Barclay A, Alt KW, …
5652	5500-6000	I2659FScotland_N	F	Europe	The Beaker phenomenon and the genomic transformation of northwest Europe. Olalde I, Brace S, Allentoft ME, Armit I, Kristiansen K, Booth T, Rohland N, Mallick S, Szécsényi-Nagy A, Mittnik A, Altena E, Lipson M, Lazaridis I, Harper TK, Patterson N, Broomandkhoshbacht N, Diekmann Y, Faltyskova Z, Fernandes D, Ferry M, Harney E, de Knijff P, Michel M, Oppenheimer J, Stewardson K, Barclay A, Alt KW, …
5383	5000-5500	I2660MScotland_N	M	Europe	The Beaker phenomenon and the genomic transformation of northwest Europe. Olalde I, Brace S, Allentoft ME, Armit I, Kristiansen K, Booth T, Rohland N, Mallick S, Szécsényi-Nagy A, Mittnik A, Altena E, Lipson M, Lazaridis I, Harper TK, Patterson N, Broomandkhoshbacht N, Diekmann Y, Faltyskova Z, Fernandes D, Ferry M, Harney E, de Knijff P, Michel M, Oppenheimer J, Stewardson K, Barclay A, Alt KW, …
5620	5500-6000	I2691MScotland_N	M	Europe	The Beaker phenomenon and the genomic transformation of northwest Europe. Olalde I, Brace S, Allentoft ME, Armit I, Kristiansen K, Booth T, Rohland N, Mallick S, Szécsényi-Nagy A, Mittnik A, Altena E, Lipson M, Lazaridis I, Harper TK, Patterson N, Broomandkhoshbacht N, Diekmann Y, Faltyskova Z, Fernandes D, Ferry M, Harney E, de Knijff P, Michel M, Oppenheimer J, Stewardson K, Barclay A, Alt KW, …
4256	4000-4500	I2741MBeaker_Central_Europe	M	Europe	The Beaker phenomenon and the genomic transformation of northwest Europe. Olalde I, Brace S, Allentoft ME, Armit I, Kristiansen K, Booth T, Rohland N, Mallick S, Szécsényi-Nagy A, Mittnik A, Altena E, Lipson M, Lazaridis I, Harper TK, Patterson N, Broomandkhoshbacht N, Diekmann Y, Faltyskova Z, Fernandes D, Ferry M, Harney E, de Knijff P, Michel M, Oppenheimer J, Stewardson K, Barclay A, Alt KW, …
4283	4000-4500	I2786MBeaker_Central_Europe	M	Europe	The Beaker phenomenon and the genomic transformation of northwest Europe. Olalde I, Brace S, Allentoft ME, Armit I, Kristiansen K, Booth T, Rohland N, Mallick S, Szécsényi-Nagy A, Mittnik A, Altena E, Lipson M, Lazaridis I, Harper TK, Patterson N, Broomandkhoshbacht N, Diekmann Y, Faltyskova Z, Fernandes D, Ferry M, Harney E, de Knijff P, Michel M, Oppenheimer J, Stewardson K, Barclay A, Alt KW, …
4280	4000-4500	I2787MBeaker_Central_Europe	M	Europe	The Beaker phenomenon and the genomic transformation of northwest Europe. Olalde I, Brace S, Allentoft ME, Armit I, Kristiansen K, Booth T, Rohland N, Mallick S, Szécsényi-Nagy A, Mittnik A, Altena E, Lipson M, Lazaridis I, Harper TK, Patterson N, Broomandkhoshbacht N, Diekmann Y, Faltyskova Z, Fernandes D, Ferry M, Harney E, de Knijff P, Michel M, Oppenheimer J, Stewardson K, Barclay A, Alt KW, …
5571	5500-6000	I2796MScotland_N	M	Europe	The Beaker phenomenon and the genomic transformation of northwest Europe. Olalde I, Brace S, Allentoft ME, Armit I, Kristiansen K, Booth T, Rohland N, Mallick S, Szécsényi-Nagy A, Mittnik A, Altena E, Lipson M, Lazaridis I, Harper TK, Patterson N, Broomandkhoshbacht N, Diekmann Y, Faltyskova Z, Fernandes D, Ferry M, Harney E, de Knijff P, Michel M, Oppenheimer J, Stewardson K, Barclay A, Alt KW, …
2811	2500-3000	I2859MScotland_LBA	M	Europe	The Beaker phenomenon and the genomic transformation of northwest Europe. Olalde I, Brace S, Allentoft ME, Armit I, Kristiansen K, Booth T, Rohland N, Mallick S, Szécsényi-Nagy A, Mittnik A, Altena E, Lipson M, Lazaridis I, Harper TK, Patterson N, Broomandkhoshbacht N, Diekmann Y, Faltyskova Z, Fernandes D, Ferry M, Harney E, de Knijff P, Michel M, Oppenheimer J, Stewardson K, Barclay A, Alt KW, …
2843	2500-3000	I2860MScotland_LBA	M	Europe	The Beaker phenomenon and the genomic transformation of northwest Europe. Olalde I, Brace S, Allentoft ME, Armit I, Kristiansen K, Booth T, Rohland N, Mallick S, Szécsényi-Nagy A, Mittnik A, Altena E, Lipson M, Lazaridis I, Harper TK, Patterson N, Broomandkhoshbacht N, Diekmann Y, Faltyskova Z, Fernandes D, Ferry M, Harney E, de Knijff P, Michel M, Oppenheimer J, Stewardson K, Barclay A, Alt KW, …
2853	2500-3000	I2861FScotland_LBA	F	Europe	The Beaker phenomenon and the genomic transformation of northwest Europe. Olalde I, Brace S, Allentoft ME, Armit I, Kristiansen K, Booth T, Rohland N, Mallick S, Szécsényi-Nagy A, Mittnik A, Altena E, Lipson M, Lazaridis I, Harper TK, Patterson N, Broomandkhoshbacht N, Diekmann Y, Faltyskova Z, Fernandes D, Ferry M, Harney E, de Knijff P, Michel M, Oppenheimer J, Stewardson K, Barclay A, Alt KW, …
4409	4000-4500	I2932MScotland_N	M	Europe	The Beaker phenomenon and the genomic transformation of northwest Europe. Olalde I, Brace S, Allentoft ME, Armit I, Kristiansen K, Booth T, Rohland N, Mallick S, Szécsényi-Nagy A, Mittnik A, Altena E, Lipson M, Lazaridis I, Harper TK, Patterson N, Broomandkhoshbacht N, Diekmann Y, Faltyskova Z, Fernandes D, Ferry M, Harney E, de Knijff P, Michel M, Oppenheimer J, Stewardson K, Barclay A, Alt KW, …
4898	4500-5000	I2933MScotland_N	M	Europe	The Beaker phenomenon and the genomic transformation of northwest Europe. Olalde I, Brace S, Allentoft ME, Armit I, Kristiansen K, Booth T, Rohland N, Mallick S, Szécsényi-Nagy A, Mittnik A, Altena E, Lipson M, Lazaridis I, Harper TK, Patterson N, Broomandkhoshbacht N, Diekmann Y, Faltyskova Z, Fernandes D, Ferry M, Harney E, de Knijff P, Michel M, Oppenheimer J, Stewardson K, Barclay A, Alt KW, …
5130	5000-5500	I2934FScotland_N	F	Europe	The Beaker phenomenon and the genomic transformation of northwest Europe. Olalde I, Brace S, Allentoft ME, Armit I, Kristiansen K, Booth T, Rohland N, Mallick S, Szécsényi-Nagy A, Mittnik A, Altena E, Lipson M, Lazaridis I, Harper TK, Patterson N, Broomandkhoshbacht N, Diekmann Y, Faltyskova Z, Fernandes D, Ferry M, Harney E, de Knijff P, Michel M, Oppenheimer J, Stewardson K, Barclay A, Alt KW, …
5123	5000-5500	I2935MScotland_N	M	Europe	The Beaker phenomenon and the genomic transformation of northwest Europe. Olalde I, Brace S, Allentoft ME, Armit I, Kristiansen K, Booth T, Rohland N, Mallick S, Szécsényi-Nagy A, Mittnik A, Altena E, Lipson M, Lazaridis I, Harper TK, Patterson N, Broomandkhoshbacht N, Diekmann Y, Faltyskova Z, Fernandes D, Ferry M, Harney E, de Knijff P, Michel M, Oppenheimer J, Stewardson K, Barclay A, Alt KW, …
4836	4500-5000	I2977MScotland_N	M	Europe	The Beaker phenomenon and the genomic transformation of northwest Europe. Olalde I, Brace S, Allentoft ME, Armit I, Kristiansen K, Booth T, Rohland N, Mallick S, Szécsényi-Nagy A, Mittnik A, Altena E, Lipson M, Lazaridis I, Harper TK, Patterson N, Broomandkhoshbacht N, Diekmann Y, Faltyskova Z, Fernandes D, Ferry M, Harney E, de Knijff P, Michel M, Oppenheimer J, Stewardson K, Barclay A, Alt KW, …
5129	5000-5500	I2978MScotland_N	M	Europe	The Beaker phenomenon and the genomic transformation of northwest Europe. Olalde I, Brace S, Allentoft ME, Armit I, Kristiansen K, Booth T, Rohland N, Mallick S, Szécsényi-Nagy A, Mittnik A, Altena E, Lipson M, Lazaridis I, Harper TK, Patterson N, Broomandkhoshbacht N, Diekmann Y, Faltyskova Z, Fernandes D, Ferry M, Harney E, de Knijff P, Michel M, Oppenheimer J, Stewardson K, Barclay A, Alt KW, …
5087	5000-5500	I2979MScotland_N	M	Europe	The Beaker phenomenon and the genomic transformation of northwest Europe. Olalde I, Brace S, Allentoft ME, Armit I, Kristiansen K, Booth T, Rohland N, Mallick S, Szécsényi-Nagy A, Mittnik A, Altena E, Lipson M, Lazaridis I, Harper TK, Patterson N, Broomandkhoshbacht N, Diekmann Y, Faltyskova Z, Fernandes D, Ferry M, Harney E, de Knijff P, Michel M, Oppenheimer J, Stewardson K, Barclay A, Alt KW, …
5181	5000-5500	I2980FScotland_N	F	Europe	The Beaker phenomenon and the genomic transformation of northwest Europe. Olalde I, Brace S, Allentoft ME, Armit I, Kristiansen K, Booth T, Rohland N, Mallick S, Szécsényi-Nagy A, Mittnik A, Altena E, Lipson M, Lazaridis I, Harper TK, Patterson N, Broomandkhoshbacht N, Diekmann Y, Faltyskova Z, Fernandes D, Ferry M, Harney E, de Knijff P, Michel M, Oppenheimer J, Stewardson K, Barclay A, Alt KW, …
3703	3500-4000	I2981FScotland_CA_EBA	F	Europe	The Beaker phenomenon and the genomic transformation of northwest Europe. Olalde I, Brace S, Allentoft ME, Armit I, Kristiansen K, Booth T, Rohland N, Mallick S, Szécsényi-Nagy A, Mittnik A, Altena E, Lipson M, Lazaridis I, Harper TK, Patterson N, Broomandkhoshbacht N, Diekmann Y, Faltyskova Z, Fernandes D, Ferry M, Harney E, de Knijff P, Michel M, Oppenheimer J, Stewardson K, Barclay A, Alt KW, …
5389	5000-5500	I2988FScotland_N	F	Europe	The Beaker phenomenon and the genomic transformation of northwest Europe. Olalde I, Brace S, Allentoft ME, Armit I, Kristiansen K, Booth T, Rohland N, Mallick S, Szécsényi-Nagy A, Mittnik A, Altena E, Lipson M, Lazaridis I, Harper TK, Patterson N, Broomandkhoshbacht N, Diekmann Y, Faltyskova Z, Fernandes D, Ferry M, Harney E, de Knijff P, Michel M, Oppenheimer J, Stewardson K, Barclay A, Alt KW, …
5440	5000-5500	I3041MScotland_N	M	Europe	The Beaker phenomenon and the genomic transformation of northwest Europe. Olalde I, Brace S, Allentoft ME, Armit I, Kristiansen K, Booth T, Rohland N, Mallick S, Szécsényi-Nagy A, Mittnik A, Altena E, Lipson M, Lazaridis I, Harper TK, Patterson N, Broomandkhoshbacht N, Diekmann Y, Faltyskova Z, Fernandes D, Ferry M, Harney E, de Knijff P, Michel M, Oppenheimer J, Stewardson K, Barclay A, Alt KW, …
5557	5500-6000	I3068MEngland_N	M	Europe	The Beaker phenomenon and the genomic transformation of northwest Europe. Olalde I, Brace S, Allentoft ME, Armit I, Kristiansen K, Booth T, Rohland N, Mallick S, Szécsényi-Nagy A, Mittnik A, Altena E, Lipson M, Lazaridis I, Harper TK, Patterson N, Broomandkhoshbacht N, Diekmann Y, Faltyskova Z, Fernandes D, Ferry M, Harney E, de Knijff P, Michel M, Oppenheimer J, Stewardson K, Barclay A, Alt KW, …
3455	3000-3500	I3082MEngland_MBA	F	Europe	The Beaker phenomenon and the genomic transformation of northwest Europe. Olalde I, Brace S, Allentoft ME, Armit I, Kristiansen K, Booth T, Rohland N, Mallick S, Szécsényi-Nagy A, Mittnik A, Altena E, Lipson M, Lazaridis I, Harper TK, Patterson N, Broomandkhoshbacht N, Diekmann Y, Faltyskova Z, Fernandes D, Ferry M, Harney E, de Knijff P, Michel M, Oppenheimer J, Stewardson K, Barclay A, Alt KW, …
5132	5000-5500	I3085FScotland_N	F	Europe	The Beaker phenomenon and the genomic transformation of northwest Europe. Olalde I, Brace S, Allentoft ME, Armit I, Kristiansen K, Booth T, Rohland N, Mallick S, Szécsényi-Nagy A, Mittnik A, Altena E, Lipson M, Lazaridis I, Harper TK, Patterson N, Broomandkhoshbacht N, Diekmann Y, Faltyskova Z, Fernandes D, Ferry M, Harney E, de Knijff P, Michel M, Oppenheimer J, Stewardson K, Barclay A, Alt KW, …
2854	2500-3000	I3130FScotland_LBA	F	Europe	The Beaker phenomenon and the genomic transformation of northwest Europe. Olalde I, Brace S, Allentoft ME, Armit I, Kristiansen K, Booth T, Rohland N, Mallick S, Szécsényi-Nagy A, Mittnik A, Altena E, Lipson M, Lazaridis I, Harper TK, Patterson N, Broomandkhoshbacht N, Diekmann Y, Faltyskova Z, Fernandes D, Ferry M, Harney E, de Knijff P, Michel M, Oppenheimer J, Stewardson K, Barclay A, Alt KW, …
3954	3500-4000	I3132MScotland_CA_EBA	M	Europe	The Beaker phenomenon and the genomic transformation of northwest Europe. Olalde I, Brace S, Allentoft ME, Armit I, Kristiansen K, Booth T, Rohland N, Mallick S, Szécsényi-Nagy A, Mittnik A, Altena E, Lipson M, Lazaridis I, Harper TK, Patterson N, Broomandkhoshbacht N, Diekmann Y, Faltyskova Z, Fernandes D, Ferry M, Harney E, de Knijff P, Michel M, Oppenheimer J, Stewardson K, Barclay A, Alt KW, …
5455	5000-5500	I3133MScotland_N	M	Europe	The Beaker phenomenon and the genomic transformation of northwest Europe. Olalde I, Brace S, Allentoft ME, Armit I, Kristiansen K, Booth T, Rohland N, Mallick S, Szécsényi-Nagy A, Mittnik A, Altena E, Lipson M, Lazaridis I, Harper TK, Patterson N, Broomandkhoshbacht N, Diekmann Y, Faltyskova Z, Fernandes D, Ferry M, Harney E, de Knijff P, Michel M, Oppenheimer J, Stewardson K, Barclay A, Alt KW, …
5456	5000-5500	I3134MScotland_N	M	Europe	The Beaker phenomenon and the genomic transformation of northwest Europe. Olalde I, Brace S, Allentoft ME, Armit I, Kristiansen K, Booth T, Rohland N, Mallick S, Szécsényi-Nagy A, Mittnik A, Altena E, Lipson M, Lazaridis I, Harper TK, Patterson N, Broomandkhoshbacht N, Diekmann Y, Faltyskova Z, Fernandes D, Ferry M, Harney E, de Knijff P, Michel M, Oppenheimer J, Stewardson K, Barclay A, Alt KW, …
5463	5000-5500	I3135MScotland_N	M	Europe	The Beaker phenomenon and the genomic transformation of northwest Europe. Olalde I, Brace S, Allentoft ME, Armit I, Kristiansen K, Booth T, Rohland N, Mallick S, Szécsényi-Nagy A, Mittnik A, Altena E, Lipson M, Lazaridis I, Harper TK, Patterson N, Broomandkhoshbacht N, Diekmann Y, Faltyskova Z, Fernandes D, Ferry M, Harney E, de Knijff P, Michel M, Oppenheimer J, Stewardson K, Barclay A, Alt KW, …
5394	5000-5500	I3136FScotland_N	F	Europe	The Beaker phenomenon and the genomic transformation of northwest Europe. Olalde I, Brace S, Allentoft ME, Armit I, Kristiansen K, Booth T, Rohland N, Mallick S, Szécsényi-Nagy A, Mittnik A, Altena E, Lipson M, Lazaridis I, Harper TK, Patterson N, Broomandkhoshbacht N, Diekmann Y, Faltyskova Z, Fernandes D, Ferry M, Harney E, de Knijff P, Michel M, Oppenheimer J, Stewardson K, Barclay A, Alt KW, …
5450	5000-5500	I3137MScotland_N	M	Europe	The Beaker phenomenon and the genomic transformation of northwest Europe. Olalde I, Brace S, Allentoft ME, Armit I, Kristiansen K, Booth T, Rohland N, Mallick S, Szécsényi-Nagy A, Mittnik A, Altena E, Lipson M, Lazaridis I, Harper TK, Patterson N, Broomandkhoshbacht N, Diekmann Y, Faltyskova Z, Fernandes D, Ferry M, Harney E, de Knijff P, Michel M, Oppenheimer J, Stewardson K, Barclay A, Alt KW, …
5044	5000-5500	I3138FScotland_N	F	Europe	The Beaker phenomenon and the genomic transformation of northwest Europe. Olalde I, Brace S, Allentoft ME, Armit I, Kristiansen K, Booth T, Rohland N, Mallick S, Szécsényi-Nagy A, Mittnik A, Altena E, Lipson M, Lazaridis I, Harper TK, Patterson N, Broomandkhoshbacht N, Diekmann Y, Faltyskova Z, Fernandes D, Ferry M, Harney E, de Knijff P, Michel M, Oppenheimer J, Stewardson K, Barclay A, Alt KW, …
3994	3500-4000	I3255FBeaker_Britain	F	Europe	The Beaker phenomenon and the genomic transformation of northwest Europe. Olalde I, Brace S, Allentoft ME, Armit I, Kristiansen K, Booth T, Rohland N, Mallick S, Szécsényi-Nagy A, Mittnik A, Altena E, Lipson M, Lazaridis I, Harper TK, Patterson N, Broomandkhoshbacht N, Diekmann Y, Faltyskova Z, Fernandes D, Ferry M, Harney E, de Knijff P, Michel M, Oppenheimer J, Stewardson K, Barclay A, Alt KW, …
4067	4000-4500	I3256MBeaker_Britain	M	Europe	The Beaker phenomenon and the genomic transformation of northwest Europe. Olalde I, Brace S, Allentoft ME, Armit I, Kristiansen K, Booth T, Rohland N, Mallick S, Szécsényi-Nagy A, Mittnik A, Altena E, Lipson M, Lazaridis I, Harper TK, Patterson N, Broomandkhoshbacht N, Diekmann Y, Faltyskova Z, Fernandes D, Ferry M, Harney E, de Knijff P, Michel M, Oppenheimer J, Stewardson K, Barclay A, Alt KW, …
4380	4000-4500	I3528MBeaker_Central_Europe	M	Europe	The Beaker phenomenon and the genomic transformation of northwest Europe. Olalde I, Brace S, Allentoft ME, Armit I, Kristiansen K, Booth T, Rohland N, Mallick S, Szécsényi-Nagy A, Mittnik A, Altena E, Lipson M, Lazaridis I, Harper TK, Patterson N, Broomandkhoshbacht N, Diekmann Y, Faltyskova Z, Fernandes D, Ferry M, Harney E, de Knijff P, Michel M, Oppenheimer J, Stewardson K, Barclay A, Alt KW, …
4300	4000-4500	I3529FBeaker_Central_Europe	F	Europe	The Beaker phenomenon and the genomic transformation of northwest Europe. Olalde I, Brace S, Allentoft ME, Armit I, Kristiansen K, Booth T, Rohland N, Mallick S, Szécsényi-Nagy A, Mittnik A, Altena E, Lipson M, Lazaridis I, Harper TK, Patterson N, Broomandkhoshbacht N, Diekmann Y, Faltyskova Z, Fernandes D, Ferry M, Harney E, de Knijff P, Michel M, Oppenheimer J, Stewardson K, Barclay A, Alt KW, …
4175	4000-4500	I3587MBeaker_Central_Europe	M	Europe	The Beaker phenomenon and the genomic transformation of northwest Europe. Olalde I, Brace S, Allentoft ME, Armit I, Kristiansen K, Booth T, Rohland N, Mallick S, Szécsényi-Nagy A, Mittnik A, Altena E, Lipson M, Lazaridis I, Harper TK, Patterson N, Broomandkhoshbacht N, Diekmann Y, Faltyskova Z, Fernandes D, Ferry M, Harney E, de Knijff P, Michel M, Oppenheimer J, Stewardson K, Barclay A, Alt KW, …
4175	4000-4500	I3588MBeaker_Central_Europe	M	Europe	The Beaker phenomenon and the genomic transformation of northwest Europe. Olalde I, Brace S, Allentoft ME, Armit I, Kristiansen K, Booth T, Rohland N, Mallick S, Szécsényi-Nagy A, Mittnik A, Altena E, Lipson M, Lazaridis I, Harper TK, Patterson N, Broomandkhoshbacht N, Diekmann Y, Faltyskova Z, Fernandes D, Ferry M, Harney E, de Knijff P, Michel M, Oppenheimer J, Stewardson K, Barclay A, Alt KW, …
4175	4000-4500	I3589MBeaker_Central_Europe	M	Europe	The Beaker phenomenon and the genomic transformation of northwest Europe. Olalde I, Brace S, Allentoft ME, Armit I, Kristiansen K, Booth T, Rohland N, Mallick S, Szécsényi-Nagy A, Mittnik A, Altena E, Lipson M, Lazaridis I, Harper TK, Patterson N, Broomandkhoshbacht N, Diekmann Y, Faltyskova Z, Fernandes D, Ferry M, Harney E, de Knijff P, Michel M, Oppenheimer J, Stewardson K, Barclay A, Alt KW, …
4191	4000-4500	I3590FBeaker_Central_Europe	F	Europe	The Beaker phenomenon and the genomic transformation of northwest Europe. Olalde I, Brace S, Allentoft ME, Armit I, Kristiansen K, Booth T, Rohland N, Mallick S, Szécsényi-Nagy A, Mittnik A, Altena E, Lipson M, Lazaridis I, Harper TK, Patterson N, Broomandkhoshbacht N, Diekmann Y, Faltyskova Z, Fernandes D, Ferry M, Harney E, de Knijff P, Michel M, Oppenheimer J, Stewardson K, Barclay A, Alt KW, …
4281	4000-4500	I3592MBeaker_Central_Europe	M	Europe	The Beaker phenomenon and the genomic transformation of northwest Europe. Olalde I, Brace S, Allentoft ME, Armit I, Kristiansen K, Booth T, Rohland N, Mallick S, Szécsényi-Nagy A, Mittnik A, Altena E, Lipson M, Lazaridis I, Harper TK, Patterson N, Broomandkhoshbacht N, Diekmann Y, Faltyskova Z, Fernandes D, Ferry M, Harney E, de Knijff P, Michel M, Oppenheimer J, Stewardson K, Barclay A, Alt KW, …
4222	4000-4500	I3593FBeaker_Central_Europe	F	Europe	The Beaker phenomenon and the genomic transformation of northwest Europe. Olalde I, Brace S, Allentoft ME, Armit I, Kristiansen K, Booth T, Rohland N, Mallick S, Szécsényi-Nagy A, Mittnik A, Altena E, Lipson M, Lazaridis I, Harper TK, Patterson N, Broomandkhoshbacht N, Diekmann Y, Faltyskova Z, Fernandes D, Ferry M, Harney E, de Knijff P, Michel M, Oppenheimer J, Stewardson K, Barclay A, Alt KW, …
4175	4000-4500	I3594FBeaker_Central_Europe	F	Europe	The Beaker phenomenon and the genomic transformation of northwest Europe. Olalde I, Brace S, Allentoft ME, Armit I, Kristiansen K, Booth T, Rohland N, Mallick S, Szécsényi-Nagy A, Mittnik A, Altena E, Lipson M, Lazaridis I, Harper TK, Patterson N, Broomandkhoshbacht N, Diekmann Y, Faltyskova Z, Fernandes D, Ferry M, Harney E, de Knijff P, Michel M, Oppenheimer J, Stewardson K, Barclay A, Alt KW, …
4175	4000-4500	I3596MBeaker_Central_Europe	M	Europe	The Beaker phenomenon and the genomic transformation of northwest Europe. Olalde I, Brace S, Allentoft ME, Armit I, Kristiansen K, Booth T, Rohland N, Mallick S, Szécsényi-Nagy A, Mittnik A, Altena E, Lipson M, Lazaridis I, Harper TK, Patterson N, Broomandkhoshbacht N, Diekmann Y, Faltyskova Z, Fernandes D, Ferry M, Harney E, de Knijff P, Michel M, Oppenheimer J, Stewardson K, Barclay A, Alt KW, …
4175	4000-4500	I3597MBeaker_Central_Europe	M	Europe	The Beaker phenomenon and the genomic transformation of northwest Europe. Olalde I, Brace S, Allentoft ME, Armit I, Kristiansen K, Booth T, Rohland N, Mallick S, Szécsényi-Nagy A, Mittnik A, Altena E, Lipson M, Lazaridis I, Harper TK, Patterson N, Broomandkhoshbacht N, Diekmann Y, Faltyskova Z, Fernandes D, Ferry M, Harney E, de Knijff P, Michel M, Oppenheimer J, Stewardson K, Barclay A, Alt KW, …
4175	4000-4500	I3599MBeaker_Central_Europe	M	Europe	The Beaker phenomenon and the genomic transformation of northwest Europe. Olalde I, Brace S, Allentoft ME, Armit I, Kristiansen K, Booth T, Rohland N, Mallick S, Szécsényi-Nagy A, Mittnik A, Altena E, Lipson M, Lazaridis I, Harper TK, Patterson N, Broomandkhoshbacht N, Diekmann Y, Faltyskova Z, Fernandes D, Ferry M, Harney E, de Knijff P, Michel M, Oppenheimer J, Stewardson K, Barclay A, Alt KW, …
4175	4000-4500	I3600FBeaker_Central_Europe	F	Europe	The Beaker phenomenon and the genomic transformation of northwest Europe. Olalde I, Brace S, Allentoft ME, Armit I, Kristiansen K, Booth T, Rohland N, Mallick S, Szécsényi-Nagy A, Mittnik A, Altena E, Lipson M, Lazaridis I, Harper TK, Patterson N, Broomandkhoshbacht N, Diekmann Y, Faltyskova Z, Fernandes D, Ferry M, Harney E, de Knijff P, Michel M, Oppenheimer J, Stewardson K, Barclay A, Alt KW, …
4175	4000-4500	I3601FBeaker_Central_Europe	F	Europe	The Beaker phenomenon and the genomic transformation of northwest Europe. Olalde I, Brace S, Allentoft ME, Armit I, Kristiansen K, Booth T, Rohland N, Mallick S, Szécsényi-Nagy A, Mittnik A, Altena E, Lipson M, Lazaridis I, Harper TK, Patterson N, Broomandkhoshbacht N, Diekmann Y, Faltyskova Z, Fernandes D, Ferry M, Harney E, de Knijff P, Michel M, Oppenheimer J, Stewardson K, Barclay A, Alt KW, …
4175	4000-4500	I3602FBeaker_Central_Europe	F	Europe	The Beaker phenomenon and the genomic transformation of northwest Europe. Olalde I, Brace S, Allentoft ME, Armit I, Kristiansen K, Booth T, Rohland N, Mallick S, Szécsényi-Nagy A, Mittnik A, Altena E, Lipson M, Lazaridis I, Harper TK, Patterson N, Broomandkhoshbacht N, Diekmann Y, Faltyskova Z, Fernandes D, Ferry M, Harney E, de Knijff P, Michel M, Oppenheimer J, Stewardson K, Barclay A, Alt KW, …
4200	4000-4500	I3604MBeaker_Central_Europe	M	Europe	The Beaker phenomenon and the genomic transformation of northwest Europe. Olalde I, Brace S, Allentoft ME, Armit I, Kristiansen K, Booth T, Rohland N, Mallick S, Szécsényi-Nagy A, Mittnik A, Altena E, Lipson M, Lazaridis I, Harper TK, Patterson N, Broomandkhoshbacht N, Diekmann Y, Faltyskova Z, Fernandes D, Ferry M, Harney E, de Knijff P, Michel M, Oppenheimer J, Stewardson K, Barclay A, Alt KW, …
4200	4000-4500	I3607MBeaker_Central_Europe	M	Europe	The Beaker phenomenon and the genomic transformation of northwest Europe. Olalde I, Brace S, Allentoft ME, Armit I, Kristiansen K, Booth T, Rohland N, Mallick S, Szécsényi-Nagy A, Mittnik A, Altena E, Lipson M, Lazaridis I, Harper TK, Patterson N, Broomandkhoshbacht N, Diekmann Y, Faltyskova Z, Fernandes D, Ferry M, Harney E, de Knijff P, Michel M, Oppenheimer J, Stewardson K, Barclay A, Alt KW, …
4069	4000-4500	I3874FBeaker_Southern_France	F	Europe	The Beaker phenomenon and the genomic transformation of northwest Europe. Olalde I, Brace S, Allentoft ME, Armit I, Kristiansen K, Booth T, Rohland N, Mallick S, Szécsényi-Nagy A, Mittnik A, Altena E, Lipson M, Lazaridis I, Harper TK, Patterson N, Broomandkhoshbacht N, Diekmann Y, Faltyskova Z, Fernandes D, Ferry M, Harney E, de Knijff P, Michel M, Oppenheimer J, Stewardson K, Barclay A, Alt KW, …
3991	3500-4000	I3875MBeaker_Southern_France	M	Europe	The Beaker phenomenon and the genomic transformation of northwest Europe. Olalde I, Brace S, Allentoft ME, Armit I, Kristiansen K, Booth T, Rohland N, Mallick S, Szécsényi-Nagy A, Mittnik A, Altena E, Lipson M, Lazaridis I, Harper TK, Patterson N, Broomandkhoshbacht N, Diekmann Y, Faltyskova Z, Fernandes D, Ferry M, Harney E, de Knijff P, Michel M, Oppenheimer J, Stewardson K, Barclay A, Alt KW, …
3769	3500-4000	I4067FBeaker_The_Netherlands	F	Europe	The Beaker phenomenon and the genomic transformation of northwest Europe. Olalde I, Brace S, Allentoft ME, Armit I, Kristiansen K, Booth T, Rohland N, Mallick S, Szécsényi-Nagy A, Mittnik A, Altena E, Lipson M, Lazaridis I, Harper TK, Patterson N, Broomandkhoshbacht N, Diekmann Y, Faltyskova Z, Fernandes D, Ferry M, Harney E, de Knijff P, Michel M, Oppenheimer J, Stewardson K, Barclay A, Alt KW, …
3992	3500-4000	I4068MBeaker_The_Netherlands	M	Europe	The Beaker phenomenon and the genomic transformation of northwest Europe. Olalde I, Brace S, Allentoft ME, Armit I, Kristiansen K, Booth T, Rohland N, Mallick S, Szécsényi-Nagy A, Mittnik A, Altena E, Lipson M, Lazaridis I, Harper TK, Patterson N, Broomandkhoshbacht N, Diekmann Y, Faltyskova Z, Fernandes D, Ferry M, Harney E, de Knijff P, Michel M, Oppenheimer J, Stewardson K, Barclay A, Alt KW, …
3988	3500-4000	I4069MBeaker_The_Netherlands	M	Europe	The Beaker phenomenon and the genomic transformation of northwest Europe. Olalde I, Brace S, Allentoft ME, Armit I, Kristiansen K, Booth T, Rohland N, Mallick S, Szécsényi-Nagy A, Mittnik A, Altena E, Lipson M, Lazaridis I, Harper TK, Patterson N, Broomandkhoshbacht N, Diekmann Y, Faltyskova Z, Fernandes D, Ferry M, Harney E, de Knijff P, Michel M, Oppenheimer J, Stewardson K, Barclay A, Alt KW, …
3714	3500-4000	I4070MNetherlands_BA	M	Europe	The Beaker phenomenon and the genomic transformation of northwest Europe. Olalde I, Brace S, Allentoft ME, Armit I, Kristiansen K, Booth T, Rohland N, Mallick S, Szécsényi-Nagy A, Mittnik A, Altena E, Lipson M, Lazaridis I, Harper TK, Patterson N, Broomandkhoshbacht N, Diekmann Y, Faltyskova Z, Fernandes D, Ferry M, Harney E, de Knijff P, Michel M, Oppenheimer J, Stewardson K, Barclay A, Alt KW, …
3724	3500-4000	I4071FNetherlands_BA	F	Europe	The Beaker phenomenon and the genomic transformation of northwest Europe. Olalde I, Brace S, Allentoft ME, Armit I, Kristiansen K, Booth T, Rohland N, Mallick S, Szécsényi-Nagy A, Mittnik A, Altena E, Lipson M, Lazaridis I, Harper TK, Patterson N, Broomandkhoshbacht N, Diekmann Y, Faltyskova Z, Fernandes D, Ferry M, Harney E, de Knijff P, Michel M, Oppenheimer J, Stewardson K, Barclay A, Alt KW, …
4000	4000-4500	I4073MBeaker_The_Netherlands	M	Europe	The Beaker phenomenon and the genomic transformation of northwest Europe. Olalde I, Brace S, Allentoft ME, Armit I, Kristiansen K, Booth T, Rohland N, Mallick S, Szécsényi-Nagy A, Mittnik A, Altena E, Lipson M, Lazaridis I, Harper TK, Patterson N, Broomandkhoshbacht N, Diekmann Y, Faltyskova Z, Fernandes D, Ferry M, Harney E, de Knijff P, Michel M, Oppenheimer J, Stewardson K, Barclay A, Alt KW, …
4046	4000-4500	I4074MBeaker_The_Netherlands	M	Europe	The Beaker phenomenon and the genomic transformation of northwest Europe. Olalde I, Brace S, Allentoft ME, Armit I, Kristiansen K, Booth T, Rohland N, Mallick S, Szécsényi-Nagy A, Mittnik A, Altena E, Lipson M, Lazaridis I, Harper TK, Patterson N, Broomandkhoshbacht N, Diekmann Y, Faltyskova Z, Fernandes D, Ferry M, Harney E, de Knijff P, Michel M, Oppenheimer J, Stewardson K, Barclay A, Alt KW, …
3979	3500-4000	I4075FBeaker_The_Netherlands	F	Europe	The Beaker phenomenon and the genomic transformation of northwest Europe. Olalde I, Brace S, Allentoft ME, Armit I, Kristiansen K, Booth T, Rohland N, Mallick S, Szécsényi-Nagy A, Mittnik A, Altena E, Lipson M, Lazaridis I, Harper TK, Patterson N, Broomandkhoshbacht N, Diekmann Y, Faltyskova Z, Fernandes D, Ferry M, Harney E, de Knijff P, Michel M, Oppenheimer J, Stewardson K, Barclay A, Alt KW, …
3767	3500-4000	I4076FBeaker_The_Netherlands	F	Europe	The Beaker phenomenon and the genomic transformation of northwest Europe. Olalde I, Brace S, Allentoft ME, Armit I, Kristiansen K, Booth T, Rohland N, Mallick S, Szécsényi-Nagy A, Mittnik A, Altena E, Lipson M, Lazaridis I, Harper TK, Patterson N, Broomandkhoshbacht N, Diekmann Y, Faltyskova Z, Fernandes D, Ferry M, Harney E, de Knijff P, Michel M, Oppenheimer J, Stewardson K, Barclay A, Alt KW, …
4200	4000-4500	I4132MBeaker_Central_Europe	M	Europe	The Beaker phenomenon and the genomic transformation of northwest Europe. Olalde I, Brace S, Allentoft ME, Armit I, Kristiansen K, Booth T, Rohland N, Mallick S, Szécsényi-Nagy A, Mittnik A, Altena E, Lipson M, Lazaridis I, Harper TK, Patterson N, Broomandkhoshbacht N, Diekmann Y, Faltyskova Z, Fernandes D, Ferry M, Harney E, de Knijff P, Michel M, Oppenheimer J, Stewardson K, Barclay A, Alt KW, …
4300	4000-4500	I4178MBeaker_Central_Europe	M	Europe	The Beaker phenomenon and the genomic transformation of northwest Europe. Olalde I, Brace S, Allentoft ME, Armit I, Kristiansen K, Booth T, Rohland N, Mallick S, Szécsényi-Nagy A, Mittnik A, Altena E, Lipson M, Lazaridis I, Harper TK, Patterson N, Broomandkhoshbacht N, Diekmann Y, Faltyskova Z, Fernandes D, Ferry M, Harney E, de Knijff P, Michel M, Oppenheimer J, Stewardson K, Barclay A, Alt KW, …
4150	4000-4500	I4229MBeaker_Iberia	M	Europe	The Beaker phenomenon and the genomic transformation of northwest Europe. Olalde I, Brace S, Allentoft ME, Armit I, Kristiansen K, Booth T, Rohland N, Mallick S, Szécsényi-Nagy A, Mittnik A, Altena E, Lipson M, Lazaridis I, Harper TK, Patterson N, Broomandkhoshbacht N, Diekmann Y, Faltyskova Z, Fernandes D, Ferry M, Harney E, de Knijff P, Michel M, Oppenheimer J, Stewardson K, Barclay A, Alt KW, …
4327	4000-4500	I4245FBeaker_Iberia	F	Europe	The Beaker phenomenon and the genomic transformation of northwest Europe. Olalde I, Brace S, Allentoft ME, Armit I, Kristiansen K, Booth T, Rohland N, Mallick S, Szécsényi-Nagy A, Mittnik A, Altena E, Lipson M, Lazaridis I, Harper TK, Patterson N, Broomandkhoshbacht N, Diekmann Y, Faltyskova Z, Fernandes D, Ferry M, Harney E, de Knijff P, Michel M, Oppenheimer J, Stewardson K, Barclay A, Alt KW, …
4288	4000-4500	I4247FBeaker_Iberia	F	Europe	The Beaker phenomenon and the genomic transformation of northwest Europe. Olalde I, Brace S, Allentoft ME, Armit I, Kristiansen K, Booth T, Rohland N, Mallick S, Szécsényi-Nagy A, Mittnik A, Altena E, Lipson M, Lazaridis I, Harper TK, Patterson N, Broomandkhoshbacht N, Diekmann Y, Faltyskova Z, Fernandes D, Ferry M, Harney E, de Knijff P, Michel M, Oppenheimer J, Stewardson K, Barclay A, Alt KW, …
4200	4000-4500	I4248MBeaker_Central_Europe	M	Europe	The Beaker phenomenon and the genomic transformation of northwest Europe. Olalde I, Brace S, Allentoft ME, Armit I, Kristiansen K, Booth T, Rohland N, Mallick S, Szécsényi-Nagy A, Mittnik A, Altena E, Lipson M, Lazaridis I, Harper TK, Patterson N, Broomandkhoshbacht N, Diekmann Y, Faltyskova Z, Fernandes D, Ferry M, Harney E, de Knijff P, Michel M, Oppenheimer J, Stewardson K, Barclay A, Alt KW, …
4189	4000-4500	I4249FBeaker_Central_Europe	F	Europe	The Beaker phenomenon and the genomic transformation of northwest Europe. Olalde I, Brace S, Allentoft ME, Armit I, Kristiansen K, Booth T, Rohland N, Mallick S, Szécsényi-Nagy A, Mittnik A, Altena E, Lipson M, Lazaridis I, Harper TK, Patterson N, Broomandkhoshbacht N, Diekmann Y, Faltyskova Z, Fernandes D, Ferry M, Harney E, de Knijff P, Michel M, Oppenheimer J, Stewardson K, Barclay A, Alt KW, …
4242	4000-4500	I4250FBeaker_Central_Europe	F	Europe	The Beaker phenomenon and the genomic transformation of northwest Europe. Olalde I, Brace S, Allentoft ME, Armit I, Kristiansen K, Booth T, Rohland N, Mallick S, Szécsényi-Nagy A, Mittnik A, Altena E, Lipson M, Lazaridis I, Harper TK, Patterson N, Broomandkhoshbacht N, Diekmann Y, Faltyskova Z, Fernandes D, Ferry M, Harney E, de Knijff P, Michel M, Oppenheimer J, Stewardson K, Barclay A, Alt KW, …
4242	4000-4500	I4251MBeaker_Central_Europe	M	Europe	The Beaker phenomenon and the genomic transformation of northwest Europe. Olalde I, Brace S, Allentoft ME, Armit I, Kristiansen K, Booth T, Rohland N, Mallick S, Szécsényi-Nagy A, Mittnik A, Altena E, Lipson M, Lazaridis I, Harper TK, Patterson N, Broomandkhoshbacht N, Diekmann Y, Faltyskova Z, Fernandes D, Ferry M, Harney E, de Knijff P, Michel M, Oppenheimer J, Stewardson K, Barclay A, Alt KW, …
4163	4000-4500	I4252MBeaker_Central_Europe	M	Europe	The Beaker phenomenon and the genomic transformation of northwest Europe. Olalde I, Brace S, Allentoft ME, Armit I, Kristiansen K, Booth T, Rohland N, Mallick S, Szécsényi-Nagy A, Mittnik A, Altena E, Lipson M, Lazaridis I, Harper TK, Patterson N, Broomandkhoshbacht N, Diekmann Y, Faltyskova Z, Fernandes D, Ferry M, Harney E, de Knijff P, Michel M, Oppenheimer J, Stewardson K, Barclay A, Alt KW, …
4283	4000-4500	I4253MBeaker_Central_Europe	M	Europe	The Beaker phenomenon and the genomic transformation of northwest Europe. Olalde I, Brace S, Allentoft ME, Armit I, Kristiansen K, Booth T, Rohland N, Mallick S, Szécsényi-Nagy A, Mittnik A, Altena E, Lipson M, Lazaridis I, Harper TK, Patterson N, Broomandkhoshbacht N, Diekmann Y, Faltyskova Z, Fernandes D, Ferry M, Harney E, de Knijff P, Michel M, Oppenheimer J, Stewardson K, Barclay A, Alt KW, …
6633	6500-7000	I4303MFrance_MLN	M	Europe	The Beaker phenomenon and the genomic transformation of northwest Europe. Olalde I, Brace S, Allentoft ME, Armit I, Kristiansen K, Booth T, Rohland N, Mallick S, Szécsényi-Nagy A, Mittnik A, Altena E, Lipson M, Lazaridis I, Harper TK, Patterson N, Broomandkhoshbacht N, Diekmann Y, Faltyskova Z, Fernandes D, Ferry M, Harney E, de Knijff P, Michel M, Oppenheimer J, Stewardson K, Barclay A, Alt KW, …
6639	6500-7000	I4304MFrance_MLN	M	Europe	The Beaker phenomenon and the genomic transformation of northwest Europe. Olalde I, Brace S, Allentoft ME, Armit I, Kristiansen K, Booth T, Rohland N, Mallick S, Szécsényi-Nagy A, Mittnik A, Altena E, Lipson M, Lazaridis I, Harper TK, Patterson N, Broomandkhoshbacht N, Diekmann Y, Faltyskova Z, Fernandes D, Ferry M, Harney E, de Knijff P, Michel M, Oppenheimer J, Stewardson K, Barclay A, Alt KW, …
6672	6500-7000	I4305FFrance_MLN	F	Europe	The Beaker phenomenon and the genomic transformation of northwest Europe. Olalde I, Brace S, Allentoft ME, Armit I, Kristiansen K, Booth T, Rohland N, Mallick S, Szécsényi-Nagy A, Mittnik A, Altena E, Lipson M, Lazaridis I, Harper TK, Patterson N, Broomandkhoshbacht N, Diekmann Y, Faltyskova Z, Fernandes D, Ferry M, Harney E, de Knijff P, Michel M, Oppenheimer J, Stewardson K, Barclay A, Alt KW, …
5450	5000-5500	I4308FFrance_MLN	F	Europe	The Beaker phenomenon and the genomic transformation of northwest Europe. Olalde I, Brace S, Allentoft ME, Armit I, Kristiansen K, Booth T, Rohland N, Mallick S, Szécsényi-Nagy A, Mittnik A, Altena E, Lipson M, Lazaridis I, Harper TK, Patterson N, Broomandkhoshbacht N, Diekmann Y, Faltyskova Z, Fernandes D, Ferry M, Harney E, de Knijff P, Michel M, Oppenheimer J, Stewardson K, Barclay A, Alt KW, …
3764	3500-4000	I4884MCzech_EBA	M	Europe	The Beaker phenomenon and the genomic transformation of northwest Europe. Olalde I, Brace S, Allentoft ME, Armit I, Kristiansen K, Booth T, Rohland N, Mallick S, Szécsényi-Nagy A, Mittnik A, Altena E, Lipson M, Lazaridis I, Harper TK, Patterson N, Broomandkhoshbacht N, Diekmann Y, Faltyskova Z, Fernandes D, Ferry M, Harney E, de Knijff P, Michel M, Oppenheimer J, Stewardson K, Barclay A, Alt KW, …
4166	4000-4500	I4885MBeaker_Central_Europe	M	Europe	The Beaker phenomenon and the genomic transformation of northwest Europe. Olalde I, Brace S, Allentoft ME, Armit I, Kristiansen K, Booth T, Rohland N, Mallick S, Szécsényi-Nagy A, Mittnik A, Altena E, Lipson M, Lazaridis I, Harper TK, Patterson N, Broomandkhoshbacht N, Diekmann Y, Faltyskova Z, Fernandes D, Ferry M, Harney E, de Knijff P, Michel M, Oppenheimer J, Stewardson K, Barclay A, Alt KW, …
4074	4000-4500	I4886MBeaker_Central_Europe	M	Europe	The Beaker phenomenon and the genomic transformation of northwest Europe. Olalde I, Brace S, Allentoft ME, Armit I, Kristiansen K, Booth T, Rohland N, Mallick S, Szécsényi-Nagy A, Mittnik A, Altena E, Lipson M, Lazaridis I, Harper TK, Patterson N, Broomandkhoshbacht N, Diekmann Y, Faltyskova Z, Fernandes D, Ferry M, Harney E, de Knijff P, Michel M, Oppenheimer J, Stewardson K, Barclay A, Alt KW, …
4070	4000-4500	I4887MBeaker_Central_Europe	M	Europe	The Beaker phenomenon and the genomic transformation of northwest Europe. Olalde I, Brace S, Allentoft ME, Armit I, Kristiansen K, Booth T, Rohland N, Mallick S, Szécsényi-Nagy A, Mittnik A, Altena E, Lipson M, Lazaridis I, Harper TK, Patterson N, Broomandkhoshbacht N, Diekmann Y, Faltyskova Z, Fernandes D, Ferry M, Harney E, de Knijff P, Michel M, Oppenheimer J, Stewardson K, Barclay A, Alt KW, …
4060	4000-4500	I4888MBeaker_Central_Europe	M	Europe	The Beaker phenomenon and the genomic transformation of northwest Europe. Olalde I, Brace S, Allentoft ME, Armit I, Kristiansen K, Booth T, Rohland N, Mallick S, Szécsényi-Nagy A, Mittnik A, Altena E, Lipson M, Lazaridis I, Harper TK, Patterson N, Broomandkhoshbacht N, Diekmann Y, Faltyskova Z, Fernandes D, Ferry M, Harney E, de Knijff P, Michel M, Oppenheimer J, Stewardson K, Barclay A, Alt KW, …
4122	4000-4500	I4889MBeaker_Central_Europe	M	Europe	The Beaker phenomenon and the genomic transformation of northwest Europe. Olalde I, Brace S, Allentoft ME, Armit I, Kristiansen K, Booth T, Rohland N, Mallick S, Szécsényi-Nagy A, Mittnik A, Altena E, Lipson M, Lazaridis I, Harper TK, Patterson N, Broomandkhoshbacht N, Diekmann Y, Faltyskova Z, Fernandes D, Ferry M, Harney E, de Knijff P, Michel M, Oppenheimer J, Stewardson K, Barclay A, Alt KW, …
4250	4000-4500	I4890MBeaker_Central_Europe	M	Europe	The Beaker phenomenon and the genomic transformation of northwest Europe. Olalde I, Brace S, Allentoft ME, Armit I, Kristiansen K, Booth T, Rohland N, Mallick S, Szécsényi-Nagy A, Mittnik A, Altena E, Lipson M, Lazaridis I, Harper TK, Patterson N, Broomandkhoshbacht N, Diekmann Y, Faltyskova Z, Fernandes D, Ferry M, Harney E, de Knijff P, Michel M, Oppenheimer J, Stewardson K, Barclay A, Alt KW, …
4122	4000-4500	I4891MBeaker_Central_Europe	M	Europe	The Beaker phenomenon and the genomic transformation of northwest Europe. Olalde I, Brace S, Allentoft ME, Armit I, Kristiansen K, Booth T, Rohland N, Mallick S, Szécsényi-Nagy A, Mittnik A, Altena E, Lipson M, Lazaridis I, Harper TK, Patterson N, Broomandkhoshbacht N, Diekmann Y, Faltyskova Z, Fernandes D, Ferry M, Harney E, de Knijff P, Michel M, Oppenheimer J, Stewardson K, Barclay A, Alt KW, …
3741	3500-4000	I4892FCzech_EBA	F	Europe	The Beaker phenomenon and the genomic transformation of northwest Europe. Olalde I, Brace S, Allentoft ME, Armit I, Kristiansen K, Booth T, Rohland N, Mallick S, Szécsényi-Nagy A, Mittnik A, Altena E, Lipson M, Lazaridis I, Harper TK, Patterson N, Broomandkhoshbacht N, Diekmann Y, Faltyskova Z, Fernandes D, Ferry M, Harney E, de Knijff P, Michel M, Oppenheimer J, Stewardson K, Barclay A, Alt KW, …
6349	6000-6500	I4893MCzech_MN	M	Europe	The Beaker phenomenon and the genomic transformation of northwest Europe. Olalde I, Brace S, Allentoft ME, Armit I, Kristiansen K, Booth T, Rohland N, Mallick S, Szécsényi-Nagy A, Mittnik A, Altena E, Lipson M, Lazaridis I, Harper TK, Patterson N, Broomandkhoshbacht N, Diekmann Y, Faltyskova Z, Fernandes D, Ferry M, Harney E, de Knijff P, Michel M, Oppenheimer J, Stewardson K, Barclay A, Alt KW, …
6378	6000-6500	I4894FCzech_MN	F	Europe	The Beaker phenomenon and the genomic transformation of northwest Europe. Olalde I, Brace S, Allentoft ME, Armit I, Kristiansen K, Booth T, Rohland N, Mallick S, Szécsényi-Nagy A, Mittnik A, Altena E, Lipson M, Lazaridis I, Harper TK, Patterson N, Broomandkhoshbacht N, Diekmann Y, Faltyskova Z, Fernandes D, Ferry M, Harney E, de Knijff P, Michel M, Oppenheimer J, Stewardson K, Barclay A, Alt KW, …
4110	4000-4500	I4895MBeaker_Central_Europe	M	Europe	The Beaker phenomenon and the genomic transformation of northwest Europe. Olalde I, Brace S, Allentoft ME, Armit I, Kristiansen K, Booth T, Rohland N, Mallick S, Szécsényi-Nagy A, Mittnik A, Altena E, Lipson M, Lazaridis I, Harper TK, Patterson N, Broomandkhoshbacht N, Diekmann Y, Faltyskova Z, Fernandes D, Ferry M, Harney E, de Knijff P, Michel M, Oppenheimer J, Stewardson K, Barclay A, Alt KW, …
4165	4000-4500	I4896FBeaker_Central_Europe	F	Europe	The Beaker phenomenon and the genomic transformation of northwest Europe. Olalde I, Brace S, Allentoft ME, Armit I, Kristiansen K, Booth T, Rohland N, Mallick S, Szécsényi-Nagy A, Mittnik A, Altena E, Lipson M, Lazaridis I, Harper TK, Patterson N, Broomandkhoshbacht N, Diekmann Y, Faltyskova Z, Fernandes D, Ferry M, Harney E, de Knijff P, Michel M, Oppenheimer J, Stewardson K, Barclay A, Alt KW, …
4721	4500-5000	I4930FBeaker_Sicily	F	Europe	The Beaker phenomenon and the genomic transformation of northwest Europe. Olalde I, Brace S, Allentoft ME, Armit I, Kristiansen K, Booth T, Rohland N, Mallick S, Szécsényi-Nagy A, Mittnik A, Altena E, Lipson M, Lazaridis I, Harper TK, Patterson N, Broomandkhoshbacht N, Diekmann Y, Faltyskova Z, Fernandes D, Ferry M, Harney E, de Knijff P, Michel M, Oppenheimer J, Stewardson K, Barclay A, Alt KW, …
4250	4000-4500	I4933MBeaker_Sicily	M	Europe	The Beaker phenomenon and the genomic transformation of northwest Europe. Olalde I, Brace S, Allentoft ME, Armit I, Kristiansen K, Booth T, Rohland N, Mallick S, Szécsényi-Nagy A, Mittnik A, Altena E, Lipson M, Lazaridis I, Harper TK, Patterson N, Broomandkhoshbacht N, Diekmann Y, Faltyskova Z, Fernandes D, Ferry M, Harney E, de Knijff P, Michel M, Oppenheimer J, Stewardson K, Barclay A, Alt KW, …
2200	2000-2500	I4936FBeaker_Sicily	F	Europe	The Beaker phenomenon and the genomic transformation of northwest Europe. Olalde I, Brace S, Allentoft ME, Armit I, Kristiansen K, Booth T, Rohland N, Mallick S, Szécsényi-Nagy A, Mittnik A, Altena E, Lipson M, Lazaridis I, Harper TK, Patterson N, Broomandkhoshbacht N, Diekmann Y, Faltyskova Z, Fernandes D, Ferry M, Harney E, de Knijff P, Michel M, Oppenheimer J, Stewardson K, Barclay A, Alt KW, …
4168	4000-4500	I4945FBeaker_Central_Europe	F	Europe	The Beaker phenomenon and the genomic transformation of northwest Europe. Olalde I, Brace S, Allentoft ME, Armit I, Kristiansen K, Booth T, Rohland N, Mallick S, Szécsényi-Nagy A, Mittnik A, Altena E, Lipson M, Lazaridis I, Harper TK, Patterson N, Broomandkhoshbacht N, Diekmann Y, Faltyskova Z, Fernandes D, Ferry M, Harney E, de Knijff P, Michel M, Oppenheimer J, Stewardson K, Barclay A, Alt KW, …
4172	4000-4500	I4946FBeaker_Central_Europe	F	Europe	The Beaker phenomenon and the genomic transformation of northwest Europe. Olalde I, Brace S, Allentoft ME, Armit I, Kristiansen K, Booth T, Rohland N, Mallick S, Szécsényi-Nagy A, Mittnik A, Altena E, Lipson M, Lazaridis I, Harper TK, Patterson N, Broomandkhoshbacht N, Diekmann Y, Faltyskova Z, Fernandes D, Ferry M, Harney E, de Knijff P, Michel M, Oppenheimer J, Stewardson K, Barclay A, Alt KW, …
4300	4000-4500	I4947MBeaker_Central_Europe	M	Europe	The Beaker phenomenon and the genomic transformation of northwest Europe. Olalde I, Brace S, Allentoft ME, Armit I, Kristiansen K, Booth T, Rohland N, Mallick S, Szécsényi-Nagy A, Mittnik A, Altena E, Lipson M, Lazaridis I, Harper TK, Patterson N, Broomandkhoshbacht N, Diekmann Y, Faltyskova Z, Fernandes D, Ferry M, Harney E, de Knijff P, Michel M, Oppenheimer J, Stewardson K, Barclay A, Alt KW, …
5454	5000-5500	I4949MEngland_N	M	Europe	The Beaker phenomenon and the genomic transformation of northwest Europe. Olalde I, Brace S, Allentoft ME, Armit I, Kristiansen K, Booth T, Rohland N, Mallick S, Szécsényi-Nagy A, Mittnik A, Altena E, Lipson M, Lazaridis I, Harper TK, Patterson N, Broomandkhoshbacht N, Diekmann Y, Faltyskova Z, Fernandes D, Ferry M, Harney E, de Knijff P, Michel M, Oppenheimer J, Stewardson K, Barclay A, Alt KW, …
4250	4000-4500	I4950MBeaker_Britain	M	Europe	The Beaker phenomenon and the genomic transformation of northwest Europe. Olalde I, Brace S, Allentoft ME, Armit I, Kristiansen K, Booth T, Rohland N, Mallick S, Szécsényi-Nagy A, Mittnik A, Altena E, Lipson M, Lazaridis I, Harper TK, Patterson N, Broomandkhoshbacht N, Diekmann Y, Faltyskova Z, Fernandes D, Ferry M, Harney E, de Knijff P, Michel M, Oppenheimer J, Stewardson K, Barclay A, Alt KW, …
4250	4000-4500	I4951MBeaker_Britain	M	Europe	The Beaker phenomenon and the genomic transformation of northwest Europe. Olalde I, Brace S, Allentoft ME, Armit I, Kristiansen K, Booth T, Rohland N, Mallick S, Szécsényi-Nagy A, Mittnik A, Altena E, Lipson M, Lazaridis I, Harper TK, Patterson N, Broomandkhoshbacht N, Diekmann Y, Faltyskova Z, Fernandes D, Ferry M, Harney E, de Knijff P, Michel M, Oppenheimer J, Stewardson K, Barclay A, Alt KW, …
4200	4000-4500	I5014FBeaker_Central_Europe	F	Europe	The Beaker phenomenon and the genomic transformation of northwest Europe. Olalde I, Brace S, Allentoft ME, Armit I, Kristiansen K, Booth T, Rohland N, Mallick S, Szécsényi-Nagy A, Mittnik A, Altena E, Lipson M, Lazaridis I, Harper TK, Patterson N, Broomandkhoshbacht N, Diekmann Y, Faltyskova Z, Fernandes D, Ferry M, Harney E, de Knijff P, Michel M, Oppenheimer J, Stewardson K, Barclay A, Alt KW, …
4289	4000-4500	I5015FBeaker_Central_Europe	F	Europe	The Beaker phenomenon and the genomic transformation of northwest Europe. Olalde I, Brace S, Allentoft ME, Armit I, Kristiansen K, Booth T, Rohland N, Mallick S, Szécsényi-Nagy A, Mittnik A, Altena E, Lipson M, Lazaridis I, Harper TK, Patterson N, Broomandkhoshbacht N, Diekmann Y, Faltyskova Z, Fernandes D, Ferry M, Harney E, de Knijff P, Michel M, Oppenheimer J, Stewardson K, Barclay A, Alt KW, …
4300	4000-4500	I5017FBeaker_Central_Europe	F	Europe	The Beaker phenomenon and the genomic transformation of northwest Europe. Olalde I, Brace S, Allentoft ME, Armit I, Kristiansen K, Booth T, Rohland N, Mallick S, Szécsényi-Nagy A, Mittnik A, Altena E, Lipson M, Lazaridis I, Harper TK, Patterson N, Broomandkhoshbacht N, Diekmann Y, Faltyskova Z, Fernandes D, Ferry M, Harney E, de Knijff P, Michel M, Oppenheimer J, Stewardson K, Barclay A, Alt KW, …
4200	4000-4500	I5019FBeaker_Central_Europe	F	Europe	The Beaker phenomenon and the genomic transformation of northwest Europe. Olalde I, Brace S, Allentoft ME, Armit I, Kristiansen K, Booth T, Rohland N, Mallick S, Szécsényi-Nagy A, Mittnik A, Altena E, Lipson M, Lazaridis I, Harper TK, Patterson N, Broomandkhoshbacht N, Diekmann Y, Faltyskova Z, Fernandes D, Ferry M, Harney E, de Knijff P, Michel M, Oppenheimer J, Stewardson K, Barclay A, Alt KW, …
4282	4000-4500	I5020FBeaker_Central_Europe	F	Europe	The Beaker phenomenon and the genomic transformation of northwest Europe. Olalde I, Brace S, Allentoft ME, Armit I, Kristiansen K, Booth T, Rohland N, Mallick S, Szécsényi-Nagy A, Mittnik A, Altena E, Lipson M, Lazaridis I, Harper TK, Patterson N, Broomandkhoshbacht N, Diekmann Y, Faltyskova Z, Fernandes D, Ferry M, Harney E, de Knijff P, Michel M, Oppenheimer J, Stewardson K, Barclay A, Alt KW, …
3955	3500-4000	I5021MBeaker_Central_Europe	M	Europe	The Beaker phenomenon and the genomic transformation of northwest Europe. Olalde I, Brace S, Allentoft ME, Armit I, Kristiansen K, Booth T, Rohland N, Mallick S, Szécsényi-Nagy A, Mittnik A, Altena E, Lipson M, Lazaridis I, Harper TK, Patterson N, Broomandkhoshbacht N, Diekmann Y, Faltyskova Z, Fernandes D, Ferry M, Harney E, de Knijff P, Michel M, Oppenheimer J, Stewardson K, Barclay A, Alt KW, …
4250	4000-4500	I5022MBeaker_Central_Europe	M	Europe	The Beaker phenomenon and the genomic transformation of northwest Europe. Olalde I, Brace S, Allentoft ME, Armit I, Kristiansen K, Booth T, Rohland N, Mallick S, Szécsényi-Nagy A, Mittnik A, Altena E, Lipson M, Lazaridis I, Harper TK, Patterson N, Broomandkhoshbacht N, Diekmann Y, Faltyskova Z, Fernandes D, Ferry M, Harney E, de Knijff P, Michel M, Oppenheimer J, Stewardson K, Barclay A, Alt KW, …
4200	4000-4500	I5023FBeaker_Central_Europe	F	Europe	The Beaker phenomenon and the genomic transformation of northwest Europe. Olalde I, Brace S, Allentoft ME, Armit I, Kristiansen K, Booth T, Rohland N, Mallick S, Szécsényi-Nagy A, Mittnik A, Altena E, Lipson M, Lazaridis I, Harper TK, Patterson N, Broomandkhoshbacht N, Diekmann Y, Faltyskova Z, Fernandes D, Ferry M, Harney E, de Knijff P, Michel M, Oppenheimer J, Stewardson K, Barclay A, Alt KW, …
3740	3500-4000	I5024MBeaker_Central_Europe	M	Europe	The Beaker phenomenon and the genomic transformation of northwest Europe. Olalde I, Brace S, Allentoft ME, Armit I, Kristiansen K, Booth T, Rohland N, Mallick S, Szécsényi-Nagy A, Mittnik A, Altena E, Lipson M, Lazaridis I, Harper TK, Patterson N, Broomandkhoshbacht N, Diekmann Y, Faltyskova Z, Fernandes D, Ferry M, Harney E, de Knijff P, Michel M, Oppenheimer J, Stewardson K, Barclay A, Alt KW, …
4250	4000-4500	I5025FBeaker_Central_Europe	F	Europe	The Beaker phenomenon and the genomic transformation of northwest Europe. Olalde I, Brace S, Allentoft ME, Armit I, Kristiansen K, Booth T, Rohland N, Mallick S, Szécsényi-Nagy A, Mittnik A, Altena E, Lipson M, Lazaridis I, Harper TK, Patterson N, Broomandkhoshbacht N, Diekmann Y, Faltyskova Z, Fernandes D, Ferry M, Harney E, de Knijff P, Michel M, Oppenheimer J, Stewardson K, Barclay A, Alt KW, …
4150	4000-4500	I5035FCzech_EBA	F	Europe	The Beaker phenomenon and the genomic transformation of northwest Europe. Olalde I, Brace S, Allentoft ME, Armit I, Kristiansen K, Booth T, Rohland N, Mallick S, Szécsényi-Nagy A, Mittnik A, Altena E, Lipson M, Lazaridis I, Harper TK, Patterson N, Broomandkhoshbacht N, Diekmann Y, Faltyskova Z, Fernandes D, Ferry M, Harney E, de Knijff P, Michel M, Oppenheimer J, Stewardson K, Barclay A, Alt KW, …
4100	4000-4500	I5037MCzech_EBA	M	Europe	The Beaker phenomenon and the genomic transformation of northwest Europe. Olalde I, Brace S, Allentoft ME, Armit I, Kristiansen K, Booth T, Rohland N, Mallick S, Szécsényi-Nagy A, Mittnik A, Altena E, Lipson M, Lazaridis I, Harper TK, Patterson N, Broomandkhoshbacht N, Diekmann Y, Faltyskova Z, Fernandes D, Ferry M, Harney E, de Knijff P, Michel M, Oppenheimer J, Stewardson K, Barclay A, Alt KW, …
4100	4000-4500	I5042MCzech_EBA	M	Europe	The Beaker phenomenon and the genomic transformation of northwest Europe. Olalde I, Brace S, Allentoft ME, Armit I, Kristiansen K, Booth T, Rohland N, Mallick S, Szécsényi-Nagy A, Mittnik A, Altena E, Lipson M, Lazaridis I, Harper TK, Patterson N, Broomandkhoshbacht N, Diekmann Y, Faltyskova Z, Fernandes D, Ferry M, Harney E, de Knijff P, Michel M, Oppenheimer J, Stewardson K, Barclay A, Alt KW, …
4250	4000-4500	I5043MCzech_EBA	M	Europe	The Beaker phenomenon and the genomic transformation of northwest Europe. Olalde I, Brace S, Allentoft ME, Armit I, Kristiansen K, Booth T, Rohland N, Mallick S, Szécsényi-Nagy A, Mittnik A, Altena E, Lipson M, Lazaridis I, Harper TK, Patterson N, Broomandkhoshbacht N, Diekmann Y, Faltyskova Z, Fernandes D, Ferry M, Harney E, de Knijff P, Michel M, Oppenheimer J, Stewardson K, Barclay A, Alt KW, …
4000	4000-4500	I5044FCzech_EBA	F	Europe	The Beaker phenomenon and the genomic transformation of northwest Europe. Olalde I, Brace S, Allentoft ME, Armit I, Kristiansen K, Booth T, Rohland N, Mallick S, Szécsényi-Nagy A, Mittnik A, Altena E, Lipson M, Lazaridis I, Harper TK, Patterson N, Broomandkhoshbacht N, Diekmann Y, Faltyskova Z, Fernandes D, Ferry M, Harney E, de Knijff P, Michel M, Oppenheimer J, Stewardson K, Barclay A, Alt KW, …
5100	5000-5500	I5116FHungary_LCA	F	Europe	The Beaker phenomenon and the genomic transformation of northwest Europe. Olalde I, Brace S, Allentoft ME, Armit I, Kristiansen K, Booth T, Rohland N, Mallick S, Szécsényi-Nagy A, Mittnik A, Altena E, Lipson M, Lazaridis I, Harper TK, Patterson N, Broomandkhoshbacht N, Diekmann Y, Faltyskova Z, Fernandes D, Ferry M, Harney E, de Knijff P, Michel M, Oppenheimer J, Stewardson K, Barclay A, Alt KW, …
5100	5000-5500	I5117MHungary_LCA	M	Europe	The Beaker phenomenon and the genomic transformation of northwest Europe. Olalde I, Brace S, Allentoft ME, Armit I, Kristiansen K, Booth T, Rohland N, Mallick S, Szécsényi-Nagy A, Mittnik A, Altena E, Lipson M, Lazaridis I, Harper TK, Patterson N, Broomandkhoshbacht N, Diekmann Y, Faltyskova Z, Fernandes D, Ferry M, Harney E, de Knijff P, Michel M, Oppenheimer J, Stewardson K, Barclay A, Alt KW, …
5100	5000-5500	I5118MHungary_LCA	M	Europe	The Beaker phenomenon and the genomic transformation of northwest Europe. Olalde I, Brace S, Allentoft ME, Armit I, Kristiansen K, Booth T, Rohland N, Mallick S, Szécsényi-Nagy A, Mittnik A, Altena E, Lipson M, Lazaridis I, Harper TK, Patterson N, Broomandkhoshbacht N, Diekmann Y, Faltyskova Z, Fernandes D, Ferry M, Harney E, de Knijff P, Michel M, Oppenheimer J, Stewardson K, Barclay A, Alt KW, …
5123	5000-5500	I5119FHungary_LCA	F	Europe	The Beaker phenomenon and the genomic transformation of northwest Europe. Olalde I, Brace S, Allentoft ME, Armit I, Kristiansen K, Booth T, Rohland N, Mallick S, Szécsényi-Nagy A, Mittnik A, Altena E, Lipson M, Lazaridis I, Harper TK, Patterson N, Broomandkhoshbacht N, Diekmann Y, Faltyskova Z, Fernandes D, Ferry M, Harney E, de Knijff P, Michel M, Oppenheimer J, Stewardson K, Barclay A, Alt KW, …
4942	4500-5000	I5358FWales_N	F	Europe	The Beaker phenomenon and the genomic transformation of northwest Europe. Olalde I, Brace S, Allentoft ME, Armit I, Kristiansen K, Booth T, Rohland N, Mallick S, Szécsényi-Nagy A, Mittnik A, Altena E, Lipson M, Lazaridis I, Harper TK, Patterson N, Broomandkhoshbacht N, Diekmann Y, Faltyskova Z, Fernandes D, Ferry M, Harney E, de Knijff P, Michel M, Oppenheimer J, Stewardson K, Barclay A, Alt KW, …
5600	5500-6000	I5359MWales_N	M	Europe	The Beaker phenomenon and the genomic transformation of northwest Europe. Olalde I, Brace S, Allentoft ME, Armit I, Kristiansen K, Booth T, Rohland N, Mallick S, Szécsényi-Nagy A, Mittnik A, Altena E, Lipson M, Lazaridis I, Harper TK, Patterson N, Broomandkhoshbacht N, Diekmann Y, Faltyskova Z, Fernandes D, Ferry M, Harney E, de Knijff P, Michel M, Oppenheimer J, Stewardson K, Barclay A, Alt KW, …
3350	3000-3500	I5364FWales_MBA	F	Europe	The Beaker phenomenon and the genomic transformation of northwest Europe. Olalde I, Brace S, Allentoft ME, Armit I, Kristiansen K, Booth T, Rohland N, Mallick S, Szécsényi-Nagy A, Mittnik A, Altena E, Lipson M, Lazaridis I, Harper TK, Patterson N, Broomandkhoshbacht N, Diekmann Y, Faltyskova Z, Fernandes D, Ferry M, Harney E, de Knijff P, Michel M, Oppenheimer J, Stewardson K, Barclay A, Alt KW, …
5464	5000-5500	I5366FEngland_N	F	Europe	The Beaker phenomenon and the genomic transformation of northwest Europe. Olalde I, Brace S, Allentoft ME, Armit I, Kristiansen K, Booth T, Rohland N, Mallick S, Szécsényi-Nagy A, Mittnik A, Altena E, Lipson M, Lazaridis I, Harper TK, Patterson N, Broomandkhoshbacht N, Diekmann Y, Faltyskova Z, Fernandes D, Ferry M, Harney E, de Knijff P, Michel M, Oppenheimer J, Stewardson K, Barclay A, Alt KW, …
4255	4000-4500	I5367FBeaker_Britain	F	Europe	The Beaker phenomenon and the genomic transformation of northwest Europe. Olalde I, Brace S, Allentoft ME, Armit I, Kristiansen K, Booth T, Rohland N, Mallick S, Szécsényi-Nagy A, Mittnik A, Altena E, Lipson M, Lazaridis I, Harper TK, Patterson N, Broomandkhoshbacht N, Diekmann Y, Faltyskova Z, Fernandes D, Ferry M, Harney E, de Knijff P, Michel M, Oppenheimer J, Stewardson K, Barclay A, Alt KW, …
5600	5500-6000	I5370FScotland_N	F	Europe	The Beaker phenomenon and the genomic transformation of northwest Europe. Olalde I, Brace S, Allentoft ME, Armit I, Kristiansen K, Booth T, Rohland N, Mallick S, Szécsényi-Nagy A, Mittnik A, Altena E, Lipson M, Lazaridis I, Harper TK, Patterson N, Broomandkhoshbacht N, Diekmann Y, Faltyskova Z, Fernandes D, Ferry M, Harney E, de Knijff P, Michel M, Oppenheimer J, Stewardson K, Barclay A, Alt KW, …
5600	5500-6000	I5371FScotland_N	F	Europe	The Beaker phenomenon and the genomic transformation of northwest Europe. Olalde I, Brace S, Allentoft ME, Armit I, Kristiansen K, Booth T, Rohland N, Mallick S, Szécsényi-Nagy A, Mittnik A, Altena E, Lipson M, Lazaridis I, Harper TK, Patterson N, Broomandkhoshbacht N, Diekmann Y, Faltyskova Z, Fernandes D, Ferry M, Harney E, de Knijff P, Michel M, Oppenheimer J, Stewardson K, Barclay A, Alt KW, …
4038	4000-4500	I5373MEngland_CA_EBA	M	Europe	The Beaker phenomenon and the genomic transformation of northwest Europe. Olalde I, Brace S, Allentoft ME, Armit I, Kristiansen K, Booth T, Rohland N, Mallick S, Szécsényi-Nagy A, Mittnik A, Altena E, Lipson M, Lazaridis I, Harper TK, Patterson N, Broomandkhoshbacht N, Diekmann Y, Faltyskova Z, Fernandes D, Ferry M, Harney E, de Knijff P, Michel M, Oppenheimer J, Stewardson K, Barclay A, Alt KW, …
4595	4500-5000	I5374MEngland_N	M	Europe	The Beaker phenomenon and the genomic transformation of northwest Europe. Olalde I, Brace S, Allentoft ME, Armit I, Kristiansen K, Booth T, Rohland N, Mallick S, Szécsényi-Nagy A, Mittnik A, Altena E, Lipson M, Lazaridis I, Harper TK, Patterson N, Broomandkhoshbacht N, Diekmann Y, Faltyskova Z, Fernandes D, Ferry M, Harney E, de Knijff P, Michel M, Oppenheimer J, Stewardson K, Barclay A, Alt KW, …
4250	4000-4500	I5376FBeaker_Britain	F	Europe	The Beaker phenomenon and the genomic transformation of northwest Europe. Olalde I, Brace S, Allentoft ME, Armit I, Kristiansen K, Booth T, Rohland N, Mallick S, Szécsényi-Nagy A, Mittnik A, Altena E, Lipson M, Lazaridis I, Harper TK, Patterson N, Broomandkhoshbacht N, Diekmann Y, Faltyskova Z, Fernandes D, Ferry M, Harney E, de Knijff P, Michel M, Oppenheimer J, Stewardson K, Barclay A, Alt KW, …
3745	3500-4000	I5377MEngland_CA_EBA	M	Europe	The Beaker phenomenon and the genomic transformation of northwest Europe. Olalde I, Brace S, Allentoft ME, Armit I, Kristiansen K, Booth T, Rohland N, Mallick S, Szécsényi-Nagy A, Mittnik A, Altena E, Lipson M, Lazaridis I, Harper TK, Patterson N, Broomandkhoshbacht N, Diekmann Y, Faltyskova Z, Fernandes D, Ferry M, Harney E, de Knijff P, Michel M, Oppenheimer J, Stewardson K, Barclay A, Alt KW, …
4330	4000-4500	I5379MBeaker_Britain	M	Europe	The Beaker phenomenon and the genomic transformation of northwest Europe. Olalde I, Brace S, Allentoft ME, Armit I, Kristiansen K, Booth T, Rohland N, Mallick S, Szécsényi-Nagy A, Mittnik A, Altena E, Lipson M, Lazaridis I, Harper TK, Patterson N, Broomandkhoshbacht N, Diekmann Y, Faltyskova Z, Fernandes D, Ferry M, Harney E, de Knijff P, Michel M, Oppenheimer J, Stewardson K, Barclay A, Alt KW, …
4080	4000-4500	I5382MBeaker_Britain	M	Europe	The Beaker phenomenon and the genomic transformation of northwest Europe. Olalde I, Brace S, Allentoft ME, Armit I, Kristiansen K, Booth T, Rohland N, Mallick S, Szécsényi-Nagy A, Mittnik A, Altena E, Lipson M, Lazaridis I, Harper TK, Patterson N, Broomandkhoshbacht N, Diekmann Y, Faltyskova Z, Fernandes D, Ferry M, Harney E, de Knijff P, Michel M, Oppenheimer J, Stewardson K, Barclay A, Alt KW, …
2945	2500-3000	I5383FEngland_LBA	F	Europe	The Beaker phenomenon and the genomic transformation of northwest Europe. Olalde I, Brace S, Allentoft ME, Armit I, Kristiansen K, Booth T, Rohland N, Mallick S, Szécsényi-Nagy A, Mittnik A, Altena E, Lipson M, Lazaridis I, Harper TK, Patterson N, Broomandkhoshbacht N, Diekmann Y, Faltyskova Z, Fernandes D, Ferry M, Harney E, de Knijff P, Michel M, Oppenheimer J, Stewardson K, Barclay A, Alt KW, …
4252	4000-4500	I5385FBeaker_Britain	F	Europe	The Beaker phenomenon and the genomic transformation of northwest Europe. Olalde I, Brace S, Allentoft ME, Armit I, Kristiansen K, Booth T, Rohland N, Mallick S, Szécsényi-Nagy A, Mittnik A, Altena E, Lipson M, Lazaridis I, Harper TK, Patterson N, Broomandkhoshbacht N, Diekmann Y, Faltyskova Z, Fernandes D, Ferry M, Harney E, de Knijff P, Michel M, Oppenheimer J, Stewardson K, Barclay A, Alt KW, …
3750	3500-4000	I5441MEngland_CA_EBA	M	Europe	The Beaker phenomenon and the genomic transformation of northwest Europe. Olalde I, Brace S, Allentoft ME, Armit I, Kristiansen K, Booth T, Rohland N, Mallick S, Szécsényi-Nagy A, Mittnik A, Altena E, Lipson M, Lazaridis I, Harper TK, Patterson N, Broomandkhoshbacht N, Diekmann Y, Faltyskova Z, Fernandes D, Ferry M, Harney E, de Knijff P, Michel M, Oppenheimer J, Stewardson K, Barclay A, Alt KW, …
3524	3500-4000	I5469FScotland_CA_EBA	F	Europe	The Beaker phenomenon and the genomic transformation of northwest Europe. Olalde I, Brace S, Allentoft ME, Armit I, Kristiansen K, Booth T, Rohland N, Mallick S, Szécsényi-Nagy A, Mittnik A, Altena E, Lipson M, Lazaridis I, Harper TK, Patterson N, Broomandkhoshbacht N, Diekmann Y, Faltyskova Z, Fernandes D, Ferry M, Harney E, de Knijff P, Michel M, Oppenheimer J, Stewardson K, Barclay A, Alt KW, …
3485	3000-3500	I5470MScotland_CA_EBA	M	Europe	The Beaker phenomenon and the genomic transformation of northwest Europe. Olalde I, Brace S, Allentoft ME, Armit I, Kristiansen K, Booth T, Rohland N, Mallick S, Szécsényi-Nagy A, Mittnik A, Altena E, Lipson M, Lazaridis I, Harper TK, Patterson N, Broomandkhoshbacht N, Diekmann Y, Faltyskova Z, Fernandes D, Ferry M, Harney E, de Knijff P, Michel M, Oppenheimer J, Stewardson K, Barclay A, Alt KW, …
4096	4000-4500	I5471FBeaker_Britain	F	Europe	The Beaker phenomenon and the genomic transformation of northwest Europe. Olalde I, Brace S, Allentoft ME, Armit I, Kristiansen K, Booth T, Rohland N, Mallick S, Szécsényi-Nagy A, Mittnik A, Altena E, Lipson M, Lazaridis I, Harper TK, Patterson N, Broomandkhoshbacht N, Diekmann Y, Faltyskova Z, Fernandes D, Ferry M, Harney E, de Knijff P, Michel M, Oppenheimer J, Stewardson K, Barclay A, Alt KW, …
4200	4000-4500	I5473MScotland_CA_EBA	M	Europe	The Beaker phenomenon and the genomic transformation of northwest Europe. Olalde I, Brace S, Allentoft ME, Armit I, Kristiansen K, Booth T, Rohland N, Mallick S, Szécsényi-Nagy A, Mittnik A, Altena E, Lipson M, Lazaridis I, Harper TK, Patterson N, Broomandkhoshbacht N, Diekmann Y, Faltyskova Z, Fernandes D, Ferry M, Harney E, de Knijff P, Michel M, Oppenheimer J, Stewardson K, Barclay A, Alt KW, …
4250	4000-4500	I5512FBeaker_Britain	F	Europe	The Beaker phenomenon and the genomic transformation of northwest Europe. Olalde I, Brace S, Allentoft ME, Armit I, Kristiansen K, Booth T, Rohland N, Mallick S, Szécsényi-Nagy A, Mittnik A, Altena E, Lipson M, Lazaridis I, Harper TK, Patterson N, Broomandkhoshbacht N, Diekmann Y, Faltyskova Z, Fernandes D, Ferry M, Harney E, de Knijff P, Michel M, Oppenheimer J, Stewardson K, Barclay A, Alt KW, …
4250	4000-4500	I5513MBeaker_Britain	M	Europe	The Beaker phenomenon and the genomic transformation of northwest Europe. Olalde I, Brace S, Allentoft ME, Armit I, Kristiansen K, Booth T, Rohland N, Mallick S, Szécsényi-Nagy A, Mittnik A, Altena E, Lipson M, Lazaridis I, Harper TK, Patterson N, Broomandkhoshbacht N, Diekmann Y, Faltyskova Z, Fernandes D, Ferry M, Harney E, de Knijff P, Michel M, Oppenheimer J, Stewardson K, Barclay A, Alt KW, …
4163	4000-4500	I5514MBeaker_Central_Europe	M	Europe	The Beaker phenomenon and the genomic transformation of northwest Europe. Olalde I, Brace S, Allentoft ME, Armit I, Kristiansen K, Booth T, Rohland N, Mallick S, Szécsényi-Nagy A, Mittnik A, Altena E, Lipson M, Lazaridis I, Harper TK, Patterson N, Broomandkhoshbacht N, Diekmann Y, Faltyskova Z, Fernandes D, Ferry M, Harney E, de Knijff P, Michel M, Oppenheimer J, Stewardson K, Barclay A, Alt KW, …
3856	3500-4000	I5515MScotland_CA_EBA	M	Europe	The Beaker phenomenon and the genomic transformation of northwest Europe. Olalde I, Brace S, Allentoft ME, Armit I, Kristiansen K, Booth T, Rohland N, Mallick S, Szécsényi-Nagy A, Mittnik A, Altena E, Lipson M, Lazaridis I, Harper TK, Patterson N, Broomandkhoshbacht N, Diekmann Y, Faltyskova Z, Fernandes D, Ferry M, Harney E, de Knijff P, Michel M, Oppenheimer J, Stewardson K, Barclay A, Alt KW, …
3640	3500-4000	I5516MScotland_CA_EBA	M	Europe	The Beaker phenomenon and the genomic transformation of northwest Europe. Olalde I, Brace S, Allentoft ME, Armit I, Kristiansen K, Booth T, Rohland N, Mallick S, Szécsényi-Nagy A, Mittnik A, Altena E, Lipson M, Lazaridis I, Harper TK, Patterson N, Broomandkhoshbacht N, Diekmann Y, Faltyskova Z, Fernandes D, Ferry M, Harney E, de Knijff P, Michel M, Oppenheimer J, Stewardson K, Barclay A, Alt KW, …
4200	4000-4500	I5519MBeaker_Central_Europe	M	Europe	The Beaker phenomenon and the genomic transformation of northwest Europe. Olalde I, Brace S, Allentoft ME, Armit I, Kristiansen K, Booth T, Rohland N, Mallick S, Szécsényi-Nagy A, Mittnik A, Altena E, Lipson M, Lazaridis I, Harper TK, Patterson N, Broomandkhoshbacht N, Diekmann Y, Faltyskova Z, Fernandes D, Ferry M, Harney E, de Knijff P, Michel M, Oppenheimer J, Stewardson K, Barclay A, Alt KW, …
4250	4000-4500	I5520FBeaker_Central_Europe	F	Europe	The Beaker phenomenon and the genomic transformation of northwest Europe. Olalde I, Brace S, Allentoft ME, Armit I, Kristiansen K, Booth T, Rohland N, Mallick S, Szécsényi-Nagy A, Mittnik A, Altena E, Lipson M, Lazaridis I, Harper TK, Patterson N, Broomandkhoshbacht N, Diekmann Y, Faltyskova Z, Fernandes D, Ferry M, Harney E, de Knijff P, Michel M, Oppenheimer J, Stewardson K, Barclay A, Alt KW, …
4250	4000-4500	I5521FBeaker_Central_Europe	F	Europe	The Beaker phenomenon and the genomic transformation of northwest Europe. Olalde I, Brace S, Allentoft ME, Armit I, Kristiansen K, Booth T, Rohland N, Mallick S, Szécsényi-Nagy A, Mittnik A, Altena E, Lipson M, Lazaridis I, Harper TK, Patterson N, Broomandkhoshbacht N, Diekmann Y, Faltyskova Z, Fernandes D, Ferry M, Harney E, de Knijff P, Michel M, Oppenheimer J, Stewardson K, Barclay A, Alt KW, …
4250	4000-4500	I5522FBeaker_Central_Europe	F	Europe	The Beaker phenomenon and the genomic transformation of northwest Europe. Olalde I, Brace S, Allentoft ME, Armit I, Kristiansen K, Booth T, Rohland N, Mallick S, Szécsényi-Nagy A, Mittnik A, Altena E, Lipson M, Lazaridis I, Harper TK, Patterson N, Broomandkhoshbacht N, Diekmann Y, Faltyskova Z, Fernandes D, Ferry M, Harney E, de Knijff P, Michel M, Oppenheimer J, Stewardson K, Barclay A, Alt KW, …
4250	4000-4500	I5523FBeaker_Central_Europe	F	Europe	The Beaker phenomenon and the genomic transformation of northwest Europe. Olalde I, Brace S, Allentoft ME, Armit I, Kristiansen K, Booth T, Rohland N, Mallick S, Szécsényi-Nagy A, Mittnik A, Altena E, Lipson M, Lazaridis I, Harper TK, Patterson N, Broomandkhoshbacht N, Diekmann Y, Faltyskova Z, Fernandes D, Ferry M, Harney E, de Knijff P, Michel M, Oppenheimer J, Stewardson K, Barclay A, Alt KW, …
4250	4000-4500	I5524FBeaker_Central_Europe	F	Europe	The Beaker phenomenon and the genomic transformation of northwest Europe. Olalde I, Brace S, Allentoft ME, Armit I, Kristiansen K, Booth T, Rohland N, Mallick S, Szécsényi-Nagy A, Mittnik A, Altena E, Lipson M, Lazaridis I, Harper TK, Patterson N, Broomandkhoshbacht N, Diekmann Y, Faltyskova Z, Fernandes D, Ferry M, Harney E, de Knijff P, Michel M, Oppenheimer J, Stewardson K, Barclay A, Alt KW, …
4250	4000-4500	I5525FBeaker_Central_Europe	F	Europe	The Beaker phenomenon and the genomic transformation of northwest Europe. Olalde I, Brace S, Allentoft ME, Armit I, Kristiansen K, Booth T, Rohland N, Mallick S, Szécsényi-Nagy A, Mittnik A, Altena E, Lipson M, Lazaridis I, Harper TK, Patterson N, Broomandkhoshbacht N, Diekmann Y, Faltyskova Z, Fernandes D, Ferry M, Harney E, de Knijff P, Michel M, Oppenheimer J, Stewardson K, Barclay A, Alt KW, …
4250	4000-4500	I5526FBeaker_Central_Europe	F	Europe	The Beaker phenomenon and the genomic transformation of northwest Europe. Olalde I, Brace S, Allentoft ME, Armit I, Kristiansen K, Booth T, Rohland N, Mallick S, Szécsényi-Nagy A, Mittnik A, Altena E, Lipson M, Lazaridis I, Harper TK, Patterson N, Broomandkhoshbacht N, Diekmann Y, Faltyskova Z, Fernandes D, Ferry M, Harney E, de Knijff P, Michel M, Oppenheimer J, Stewardson K, Barclay A, Alt KW, …
4250	4000-4500	I5527FBeaker_Central_Europe	F	Europe	The Beaker phenomenon and the genomic transformation of northwest Europe. Olalde I, Brace S, Allentoft ME, Armit I, Kristiansen K, Booth T, Rohland N, Mallick S, Szécsényi-Nagy A, Mittnik A, Altena E, Lipson M, Lazaridis I, Harper TK, Patterson N, Broomandkhoshbacht N, Diekmann Y, Faltyskova Z, Fernandes D, Ferry M, Harney E, de Knijff P, Michel M, Oppenheimer J, Stewardson K, Barclay A, Alt KW, …
4250	4000-4500	I5529MBeaker_Central_Europe	M	Europe	The Beaker phenomenon and the genomic transformation of northwest Europe. Olalde I, Brace S, Allentoft ME, Armit I, Kristiansen K, Booth T, Rohland N, Mallick S, Szécsényi-Nagy A, Mittnik A, Altena E, Lipson M, Lazaridis I, Harper TK, Patterson N, Broomandkhoshbacht N, Diekmann Y, Faltyskova Z, Fernandes D, Ferry M, Harney E, de Knijff P, Michel M, Oppenheimer J, Stewardson K, Barclay A, Alt KW, …
4250	4000-4500	I5530MBeaker_Central_Europe	M	Europe	The Beaker phenomenon and the genomic transformation of northwest Europe. Olalde I, Brace S, Allentoft ME, Armit I, Kristiansen K, Booth T, Rohland N, Mallick S, Szécsényi-Nagy A, Mittnik A, Altena E, Lipson M, Lazaridis I, Harper TK, Patterson N, Broomandkhoshbacht N, Diekmann Y, Faltyskova Z, Fernandes D, Ferry M, Harney E, de Knijff P, Michel M, Oppenheimer J, Stewardson K, Barclay A, Alt KW, …
4250	4000-4500	I5531FBeaker_Central_Europe	F	Europe	The Beaker phenomenon and the genomic transformation of northwest Europe. Olalde I, Brace S, Allentoft ME, Armit I, Kristiansen K, Booth T, Rohland N, Mallick S, Szécsényi-Nagy A, Mittnik A, Altena E, Lipson M, Lazaridis I, Harper TK, Patterson N, Broomandkhoshbacht N, Diekmann Y, Faltyskova Z, Fernandes D, Ferry M, Harney E, de Knijff P, Michel M, Oppenheimer J, Stewardson K, Barclay A, Alt KW, …
4200	4000-4500	I5655FBeaker_Central_Europe	F	Europe	The Beaker phenomenon and the genomic transformation of northwest Europe. Olalde I, Brace S, Allentoft ME, Armit I, Kristiansen K, Booth T, Rohland N, Mallick S, Szécsényi-Nagy A, Mittnik A, Altena E, Lipson M, Lazaridis I, Harper TK, Patterson N, Broomandkhoshbacht N, Diekmann Y, Faltyskova Z, Fernandes D, Ferry M, Harney E, de Knijff P, Michel M, Oppenheimer J, Stewardson K, Barclay A, Alt KW, …
4200	4000-4500	I5656MBeaker_Central_Europe	M	Europe	The Beaker phenomenon and the genomic transformation of northwest Europe. Olalde I, Brace S, Allentoft ME, Armit I, Kristiansen K, Booth T, Rohland N, Mallick S, Szécsényi-Nagy A, Mittnik A, Altena E, Lipson M, Lazaridis I, Harper TK, Patterson N, Broomandkhoshbacht N, Diekmann Y, Faltyskova Z, Fernandes D, Ferry M, Harney E, de Knijff P, Michel M, Oppenheimer J, Stewardson K, Barclay A, Alt KW, …
4200	4000-4500	I5657MBeaker_Central_Europe	M	Europe	The Beaker phenomenon and the genomic transformation of northwest Europe. Olalde I, Brace S, Allentoft ME, Armit I, Kristiansen K, Booth T, Rohland N, Mallick S, Szécsényi-Nagy A, Mittnik A, Altena E, Lipson M, Lazaridis I, Harper TK, Patterson N, Broomandkhoshbacht N, Diekmann Y, Faltyskova Z, Fernandes D, Ferry M, Harney E, de Knijff P, Michel M, Oppenheimer J, Stewardson K, Barclay A, Alt KW, …
4200	4000-4500	I5658FBeaker_Central_Europe	F	Europe	The Beaker phenomenon and the genomic transformation of northwest Europe. Olalde I, Brace S, Allentoft ME, Armit I, Kristiansen K, Booth T, Rohland N, Mallick S, Szécsényi-Nagy A, Mittnik A, Altena E, Lipson M, Lazaridis I, Harper TK, Patterson N, Broomandkhoshbacht N, Diekmann Y, Faltyskova Z, Fernandes D, Ferry M, Harney E, de Knijff P, Michel M, Oppenheimer J, Stewardson K, Barclay A, Alt KW, …
4200	4000-4500	I5659MBeaker_Central_Europe	M	Europe	The Beaker phenomenon and the genomic transformation of northwest Europe. Olalde I, Brace S, Allentoft ME, Armit I, Kristiansen K, Booth T, Rohland N, Mallick S, Szécsényi-Nagy A, Mittnik A, Altena E, Lipson M, Lazaridis I, Harper TK, Patterson N, Broomandkhoshbacht N, Diekmann Y, Faltyskova Z, Fernandes D, Ferry M, Harney E, de Knijff P, Michel M, Oppenheimer J, Stewardson K, Barclay A, Alt KW, …
4200	4000-4500	I5660MBeaker_Central_Europe	M	Europe	The Beaker phenomenon and the genomic transformation of northwest Europe. Olalde I, Brace S, Allentoft ME, Armit I, Kristiansen K, Booth T, Rohland N, Mallick S, Szécsényi-Nagy A, Mittnik A, Altena E, Lipson M, Lazaridis I, Harper TK, Patterson N, Broomandkhoshbacht N, Diekmann Y, Faltyskova Z, Fernandes D, Ferry M, Harney E, de Knijff P, Michel M, Oppenheimer J, Stewardson K, Barclay A, Alt KW, …
4200	4000-4500	I5661MBeaker_Central_Europe	M	Europe	The Beaker phenomenon and the genomic transformation of northwest Europe. Olalde I, Brace S, Allentoft ME, Armit I, Kristiansen K, Booth T, Rohland N, Mallick S, Szécsényi-Nagy A, Mittnik A, Altena E, Lipson M, Lazaridis I, Harper TK, Patterson N, Broomandkhoshbacht N, Diekmann Y, Faltyskova Z, Fernandes D, Ferry M, Harney E, de Knijff P, Michel M, Oppenheimer J, Stewardson K, Barclay A, Alt KW, …
4200	4000-4500	I5663MBeaker_Central_Europe	M	Europe	The Beaker phenomenon and the genomic transformation of northwest Europe. Olalde I, Brace S, Allentoft ME, Armit I, Kristiansen K, Booth T, Rohland N, Mallick S, Szécsényi-Nagy A, Mittnik A, Altena E, Lipson M, Lazaridis I, Harper TK, Patterson N, Broomandkhoshbacht N, Diekmann Y, Faltyskova Z, Fernandes D, Ferry M, Harney E, de Knijff P, Michel M, Oppenheimer J, Stewardson K, Barclay A, Alt KW, …
4250	4000-4500	I5665MBeaker_Iberia	M	Europe	The Beaker phenomenon and the genomic transformation of northwest Europe. Olalde I, Brace S, Allentoft ME, Armit I, Kristiansen K, Booth T, Rohland N, Mallick S, Szécsényi-Nagy A, Mittnik A, Altena E, Lipson M, Lazaridis I, Harper TK, Patterson N, Broomandkhoshbacht N, Diekmann Y, Faltyskova Z, Fernandes D, Ferry M, Harney E, de Knijff P, Michel M, Oppenheimer J, Stewardson K, Barclay A, Alt KW, …
4250	4000-4500	I5666MBeaker_Central_Europe	M	Europe	The Beaker phenomenon and the genomic transformation of northwest Europe. Olalde I, Brace S, Allentoft ME, Armit I, Kristiansen K, Booth T, Rohland N, Mallick S, Szécsényi-Nagy A, Mittnik A, Altena E, Lipson M, Lazaridis I, Harper TK, Patterson N, Broomandkhoshbacht N, Diekmann Y, Faltyskova Z, Fernandes D, Ferry M, Harney E, de Knijff P, Michel M, Oppenheimer J, Stewardson K, Barclay A, Alt KW, …
4382	4000-4500	I5748MBeaker_The_Netherlands	M	Europe	The Beaker phenomenon and the genomic transformation of northwest Europe. Olalde I, Brace S, Allentoft ME, Armit I, Kristiansen K, Booth T, Rohland N, Mallick S, Szécsényi-Nagy A, Mittnik A, Altena E, Lipson M, Lazaridis I, Harper TK, Patterson N, Broomandkhoshbacht N, Diekmann Y, Faltyskova Z, Fernandes D, Ferry M, Harney E, de Knijff P, Michel M, Oppenheimer J, Stewardson K, Barclay A, Alt KW, …
4050	4000-4500	I5750MBeaker_The_Netherlands	M	Europe	The Beaker phenomenon and the genomic transformation of northwest Europe. Olalde I, Brace S, Allentoft ME, Armit I, Kristiansen K, Booth T, Rohland N, Mallick S, Szécsényi-Nagy A, Mittnik A, Altena E, Lipson M, Lazaridis I, Harper TK, Patterson N, Broomandkhoshbacht N, Diekmann Y, Faltyskova Z, Fernandes D, Ferry M, Harney E, de Knijff P, Michel M, Oppenheimer J, Stewardson K, Barclay A, Alt KW, …
4178	4000-4500	I5755MBeaker_Central_Europe	M	Europe	The Beaker phenomenon and the genomic transformation of northwest Europe. Olalde I, Brace S, Allentoft ME, Armit I, Kristiansen K, Booth T, Rohland N, Mallick S, Szécsényi-Nagy A, Mittnik A, Altena E, Lipson M, Lazaridis I, Harper TK, Patterson N, Broomandkhoshbacht N, Diekmann Y, Faltyskova Z, Fernandes D, Ferry M, Harney E, de Knijff P, Michel M, Oppenheimer J, Stewardson K, Barclay A, Alt KW, …
4178	4000-4500	I5757MBeaker_Central_Europe	M	Europe	The Beaker phenomenon and the genomic transformation of northwest Europe. Olalde I, Brace S, Allentoft ME, Armit I, Kristiansen K, Booth T, Rohland N, Mallick S, Szécsényi-Nagy A, Mittnik A, Altena E, Lipson M, Lazaridis I, Harper TK, Patterson N, Broomandkhoshbacht N, Diekmann Y, Faltyskova Z, Fernandes D, Ferry M, Harney E, de Knijff P, Michel M, Oppenheimer J, Stewardson K, Barclay A, Alt KW, …
4178	4000-4500	I5759FBeaker_Central_Europe	F	Europe	The Beaker phenomenon and the genomic transformation of northwest Europe. Olalde I, Brace S, Allentoft ME, Armit I, Kristiansen K, Booth T, Rohland N, Mallick S, Szécsényi-Nagy A, Mittnik A, Altena E, Lipson M, Lazaridis I, Harper TK, Patterson N, Broomandkhoshbacht N, Diekmann Y, Faltyskova Z, Fernandes D, Ferry M, Harney E, de Knijff P, Michel M, Oppenheimer J, Stewardson K, Barclay A, Alt KW, …
4200	4000-4500	I5833MBeaker_Central_Europe	M	Europe	The Beaker phenomenon and the genomic transformation of northwest Europe. Olalde I, Brace S, Allentoft ME, Armit I, Kristiansen K, Booth T, Rohland N, Mallick S, Szécsényi-Nagy A, Mittnik A, Altena E, Lipson M, Lazaridis I, Harper TK, Patterson N, Broomandkhoshbacht N, Diekmann Y, Faltyskova Z, Fernandes D, Ferry M, Harney E, de Knijff P, Michel M, Oppenheimer J, Stewardson K, Barclay A, Alt KW, …
4200	4000-4500	I5834FBeaker_Central_Europe	F	Europe	The Beaker phenomenon and the genomic transformation of northwest Europe. Olalde I, Brace S, Allentoft ME, Armit I, Kristiansen K, Booth T, Rohland N, Mallick S, Szécsényi-Nagy A, Mittnik A, Altena E, Lipson M, Lazaridis I, Harper TK, Patterson N, Broomandkhoshbacht N, Diekmann Y, Faltyskova Z, Fernandes D, Ferry M, Harney E, de Knijff P, Michel M, Oppenheimer J, Stewardson K, Barclay A, Alt KW, …
4200	4000-4500	I5835MBeaker_Central_Europe	M	Europe	The Beaker phenomenon and the genomic transformation of northwest Europe. Olalde I, Brace S, Allentoft ME, Armit I, Kristiansen K, Booth T, Rohland N, Mallick S, Szécsényi-Nagy A, Mittnik A, Altena E, Lipson M, Lazaridis I, Harper TK, Patterson N, Broomandkhoshbacht N, Diekmann Y, Faltyskova Z, Fernandes D, Ferry M, Harney E, de Knijff P, Michel M, Oppenheimer J, Stewardson K, Barclay A, Alt KW, …
4250	4000-4500	I5836FBeaker_Central_Europe	F	Europe	The Beaker phenomenon and the genomic transformation of northwest Europe. Olalde I, Brace S, Allentoft ME, Armit I, Kristiansen K, Booth T, Rohland N, Mallick S, Szécsényi-Nagy A, Mittnik A, Altena E, Lipson M, Lazaridis I, Harper TK, Patterson N, Broomandkhoshbacht N, Diekmann Y, Faltyskova Z, Fernandes D, Ferry M, Harney E, de Knijff P, Michel M, Oppenheimer J, Stewardson K, Barclay A, Alt KW, …
4500	4500-5000	I6466MBeaker_Iberia	M	Europe	The Beaker phenomenon and the genomic transformation of northwest Europe. Olalde I, Brace S, Allentoft ME, Armit I, Kristiansen K, Booth T, Rohland N, Mallick S, Szécsényi-Nagy A, Mittnik A, Altena E, Lipson M, Lazaridis I, Harper TK, Patterson N, Broomandkhoshbacht N, Diekmann Y, Faltyskova Z, Fernandes D, Ferry M, Harney E, de Knijff P, Michel M, Oppenheimer J, Stewardson K, Barclay A, Alt KW, …
4500	4500-5000	I6467FBeaker_Iberia	F	Europe	The Beaker phenomenon and the genomic transformation of northwest Europe. Olalde I, Brace S, Allentoft ME, Armit I, Kristiansen K, Booth T, Rohland N, Mallick S, Szécsényi-Nagy A, Mittnik A, Altena E, Lipson M, Lazaridis I, Harper TK, Patterson N, Broomandkhoshbacht N, Diekmann Y, Faltyskova Z, Fernandes D, Ferry M, Harney E, de Knijff P, Michel M, Oppenheimer J, Stewardson K, Barclay A, Alt KW, …
4150	4000-4500	I6468FBeaker_Central_Europe	F	Europe	The Beaker phenomenon and the genomic transformation of northwest Europe. Olalde I, Brace S, Allentoft ME, Armit I, Kristiansen K, Booth T, Rohland N, Mallick S, Szécsényi-Nagy A, Mittnik A, Altena E, Lipson M, Lazaridis I, Harper TK, Patterson N, Broomandkhoshbacht N, Diekmann Y, Faltyskova Z, Fernandes D, Ferry M, Harney E, de Knijff P, Michel M, Oppenheimer J, Stewardson K, Barclay A, Alt KW, …
4250	4000-4500	I6471MBeaker_Iberia	M	Europe	The Beaker phenomenon and the genomic transformation of northwest Europe. Olalde I, Brace S, Allentoft ME, Armit I, Kristiansen K, Booth T, Rohland N, Mallick S, Szécsényi-Nagy A, Mittnik A, Altena E, Lipson M, Lazaridis I, Harper TK, Patterson N, Broomandkhoshbacht N, Diekmann Y, Faltyskova Z, Fernandes D, Ferry M, Harney E, de Knijff P, Michel M, Oppenheimer J, Stewardson K, Barclay A, Alt KW, …
4250	4000-4500	I6472MBeaker_Iberia	M	Europe	The Beaker phenomenon and the genomic transformation of northwest Europe. Olalde I, Brace S, Allentoft ME, Armit I, Kristiansen K, Booth T, Rohland N, Mallick S, Szécsényi-Nagy A, Mittnik A, Altena E, Lipson M, Lazaridis I, Harper TK, Patterson N, Broomandkhoshbacht N, Diekmann Y, Faltyskova Z, Fernandes D, Ferry M, Harney E, de Knijff P, Michel M, Oppenheimer J, Stewardson K, Barclay A, Alt KW, …
4250	4000-4500	I6475FBeaker_Iberia	F	Europe	The Beaker phenomenon and the genomic transformation of northwest Europe. Olalde I, Brace S, Allentoft ME, Armit I, Kristiansen K, Booth T, Rohland N, Mallick S, Szécsényi-Nagy A, Mittnik A, Altena E, Lipson M, Lazaridis I, Harper TK, Patterson N, Broomandkhoshbacht N, Diekmann Y, Faltyskova Z, Fernandes D, Ferry M, Harney E, de Knijff P, Michel M, Oppenheimer J, Stewardson K, Barclay A, Alt KW, …
4100	4000-4500	I6476FBeaker_Central_Europe	F	Europe	The Beaker phenomenon and the genomic transformation of northwest Europe. Olalde I, Brace S, Allentoft ME, Armit I, Kristiansen K, Booth T, Rohland N, Mallick S, Szécsényi-Nagy A, Mittnik A, Altena E, Lipson M, Lazaridis I, Harper TK, Patterson N, Broomandkhoshbacht N, Diekmann Y, Faltyskova Z, Fernandes D, Ferry M, Harney E, de Knijff P, Michel M, Oppenheimer J, Stewardson K, Barclay A, Alt KW, …
4150	4000-4500	I6480MBeaker_Central_Europe	M	Europe	The Beaker phenomenon and the genomic transformation of northwest Europe. Olalde I, Brace S, Allentoft ME, Armit I, Kristiansen K, Booth T, Rohland N, Mallick S, Szécsényi-Nagy A, Mittnik A, Altena E, Lipson M, Lazaridis I, Harper TK, Patterson N, Broomandkhoshbacht N, Diekmann Y, Faltyskova Z, Fernandes D, Ferry M, Harney E, de Knijff P, Michel M, Oppenheimer J, Stewardson K, Barclay A, Alt KW, …
4250	4000-4500	I6481MBeaker_Central_Europe	M	Europe	The Beaker phenomenon and the genomic transformation of northwest Europe. Olalde I, Brace S, Allentoft ME, Armit I, Kristiansen K, Booth T, Rohland N, Mallick S, Szécsényi-Nagy A, Mittnik A, Altena E, Lipson M, Lazaridis I, Harper TK, Patterson N, Broomandkhoshbacht N, Diekmann Y, Faltyskova Z, Fernandes D, Ferry M, Harney E, de Knijff P, Michel M, Oppenheimer J, Stewardson K, Barclay A, Alt KW, …
4250	4000-4500	I6482FBeaker_Central_Europe	F	Europe	The Beaker phenomenon and the genomic transformation of northwest Europe. Olalde I, Brace S, Allentoft ME, Armit I, Kristiansen K, Booth T, Rohland N, Mallick S, Szécsényi-Nagy A, Mittnik A, Altena E, Lipson M, Lazaridis I, Harper TK, Patterson N, Broomandkhoshbacht N, Diekmann Y, Faltyskova Z, Fernandes D, Ferry M, Harney E, de Knijff P, Michel M, Oppenheimer J, Stewardson K, Barclay A, Alt KW, …
4113	4000-4500	I6531MPoland_BA	M	Europe	The Beaker phenomenon and the genomic transformation of northwest Europe. Olalde I, Brace S, Allentoft ME, Armit I, Kristiansen K, Booth T, Rohland N, Mallick S, Szécsényi-Nagy A, Mittnik A, Altena E, Lipson M, Lazaridis I, Harper TK, Patterson N, Broomandkhoshbacht N, Diekmann Y, Faltyskova Z, Fernandes D, Ferry M, Harney E, de Knijff P, Michel M, Oppenheimer J, Stewardson K, Barclay A, Alt KW, …
4254	4000-4500	I6534MBeaker_Central_Europe	M	Europe	The Beaker phenomenon and the genomic transformation of northwest Europe. Olalde I, Brace S, Allentoft ME, Armit I, Kristiansen K, Booth T, Rohland N, Mallick S, Szécsényi-Nagy A, Mittnik A, Altena E, Lipson M, Lazaridis I, Harper TK, Patterson N, Broomandkhoshbacht N, Diekmann Y, Faltyskova Z, Fernandes D, Ferry M, Harney E, de Knijff P, Michel M, Oppenheimer J, Stewardson K, Barclay A, Alt KW, …
4285	4000-4500	I6535MBeaker_Central_Europe	M	Europe	The Beaker phenomenon and the genomic transformation of northwest Europe. Olalde I, Brace S, Allentoft ME, Armit I, Kristiansen K, Booth T, Rohland N, Mallick S, Szécsényi-Nagy A, Mittnik A, Altena E, Lipson M, Lazaridis I, Harper TK, Patterson N, Broomandkhoshbacht N, Diekmann Y, Faltyskova Z, Fernandes D, Ferry M, Harney E, de Knijff P, Michel M, Oppenheimer J, Stewardson K, Barclay A, Alt KW, …
4117	4000-4500	I6537MPoland_BA	M	Europe	The Beaker phenomenon and the genomic transformation of northwest Europe. Olalde I, Brace S, Allentoft ME, Armit I, Kristiansen K, Booth T, Rohland N, Mallick S, Szécsényi-Nagy A, Mittnik A, Altena E, Lipson M, Lazaridis I, Harper TK, Patterson N, Broomandkhoshbacht N, Diekmann Y, Faltyskova Z, Fernandes D, Ferry M, Harney E, de Knijff P, Michel M, Oppenheimer J, Stewardson K, Barclay A, Alt KW, …
3838	3500-4000	I6538FBeaker_Central_Europe	F	Europe	The Beaker phenomenon and the genomic transformation of northwest Europe. Olalde I, Brace S, Allentoft ME, Armit I, Kristiansen K, Booth T, Rohland N, Mallick S, Szécsényi-Nagy A, Mittnik A, Altena E, Lipson M, Lazaridis I, Harper TK, Patterson N, Broomandkhoshbacht N, Diekmann Y, Faltyskova Z, Fernandes D, Ferry M, Harney E, de Knijff P, Michel M, Oppenheimer J, Stewardson K, Barclay A, Alt KW, …
4200	4000-4500	I6539MBeaker_Iberia	M	Europe	The Beaker phenomenon and the genomic transformation of northwest Europe. Olalde I, Brace S, Allentoft ME, Armit I, Kristiansen K, Booth T, Rohland N, Mallick S, Szécsényi-Nagy A, Mittnik A, Altena E, Lipson M, Lazaridis I, Harper TK, Patterson N, Broomandkhoshbacht N, Diekmann Y, Faltyskova Z, Fernandes D, Ferry M, Harney E, de Knijff P, Michel M, Oppenheimer J, Stewardson K, Barclay A, Alt KW, …
4050	4000-4500	I6542MBeaker_Iberia	M	Europe	The Beaker phenomenon and the genomic transformation of northwest Europe. Olalde I, Brace S, Allentoft ME, Armit I, Kristiansen K, Booth T, Rohland N, Mallick S, Szécsényi-Nagy A, Mittnik A, Altena E, Lipson M, Lazaridis I, Harper TK, Patterson N, Broomandkhoshbacht N, Diekmann Y, Faltyskova Z, Fernandes D, Ferry M, Harney E, de Knijff P, Michel M, Oppenheimer J, Stewardson K, Barclay A, Alt KW, …
4100	4000-4500	I6543MC_Iberia_CA	M	Europe	The Beaker phenomenon and the genomic transformation of northwest Europe. Olalde I, Brace S, Allentoft ME, Armit I, Kristiansen K, Booth T, Rohland N, Mallick S, Szécsényi-Nagy A, Mittnik A, Altena E, Lipson M, Lazaridis I, Harper TK, Patterson N, Broomandkhoshbacht N, Diekmann Y, Faltyskova Z, Fernandes D, Ferry M, Harney E, de Knijff P, Michel M, Oppenheimer J, Stewardson K, Barclay A, Alt KW, …
4142	4000-4500	I6579FPoland_BA	F	Europe	The Beaker phenomenon and the genomic transformation of northwest Europe. Olalde I, Brace S, Allentoft ME, Armit I, Kristiansen K, Booth T, Rohland N, Mallick S, Szécsényi-Nagy A, Mittnik A, Altena E, Lipson M, Lazaridis I, Harper TK, Patterson N, Broomandkhoshbacht N, Diekmann Y, Faltyskova Z, Fernandes D, Ferry M, Harney E, de Knijff P, Michel M, Oppenheimer J, Stewardson K, Barclay A, Alt KW, …
4175	4000-4500	I6580MBeaker_Central_Europe	M	Europe	The Beaker phenomenon and the genomic transformation of northwest Europe. Olalde I, Brace S, Allentoft ME, Armit I, Kristiansen K, Booth T, Rohland N, Mallick S, Szécsényi-Nagy A, Mittnik A, Altena E, Lipson M, Lazaridis I, Harper TK, Patterson N, Broomandkhoshbacht N, Diekmann Y, Faltyskova Z, Fernandes D, Ferry M, Harney E, de Knijff P, Michel M, Oppenheimer J, Stewardson K, Barclay A, Alt KW, …
4251	4000-4500	I6581MBeaker_Central_Europe	M	Europe	The Beaker phenomenon and the genomic transformation of northwest Europe. Olalde I, Brace S, Allentoft ME, Armit I, Kristiansen K, Booth T, Rohland N, Mallick S, Szécsényi-Nagy A, Mittnik A, Altena E, Lipson M, Lazaridis I, Harper TK, Patterson N, Broomandkhoshbacht N, Diekmann Y, Faltyskova Z, Fernandes D, Ferry M, Harney E, de Knijff P, Michel M, Oppenheimer J, Stewardson K, Barclay A, Alt KW, …
4151	4000-4500	I6582FBeaker_Central_Europe	F	Europe	The Beaker phenomenon and the genomic transformation of northwest Europe. Olalde I, Brace S, Allentoft ME, Armit I, Kristiansen K, Booth T, Rohland N, Mallick S, Szécsényi-Nagy A, Mittnik A, Altena E, Lipson M, Lazaridis I, Harper TK, Patterson N, Broomandkhoshbacht N, Diekmann Y, Faltyskova Z, Fernandes D, Ferry M, Harney E, de Knijff P, Michel M, Oppenheimer J, Stewardson K, Barclay A, Alt KW, …
4121	4000-4500	I6583FBeaker_Central_Europe	F	Europe	The Beaker phenomenon and the genomic transformation of northwest Europe. Olalde I, Brace S, Allentoft ME, Armit I, Kristiansen K, Booth T, Rohland N, Mallick S, Szécsényi-Nagy A, Mittnik A, Altena E, Lipson M, Lazaridis I, Harper TK, Patterson N, Broomandkhoshbacht N, Diekmann Y, Faltyskova Z, Fernandes D, Ferry M, Harney E, de Knijff P, Michel M, Oppenheimer J, Stewardson K, Barclay A, Alt KW, …
4200	4000-4500	I6584FBeaker_Iberia	F	Europe	The Beaker phenomenon and the genomic transformation of northwest Europe. Olalde I, Brace S, Allentoft ME, Armit I, Kristiansen K, Booth T, Rohland N, Mallick S, Szécsényi-Nagy A, Mittnik A, Altena E, Lipson M, Lazaridis I, Harper TK, Patterson N, Broomandkhoshbacht N, Diekmann Y, Faltyskova Z, Fernandes D, Ferry M, Harney E, de Knijff P, Michel M, Oppenheimer J, Stewardson K, Barclay A, Alt KW, …
4200	4000-4500	I6585MBeaker_Iberia	M	Europe	The Beaker phenomenon and the genomic transformation of northwest Europe. Olalde I, Brace S, Allentoft ME, Armit I, Kristiansen K, Booth T, Rohland N, Mallick S, Szécsényi-Nagy A, Mittnik A, Altena E, Lipson M, Lazaridis I, Harper TK, Patterson N, Broomandkhoshbacht N, Diekmann Y, Faltyskova Z, Fernandes D, Ferry M, Harney E, de Knijff P, Michel M, Oppenheimer J, Stewardson K, Barclay A, Alt KW, …
4200	4000-4500	I6587MBeaker_Iberia	M	Europe	The Beaker phenomenon and the genomic transformation of northwest Europe. Olalde I, Brace S, Allentoft ME, Armit I, Kristiansen K, Booth T, Rohland N, Mallick S, Szécsényi-Nagy A, Mittnik A, Altena E, Lipson M, Lazaridis I, Harper TK, Patterson N, Broomandkhoshbacht N, Diekmann Y, Faltyskova Z, Fernandes D, Ferry M, Harney E, de Knijff P, Michel M, Oppenheimer J, Stewardson K, Barclay A, Alt KW, …
4200	4000-4500	I6588MBeaker_Iberia	M	Europe	The Beaker phenomenon and the genomic transformation of northwest Europe. Olalde I, Brace S, Allentoft ME, Armit I, Kristiansen K, Booth T, Rohland N, Mallick S, Szécsényi-Nagy A, Mittnik A, Altena E, Lipson M, Lazaridis I, Harper TK, Patterson N, Broomandkhoshbacht N, Diekmann Y, Faltyskova Z, Fernandes D, Ferry M, Harney E, de Knijff P, Michel M, Oppenheimer J, Stewardson K, Barclay A, Alt KW, …
4200	4000-4500	I6589MBeaker_Iberia	M	Europe	The Beaker phenomenon and the genomic transformation of northwest Europe. Olalde I, Brace S, Allentoft ME, Armit I, Kristiansen K, Booth T, Rohland N, Mallick S, Szécsényi-Nagy A, Mittnik A, Altena E, Lipson M, Lazaridis I, Harper TK, Patterson N, Broomandkhoshbacht N, Diekmann Y, Faltyskova Z, Fernandes D, Ferry M, Harney E, de Knijff P, Michel M, Oppenheimer J, Stewardson K, Barclay A, Alt KW, …
4200	4000-4500	I6590FBeaker_Central_Europe	F	Europe	The Beaker phenomenon and the genomic transformation of northwest Europe. Olalde I, Brace S, Allentoft ME, Armit I, Kristiansen K, Booth T, Rohland N, Mallick S, Szécsényi-Nagy A, Mittnik A, Altena E, Lipson M, Lazaridis I, Harper TK, Patterson N, Broomandkhoshbacht N, Diekmann Y, Faltyskova Z, Fernandes D, Ferry M, Harney E, de Knijff P, Michel M, Oppenheimer J, Stewardson K, Barclay A, Alt KW, …
4200	4000-4500	I6591FBeaker_Central_Europe	F	Europe	The Beaker phenomenon and the genomic transformation of northwest Europe. Olalde I, Brace S, Allentoft ME, Armit I, Kristiansen K, Booth T, Rohland N, Mallick S, Szécsényi-Nagy A, Mittnik A, Altena E, Lipson M, Lazaridis I, Harper TK, Patterson N, Broomandkhoshbacht N, Diekmann Y, Faltyskova Z, Fernandes D, Ferry M, Harney E, de Knijff P, Michel M, Oppenheimer J, Stewardson K, Barclay A, Alt KW, …
4550	4500-5000	I6596MC_Iberia_CA	M	Europe	The Beaker phenomenon and the genomic transformation of northwest Europe. Olalde I, Brace S, Allentoft ME, Armit I, Kristiansen K, Booth T, Rohland N, Mallick S, Szécsényi-Nagy A, Mittnik A, Altena E, Lipson M, Lazaridis I, Harper TK, Patterson N, Broomandkhoshbacht N, Diekmann Y, Faltyskova Z, Fernandes D, Ferry M, Harney E, de Knijff P, Michel M, Oppenheimer J, Stewardson K, Barclay A, Alt KW, …
4250	4000-4500	I6601MSW_Iberia_CA	M	Europe	The Beaker phenomenon and the genomic transformation of northwest Europe. Olalde I, Brace S, Allentoft ME, Armit I, Kristiansen K, Booth T, Rohland N, Mallick S, Szécsényi-Nagy A, Mittnik A, Altena E, Lipson M, Lazaridis I, Harper TK, Patterson N, Broomandkhoshbacht N, Diekmann Y, Faltyskova Z, Fernandes D, Ferry M, Harney E, de Knijff P, Michel M, Oppenheimer J, Stewardson K, Barclay A, Alt KW, …
3940	3500-4000	I6604MC_Iberia_CA	M	Europe	The Beaker phenomenon and the genomic transformation of northwest Europe. Olalde I, Brace S, Allentoft ME, Armit I, Kristiansen K, Booth T, Rohland N, Mallick S, Szécsényi-Nagy A, Mittnik A, Altena E, Lipson M, Lazaridis I, Harper TK, Patterson N, Broomandkhoshbacht N, Diekmann Y, Faltyskova Z, Fernandes D, Ferry M, Harney E, de Knijff P, Michel M, Oppenheimer J, Stewardson K, Barclay A, Alt KW, …
4357	4000-4500	I6605FC_Iberia_CA	F	Europe	The Beaker phenomenon and the genomic transformation of northwest Europe. Olalde I, Brace S, Allentoft ME, Armit I, Kristiansen K, Booth T, Rohland N, Mallick S, Szécsényi-Nagy A, Mittnik A, Altena E, Lipson M, Lazaridis I, Harper TK, Patterson N, Broomandkhoshbacht N, Diekmann Y, Faltyskova Z, Fernandes D, Ferry M, Harney E, de Knijff P, Michel M, Oppenheimer J, Stewardson K, Barclay A, Alt KW, …
3940	3500-4000	I6608MC_Iberia_CA	M	Europe	The Beaker phenomenon and the genomic transformation of northwest Europe. Olalde I, Brace S, Allentoft ME, Armit I, Kristiansen K, Booth T, Rohland N, Mallick S, Szécsényi-Nagy A, Mittnik A, Altena E, Lipson M, Lazaridis I, Harper TK, Patterson N, Broomandkhoshbacht N, Diekmann Y, Faltyskova Z, Fernandes D, Ferry M, Harney E, de Knijff P, Michel M, Oppenheimer J, Stewardson K, Barclay A, Alt KW, …
4201	4000-4500	I6609FC_Iberia_CA	F	Europe	The Beaker phenomenon and the genomic transformation of northwest Europe. Olalde I, Brace S, Allentoft ME, Armit I, Kristiansen K, Booth T, Rohland N, Mallick S, Szécsényi-Nagy A, Mittnik A, Altena E, Lipson M, Lazaridis I, Harper TK, Patterson N, Broomandkhoshbacht N, Diekmann Y, Faltyskova Z, Fernandes D, Ferry M, Harney E, de Knijff P, Michel M, Oppenheimer J, Stewardson K, Barclay A, Alt KW, …
3799	3500-4000	I6610FC_Iberia_CA	F	Europe	The Beaker phenomenon and the genomic transformation of northwest Europe. Olalde I, Brace S, Allentoft ME, Armit I, Kristiansen K, Booth T, Rohland N, Mallick S, Szécsényi-Nagy A, Mittnik A, Altena E, Lipson M, Lazaridis I, Harper TK, Patterson N, Broomandkhoshbacht N, Diekmann Y, Faltyskova Z, Fernandes D, Ferry M, Harney E, de Knijff P, Michel M, Oppenheimer J, Stewardson K, Barclay A, Alt KW, …
4201	4000-4500	I6612FC_Iberia_CA	F	Europe	The Beaker phenomenon and the genomic transformation of northwest Europe. Olalde I, Brace S, Allentoft ME, Armit I, Kristiansen K, Booth T, Rohland N, Mallick S, Szécsényi-Nagy A, Mittnik A, Altena E, Lipson M, Lazaridis I, Harper TK, Patterson N, Broomandkhoshbacht N, Diekmann Y, Faltyskova Z, Fernandes D, Ferry M, Harney E, de Knijff P, Michel M, Oppenheimer J, Stewardson K, Barclay A, Alt KW, …
4100	4000-4500	I6613FC_Iberia_CA	F	Europe	The Beaker phenomenon and the genomic transformation of northwest Europe. Olalde I, Brace S, Allentoft ME, Armit I, Kristiansen K, Booth T, Rohland N, Mallick S, Szécsényi-Nagy A, Mittnik A, Altena E, Lipson M, Lazaridis I, Harper TK, Patterson N, Broomandkhoshbacht N, Diekmann Y, Faltyskova Z, Fernandes D, Ferry M, Harney E, de Knijff P, Michel M, Oppenheimer J, Stewardson K, Barclay A, Alt KW, …
4550	4500-5000	I6617MC_Iberia_CA	M	Europe	The Beaker phenomenon and the genomic transformation of northwest Europe. Olalde I, Brace S, Allentoft ME, Armit I, Kristiansen K, Booth T, Rohland N, Mallick S, Szécsényi-Nagy A, Mittnik A, Altena E, Lipson M, Lazaridis I, Harper TK, Patterson N, Broomandkhoshbacht N, Diekmann Y, Faltyskova Z, Fernandes D, Ferry M, Harney E, de Knijff P, Michel M, Oppenheimer J, Stewardson K, Barclay A, Alt KW, …
4250	4000-4500	I6622MBeaker_Iberia	M	Europe	The Beaker phenomenon and the genomic transformation of northwest Europe. Olalde I, Brace S, Allentoft ME, Armit I, Kristiansen K, Booth T, Rohland N, Mallick S, Szécsényi-Nagy A, Mittnik A, Altena E, Lipson M, Lazaridis I, Harper TK, Patterson N, Broomandkhoshbacht N, Diekmann Y, Faltyskova Z, Fernandes D, Ferry M, Harney E, de Knijff P, Michel M, Oppenheimer J, Stewardson K, Barclay A, Alt KW, …
4250	4000-4500	I6623FBeaker_Iberia	F	Europe	The Beaker phenomenon and the genomic transformation of northwest Europe. Olalde I, Brace S, Allentoft ME, Armit I, Kristiansen K, Booth T, Rohland N, Mallick S, Szécsényi-Nagy A, Mittnik A, Altena E, Lipson M, Lazaridis I, Harper TK, Patterson N, Broomandkhoshbacht N, Diekmann Y, Faltyskova Z, Fernandes D, Ferry M, Harney E, de Knijff P, Michel M, Oppenheimer J, Stewardson K, Barclay A, Alt KW, …
4200	4000-4500	I6624FBeaker_Central_Europe	F	Europe	The Beaker phenomenon and the genomic transformation of northwest Europe. Olalde I, Brace S, Allentoft ME, Armit I, Kristiansen K, Booth T, Rohland N, Mallick S, Szécsényi-Nagy A, Mittnik A, Altena E, Lipson M, Lazaridis I, Harper TK, Patterson N, Broomandkhoshbacht N, Diekmann Y, Faltyskova Z, Fernandes D, Ferry M, Harney E, de Knijff P, Michel M, Oppenheimer J, Stewardson K, Barclay A, Alt KW, …
4100	4000-4500	I6626FC_Iberia_CA_Stp	F	Europe	The Beaker phenomenon and the genomic transformation of northwest Europe. Olalde I, Brace S, Allentoft ME, Armit I, Kristiansen K, Booth T, Rohland N, Mallick S, Szécsényi-Nagy A, Mittnik A, Altena E, Lipson M, Lazaridis I, Harper TK, Patterson N, Broomandkhoshbacht N, Diekmann Y, Faltyskova Z, Fernandes D, Ferry M, Harney E, de Knijff P, Michel M, Oppenheimer J, Stewardson K, Barclay A, Alt KW, …
4550	4500-5000	I6628FC_Iberia_CA	F	Europe	The Beaker phenomenon and the genomic transformation of northwest Europe. Olalde I, Brace S, Allentoft ME, Armit I, Kristiansen K, Booth T, Rohland N, Mallick S, Szécsényi-Nagy A, Mittnik A, Altena E, Lipson M, Lazaridis I, Harper TK, Patterson N, Broomandkhoshbacht N, Diekmann Y, Faltyskova Z, Fernandes D, Ferry M, Harney E, de Knijff P, Michel M, Oppenheimer J, Stewardson K, Barclay A, Alt KW, …
4550	4500-5000	I6629MC_Iberia_CA	M	Europe	The Beaker phenomenon and the genomic transformation of northwest Europe. Olalde I, Brace S, Allentoft ME, Armit I, Kristiansen K, Booth T, Rohland N, Mallick S, Szécsényi-Nagy A, Mittnik A, Altena E, Lipson M, Lazaridis I, Harper TK, Patterson N, Broomandkhoshbacht N, Diekmann Y, Faltyskova Z, Fernandes D, Ferry M, Harney E, de Knijff P, Michel M, Oppenheimer J, Stewardson K, Barclay A, Alt KW, …
4550	4500-5000	I6630FC_Iberia_CA	F	Europe	The Beaker phenomenon and the genomic transformation of northwest Europe. Olalde I, Brace S, Allentoft ME, Armit I, Kristiansen K, Booth T, Rohland N, Mallick S, Szécsényi-Nagy A, Mittnik A, Altena E, Lipson M, Lazaridis I, Harper TK, Patterson N, Broomandkhoshbacht N, Diekmann Y, Faltyskova Z, Fernandes D, Ferry M, Harney E, de Knijff P, Michel M, Oppenheimer J, Stewardson K, Barclay A, Alt KW, …
3958	3500-4000	I6679MBeaker_Britain	M	Europe	The Beaker phenomenon and the genomic transformation of northwest Europe. Olalde I, Brace S, Allentoft ME, Armit I, Kristiansen K, Booth T, Rohland N, Mallick S, Szécsényi-Nagy A, Mittnik A, Altena E, Lipson M, Lazaridis I, Harper TK, Patterson N, Broomandkhoshbacht N, Diekmann Y, Faltyskova Z, Fernandes D, Ferry M, Harney E, de Knijff P, Michel M, Oppenheimer J, Stewardson K, Barclay A, Alt KW, …
3702	3500-4000	I6680MEngland_CA_EBA	M	Europe	The Beaker phenomenon and the genomic transformation of northwest Europe. Olalde I, Brace S, Allentoft ME, Armit I, Kristiansen K, Booth T, Rohland N, Mallick S, Szécsényi-Nagy A, Mittnik A, Altena E, Lipson M, Lazaridis I, Harper TK, Patterson N, Broomandkhoshbacht N, Diekmann Y, Faltyskova Z, Fernandes D, Ferry M, Harney E, de Knijff P, Michel M, Oppenheimer J, Stewardson K, Barclay A, Alt KW, …
5658	5500-6000	I6750MEngland_N	M	Europe	The Beaker phenomenon and the genomic transformation of northwest Europe. Olalde I, Brace S, Allentoft ME, Armit I, Kristiansen K, Booth T, Rohland N, Mallick S, Szécsényi-Nagy A, Mittnik A, Altena E, Lipson M, Lazaridis I, Harper TK, Patterson N, Broomandkhoshbacht N, Diekmann Y, Faltyskova Z, Fernandes D, Ferry M, Harney E, de Knijff P, Michel M, Oppenheimer J, Stewardson K, Barclay A, Alt KW, …
5638	5500-6000	I6751FEngland_N	F	Europe	The Beaker phenomenon and the genomic transformation of northwest Europe. Olalde I, Brace S, Allentoft ME, Armit I, Kristiansen K, Booth T, Rohland N, Mallick S, Szécsényi-Nagy A, Mittnik A, Altena E, Lipson M, Lazaridis I, Harper TK, Patterson N, Broomandkhoshbacht N, Diekmann Y, Faltyskova Z, Fernandes D, Ferry M, Harney E, de Knijff P, Michel M, Oppenheimer J, Stewardson K, Barclay A, Alt KW, …
5536	5500-6000	I6759MEngland_N	M	Europe	The Beaker phenomenon and the genomic transformation of northwest Europe. Olalde I, Brace S, Allentoft ME, Armit I, Kristiansen K, Booth T, Rohland N, Mallick S, Szécsényi-Nagy A, Mittnik A, Altena E, Lipson M, Lazaridis I, Harper TK, Patterson N, Broomandkhoshbacht N, Diekmann Y, Faltyskova Z, Fernandes D, Ferry M, Harney E, de Knijff P, Michel M, Oppenheimer J, Stewardson K, Barclay A, Alt KW, …
5525	5500-6000	I6761FEngland_N	F	Europe	The Beaker phenomenon and the genomic transformation of northwest Europe. Olalde I, Brace S, Allentoft ME, Armit I, Kristiansen K, Booth T, Rohland N, Mallick S, Szécsényi-Nagy A, Mittnik A, Altena E, Lipson M, Lazaridis I, Harper TK, Patterson N, Broomandkhoshbacht N, Diekmann Y, Faltyskova Z, Fernandes D, Ferry M, Harney E, de Knijff P, Michel M, Oppenheimer J, Stewardson K, Barclay A, Alt KW, …
5700	5500-6000	I6762MEngland_N	M	Europe	The Beaker phenomenon and the genomic transformation of northwest Europe. Olalde I, Brace S, Allentoft ME, Armit I, Kristiansen K, Booth T, Rohland N, Mallick S, Szécsényi-Nagy A, Mittnik A, Altena E, Lipson M, Lazaridis I, Harper TK, Patterson N, Broomandkhoshbacht N, Diekmann Y, Faltyskova Z, Fernandes D, Ferry M, Harney E, de Knijff P, Michel M, Oppenheimer J, Stewardson K, Barclay A, Alt KW, …
4150	4000-4500	I6774MBeaker_Britain	M	Europe	The Beaker phenomenon and the genomic transformation of northwest Europe. Olalde I, Brace S, Allentoft ME, Armit I, Kristiansen K, Booth T, Rohland N, Mallick S, Szécsényi-Nagy A, Mittnik A, Altena E, Lipson M, Lazaridis I, Harper TK, Patterson N, Broomandkhoshbacht N, Diekmann Y, Faltyskova Z, Fernandes D, Ferry M, Harney E, de Knijff P, Michel M, Oppenheimer J, Stewardson K, Barclay A, Alt KW, …
4150	4000-4500	I6775MBeaker_Britain	M	Europe	The Beaker phenomenon and the genomic transformation of northwest Europe. Olalde I, Brace S, Allentoft ME, Armit I, Kristiansen K, Booth T, Rohland N, Mallick S, Szécsényi-Nagy A, Mittnik A, Altena E, Lipson M, Lazaridis I, Harper TK, Patterson N, Broomandkhoshbacht N, Diekmann Y, Faltyskova Z, Fernandes D, Ferry M, Harney E, de Knijff P, Michel M, Oppenheimer J, Stewardson K, Barclay A, Alt KW, …
4150	4000-4500	I6777MBeaker_Britain	M	Europe	The Beaker phenomenon and the genomic transformation of northwest Europe. Olalde I, Brace S, Allentoft ME, Armit I, Kristiansen K, Booth T, Rohland N, Mallick S, Szécsényi-Nagy A, Mittnik A, Altena E, Lipson M, Lazaridis I, Harper TK, Patterson N, Broomandkhoshbacht N, Diekmann Y, Faltyskova Z, Fernandes D, Ferry M, Harney E, de Knijff P, Michel M, Oppenheimer J, Stewardson K, Barclay A, Alt KW, …
4150	4000-4500	I6778FBeaker_Britain	F	Europe	The Beaker phenomenon and the genomic transformation of northwest Europe. Olalde I, Brace S, Allentoft ME, Armit I, Kristiansen K, Booth T, Rohland N, Mallick S, Szécsényi-Nagy A, Mittnik A, Altena E, Lipson M, Lazaridis I, Harper TK, Patterson N, Broomandkhoshbacht N, Diekmann Y, Faltyskova Z, Fernandes D, Ferry M, Harney E, de Knijff P, Michel M, Oppenheimer J, Stewardson K, Barclay A, Alt KW, …
4300	4000-4500	I7040FHungary_BA	F	Europe	The Beaker phenomenon and the genomic transformation of northwest Europe. Olalde I, Brace S, Allentoft ME, Armit I, Kristiansen K, Booth T, Rohland N, Mallick S, Szécsényi-Nagy A, Mittnik A, Altena E, Lipson M, Lazaridis I, Harper TK, Patterson N, Broomandkhoshbacht N, Diekmann Y, Faltyskova Z, Fernandes D, Ferry M, Harney E, de Knijff P, Michel M, Oppenheimer J, Stewardson K, Barclay A, Alt KW, …
4000	4000-4500	I7041MHungary_BA	M	Europe	The Beaker phenomenon and the genomic transformation of northwest Europe. Olalde I, Brace S, Allentoft ME, Armit I, Kristiansen K, Booth T, Rohland N, Mallick S, Szécsényi-Nagy A, Mittnik A, Altena E, Lipson M, Lazaridis I, Harper TK, Patterson N, Broomandkhoshbacht N, Diekmann Y, Faltyskova Z, Fernandes D, Ferry M, Harney E, de Knijff P, Michel M, Oppenheimer J, Stewardson K, Barclay A, Alt KW, …
6089	6000-6500	I7042MHungary_BA	M	Europe	The Beaker phenomenon and the genomic transformation of northwest Europe. Olalde I, Brace S, Allentoft ME, Armit I, Kristiansen K, Booth T, Rohland N, Mallick S, Szécsényi-Nagy A, Mittnik A, Altena E, Lipson M, Lazaridis I, Harper TK, Patterson N, Broomandkhoshbacht N, Diekmann Y, Faltyskova Z, Fernandes D, Ferry M, Harney E, de Knijff P, Michel M, Oppenheimer J, Stewardson K, Barclay A, Alt KW, …
4007	4000-4500	I7043MHungary_BA	M	Europe	The Beaker phenomenon and the genomic transformation of northwest Europe. Olalde I, Brace S, Allentoft ME, Armit I, Kristiansen K, Booth T, Rohland N, Mallick S, Szécsényi-Nagy A, Mittnik A, Altena E, Lipson M, Lazaridis I, Harper TK, Patterson N, Broomandkhoshbacht N, Diekmann Y, Faltyskova Z, Fernandes D, Ferry M, Harney E, de Knijff P, Michel M, Oppenheimer J, Stewardson K, Barclay A, Alt KW, …
4300	4000-4500	I7044MBeaker_Central_Europe	M	Europe	The Beaker phenomenon and the genomic transformation of northwest Europe. Olalde I, Brace S, Allentoft ME, Armit I, Kristiansen K, Booth T, Rohland N, Mallick S, Szécsényi-Nagy A, Mittnik A, Altena E, Lipson M, Lazaridis I, Harper TK, Patterson N, Broomandkhoshbacht N, Diekmann Y, Faltyskova Z, Fernandes D, Ferry M, Harney E, de Knijff P, Michel M, Oppenheimer J, Stewardson K, Barclay A, Alt KW, …
4267	4000-4500	I7045FBeaker_Central_Europe	F	Europe	The Beaker phenomenon and the genomic transformation of northwest Europe. Olalde I, Brace S, Allentoft ME, Armit I, Kristiansen K, Booth T, Rohland N, Mallick S, Szécsényi-Nagy A, Mittnik A, Altena E, Lipson M, Lazaridis I, Harper TK, Patterson N, Broomandkhoshbacht N, Diekmann Y, Faltyskova Z, Fernandes D, Ferry M, Harney E, de Knijff P, Michel M, Oppenheimer J, Stewardson K, Barclay A, Alt KW, …
4250	4000-4500	I7195FCzech_EBA	F	Europe	The Beaker phenomenon and the genomic transformation of northwest Europe. Olalde I, Brace S, Allentoft ME, Armit I, Kristiansen K, Booth T, Rohland N, Mallick S, Szécsényi-Nagy A, Mittnik A, Altena E, Lipson M, Lazaridis I, Harper TK, Patterson N, Broomandkhoshbacht N, Diekmann Y, Faltyskova Z, Fernandes D, Ferry M, Harney E, de Knijff P, Michel M, Oppenheimer J, Stewardson K, Barclay A, Alt KW, …
4250	4000-4500	I7196MCzech_EBA	M	Europe	The Beaker phenomenon and the genomic transformation of northwest Europe. Olalde I, Brace S, Allentoft ME, Armit I, Kristiansen K, Booth T, Rohland N, Mallick S, Szécsényi-Nagy A, Mittnik A, Altena E, Lipson M, Lazaridis I, Harper TK, Patterson N, Broomandkhoshbacht N, Diekmann Y, Faltyskova Z, Fernandes D, Ferry M, Harney E, de Knijff P, Michel M, Oppenheimer J, Stewardson K, Barclay A, Alt KW, …
6449	6000-6500	I7197MCzech_EBA	M	Europe	The Beaker phenomenon and the genomic transformation of northwest Europe. Olalde I, Brace S, Allentoft ME, Armit I, Kristiansen K, Booth T, Rohland N, Mallick S, Szécsényi-Nagy A, Mittnik A, Altena E, Lipson M, Lazaridis I, Harper TK, Patterson N, Broomandkhoshbacht N, Diekmann Y, Faltyskova Z, Fernandes D, Ferry M, Harney E, de Knijff P, Michel M, Oppenheimer J, Stewardson K, Barclay A, Alt KW, …
4034	4000-4500	I7198FCzech_EBA	F	Europe	The Beaker phenomenon and the genomic transformation of northwest Europe. Olalde I, Brace S, Allentoft ME, Armit I, Kristiansen K, Booth T, Rohland N, Mallick S, Szécsényi-Nagy A, Mittnik A, Altena E, Lipson M, Lazaridis I, Harper TK, Patterson N, Broomandkhoshbacht N, Diekmann Y, Faltyskova Z, Fernandes D, Ferry M, Harney E, de Knijff P, Michel M, Oppenheimer J, Stewardson K, Barclay A, Alt KW, …
4041	4000-4500	I7199MCzech_EBA	M	Europe	The Beaker phenomenon and the genomic transformation of northwest Europe. Olalde I, Brace S, Allentoft ME, Armit I, Kristiansen K, Booth T, Rohland N, Mallick S, Szécsényi-Nagy A, Mittnik A, Altena E, Lipson M, Lazaridis I, Harper TK, Patterson N, Broomandkhoshbacht N, Diekmann Y, Faltyskova Z, Fernandes D, Ferry M, Harney E, de Knijff P, Michel M, Oppenheimer J, Stewardson K, Barclay A, Alt KW, …
4250	4000-4500	I7200FCzech_EBA	F	Europe	The Beaker phenomenon and the genomic transformation of northwest Europe. Olalde I, Brace S, Allentoft ME, Armit I, Kristiansen K, Booth T, Rohland N, Mallick S, Szécsényi-Nagy A, Mittnik A, Altena E, Lipson M, Lazaridis I, Harper TK, Patterson N, Broomandkhoshbacht N, Diekmann Y, Faltyskova Z, Fernandes D, Ferry M, Harney E, de Knijff P, Michel M, Oppenheimer J, Stewardson K, Barclay A, Alt KW, …
4250	4000-4500	I7201FCzech_EBA	F	Europe	The Beaker phenomenon and the genomic transformation of northwest Europe. Olalde I, Brace S, Allentoft ME, Armit I, Kristiansen K, Booth T, Rohland N, Mallick S, Szécsényi-Nagy A, Mittnik A, Altena E, Lipson M, Lazaridis I, Harper TK, Patterson N, Broomandkhoshbacht N, Diekmann Y, Faltyskova Z, Fernandes D, Ferry M, Harney E, de Knijff P, Michel M, Oppenheimer J, Stewardson K, Barclay A, Alt KW, …
4250	4000-4500	I7202MCzech_EBA	M	Europe	The Beaker phenomenon and the genomic transformation of northwest Europe. Olalde I, Brace S, Allentoft ME, Armit I, Kristiansen K, Booth T, Rohland N, Mallick S, Szécsényi-Nagy A, Mittnik A, Altena E, Lipson M, Lazaridis I, Harper TK, Patterson N, Broomandkhoshbacht N, Diekmann Y, Faltyskova Z, Fernandes D, Ferry M, Harney E, de Knijff P, Michel M, Oppenheimer J, Stewardson K, Barclay A, Alt KW, …
4250	4000-4500	I7203MCzech_EBA	M	Europe	The Beaker phenomenon and the genomic transformation of northwest Europe. Olalde I, Brace S, Allentoft ME, Armit I, Kristiansen K, Booth T, Rohland N, Mallick S, Szécsényi-Nagy A, Mittnik A, Altena E, Lipson M, Lazaridis I, Harper TK, Patterson N, Broomandkhoshbacht N, Diekmann Y, Faltyskova Z, Fernandes D, Ferry M, Harney E, de Knijff P, Michel M, Oppenheimer J, Stewardson K, Barclay A, Alt KW, …
4200	4000-4500	I7205MBeaker_Central_Europe	M	Europe	The Beaker phenomenon and the genomic transformation of northwest Europe. Olalde I, Brace S, Allentoft ME, Armit I, Kristiansen K, Booth T, Rohland N, Mallick S, Szécsényi-Nagy A, Mittnik A, Altena E, Lipson M, Lazaridis I, Harper TK, Patterson N, Broomandkhoshbacht N, Diekmann Y, Faltyskova Z, Fernandes D, Ferry M, Harney E, de Knijff P, Michel M, Oppenheimer J, Stewardson K, Barclay A, Alt KW, …
4070	4000-4500	I7210MBeaker_Central_Europe	M	Europe	The Beaker phenomenon and the genomic transformation of northwest Europe. Olalde I, Brace S, Allentoft ME, Armit I, Kristiansen K, Booth T, Rohland N, Mallick S, Szécsényi-Nagy A, Mittnik A, Altena E, Lipson M, Lazaridis I, Harper TK, Patterson N, Broomandkhoshbacht N, Diekmann Y, Faltyskova Z, Fernandes D, Ferry M, Harney E, de Knijff P, Michel M, Oppenheimer J, Stewardson K, Barclay A, Alt KW, …
4170	4000-4500	I7211FBeaker_Central_Europe	F	Europe	The Beaker phenomenon and the genomic transformation of northwest Europe. Olalde I, Brace S, Allentoft ME, Armit I, Kristiansen K, Booth T, Rohland N, Mallick S, Szécsényi-Nagy A, Mittnik A, Altena E, Lipson M, Lazaridis I, Harper TK, Patterson N, Broomandkhoshbacht N, Diekmann Y, Faltyskova Z, Fernandes D, Ferry M, Harney E, de Knijff P, Michel M, Oppenheimer J, Stewardson K, Barclay A, Alt KW, …
4280	4000-4500	I7212MBeaker_Central_Europe	M	Europe	The Beaker phenomenon and the genomic transformation of northwest Europe. Olalde I, Brace S, Allentoft ME, Armit I, Kristiansen K, Booth T, Rohland N, Mallick S, Szécsényi-Nagy A, Mittnik A, Altena E, Lipson M, Lazaridis I, Harper TK, Patterson N, Broomandkhoshbacht N, Diekmann Y, Faltyskova Z, Fernandes D, Ferry M, Harney E, de Knijff P, Michel M, Oppenheimer J, Stewardson K, Barclay A, Alt KW, …
4267	4000-4500	I7213FBeaker_Central_Europe	F	Europe	The Beaker phenomenon and the genomic transformation of northwest Europe. Olalde I, Brace S, Allentoft ME, Armit I, Kristiansen K, Booth T, Rohland N, Mallick S, Szécsényi-Nagy A, Mittnik A, Altena E, Lipson M, Lazaridis I, Harper TK, Patterson N, Broomandkhoshbacht N, Diekmann Y, Faltyskova Z, Fernandes D, Ferry M, Harney E, de Knijff P, Michel M, Oppenheimer J, Stewardson K, Barclay A, Alt KW, …
4200	4000-4500	I7214FBeaker_Central_Europe	F	Europe	The Beaker phenomenon and the genomic transformation of northwest Europe. Olalde I, Brace S, Allentoft ME, Armit I, Kristiansen K, Booth T, Rohland N, Mallick S, Szécsényi-Nagy A, Mittnik A, Altena E, Lipson M, Lazaridis I, Harper TK, Patterson N, Broomandkhoshbacht N, Diekmann Y, Faltyskova Z, Fernandes D, Ferry M, Harney E, de Knijff P, Michel M, Oppenheimer J, Stewardson K, Barclay A, Alt KW, …
4007	4000-4500	I7249MBeaker_Central_Europe	M	Europe	The Beaker phenomenon and the genomic transformation of northwest Europe. Olalde I, Brace S, Allentoft ME, Armit I, Kristiansen K, Booth T, Rohland N, Mallick S, Szécsényi-Nagy A, Mittnik A, Altena E, Lipson M, Lazaridis I, Harper TK, Patterson N, Broomandkhoshbacht N, Diekmann Y, Faltyskova Z, Fernandes D, Ferry M, Harney E, de Knijff P, Michel M, Oppenheimer J, Stewardson K, Barclay A, Alt KW, …
4200	4000-4500	I7250FBeaker_Central_Europe	F	Europe	The Beaker phenomenon and the genomic transformation of northwest Europe. Olalde I, Brace S, Allentoft ME, Armit I, Kristiansen K, Booth T, Rohland N, Mallick S, Szécsényi-Nagy A, Mittnik A, Altena E, Lipson M, Lazaridis I, Harper TK, Patterson N, Broomandkhoshbacht N, Diekmann Y, Faltyskova Z, Fernandes D, Ferry M, Harney E, de Knijff P, Michel M, Oppenheimer J, Stewardson K, Barclay A, Alt KW, …
4200	4000-4500	I7251MBeaker_Central_Europe	M	Europe	The Beaker phenomenon and the genomic transformation of northwest Europe. Olalde I, Brace S, Allentoft ME, Armit I, Kristiansen K, Booth T, Rohland N, Mallick S, Szécsényi-Nagy A, Mittnik A, Altena E, Lipson M, Lazaridis I, Harper TK, Patterson N, Broomandkhoshbacht N, Diekmann Y, Faltyskova Z, Fernandes D, Ferry M, Harney E, de Knijff P, Michel M, Oppenheimer J, Stewardson K, Barclay A, Alt KW, …
4200	4000-4500	I7269MBeaker_Central_Europe	M	Europe	The Beaker phenomenon and the genomic transformation of northwest Europe. Olalde I, Brace S, Allentoft ME, Armit I, Kristiansen K, Booth T, Rohland N, Mallick S, Szécsényi-Nagy A, Mittnik A, Altena E, Lipson M, Lazaridis I, Harper TK, Patterson N, Broomandkhoshbacht N, Diekmann Y, Faltyskova Z, Fernandes D, Ferry M, Harney E, de Knijff P, Michel M, Oppenheimer J, Stewardson K, Barclay A, Alt KW, …
4200	4000-4500	I7270FBeaker_Central_Europe	F	Europe	The Beaker phenomenon and the genomic transformation of northwest Europe. Olalde I, Brace S, Allentoft ME, Armit I, Kristiansen K, Booth T, Rohland N, Mallick S, Szécsényi-Nagy A, Mittnik A, Altena E, Lipson M, Lazaridis I, Harper TK, Patterson N, Broomandkhoshbacht N, Diekmann Y, Faltyskova Z, Fernandes D, Ferry M, Harney E, de Knijff P, Michel M, Oppenheimer J, Stewardson K, Barclay A, Alt KW, …
4200	4000-4500	I7271MBeaker_Central_Europe	M	Europe	The Beaker phenomenon and the genomic transformation of northwest Europe. Olalde I, Brace S, Allentoft ME, Armit I, Kristiansen K, Booth T, Rohland N, Mallick S, Szécsényi-Nagy A, Mittnik A, Altena E, Lipson M, Lazaridis I, Harper TK, Patterson N, Broomandkhoshbacht N, Diekmann Y, Faltyskova Z, Fernandes D, Ferry M, Harney E, de Knijff P, Michel M, Oppenheimer J, Stewardson K, Barclay A, Alt KW, …
5454	5000-5500	I7272MCorded_Ware_Czech	M	Europe	The Beaker phenomenon and the genomic transformation of northwest Europe. Olalde I, Brace S, Allentoft ME, Armit I, Kristiansen K, Booth T, Rohland N, Mallick S, Szécsényi-Nagy A, Mittnik A, Altena E, Lipson M, Lazaridis I, Harper TK, Patterson N, Broomandkhoshbacht N, Diekmann Y, Faltyskova Z, Fernandes D, Ferry M, Harney E, de Knijff P, Michel M, Oppenheimer J, Stewardson K, Barclay A, Alt KW, …
4200	4000-4500	I7275MBeaker_Central_Europe	M	Europe	The Beaker phenomenon and the genomic transformation of northwest Europe. Olalde I, Brace S, Allentoft ME, Armit I, Kristiansen K, Booth T, Rohland N, Mallick S, Szécsényi-Nagy A, Mittnik A, Altena E, Lipson M, Lazaridis I, Harper TK, Patterson N, Broomandkhoshbacht N, Diekmann Y, Faltyskova Z, Fernandes D, Ferry M, Harney E, de Knijff P, Michel M, Oppenheimer J, Stewardson K, Barclay A, Alt KW, …
4200	4000-4500	I7276MBeaker_Central_Europe	M	Europe	The Beaker phenomenon and the genomic transformation of northwest Europe. Olalde I, Brace S, Allentoft ME, Armit I, Kristiansen K, Booth T, Rohland N, Mallick S, Szécsényi-Nagy A, Mittnik A, Altena E, Lipson M, Lazaridis I, Harper TK, Patterson N, Broomandkhoshbacht N, Diekmann Y, Faltyskova Z, Fernandes D, Ferry M, Harney E, de Knijff P, Michel M, Oppenheimer J, Stewardson K, Barclay A, Alt KW, …
4332	4000-4500	I7278MBeaker_Central_Europe	M	Europe	The Beaker phenomenon and the genomic transformation of northwest Europe. Olalde I, Brace S, Allentoft ME, Armit I, Kristiansen K, Booth T, Rohland N, Mallick S, Szécsényi-Nagy A, Mittnik A, Altena E, Lipson M, Lazaridis I, Harper TK, Patterson N, Broomandkhoshbacht N, Diekmann Y, Faltyskova Z, Fernandes D, Ferry M, Harney E, de Knijff P, Michel M, Oppenheimer J, Stewardson K, Barclay A, Alt KW, …
4200	4000-4500	I7279MCorded_Ware_Czech	M	Europe	The Beaker phenomenon and the genomic transformation of northwest Europe. Olalde I, Brace S, Allentoft ME, Armit I, Kristiansen K, Booth T, Rohland N, Mallick S, Szécsényi-Nagy A, Mittnik A, Altena E, Lipson M, Lazaridis I, Harper TK, Patterson N, Broomandkhoshbacht N, Diekmann Y, Faltyskova Z, Fernandes D, Ferry M, Harney E, de Knijff P, Michel M, Oppenheimer J, Stewardson K, Barclay A, Alt KW, …
4200	4000-4500	I7280MCorded_Ware_Czech	M	Europe	The Beaker phenomenon and the genomic transformation of northwest Europe. Olalde I, Brace S, Allentoft ME, Armit I, Kristiansen K, Booth T, Rohland N, Mallick S, Szécsényi-Nagy A, Mittnik A, Altena E, Lipson M, Lazaridis I, Harper TK, Patterson N, Broomandkhoshbacht N, Diekmann Y, Faltyskova Z, Fernandes D, Ferry M, Harney E, de Knijff P, Michel M, Oppenheimer J, Stewardson K, Barclay A, Alt KW, …
4192	4000-4500	I7281FBeaker_Central_Europe	F	Europe	The Beaker phenomenon and the genomic transformation of northwest Europe. Olalde I, Brace S, Allentoft ME, Armit I, Kristiansen K, Booth T, Rohland N, Mallick S, Szécsényi-Nagy A, Mittnik A, Altena E, Lipson M, Lazaridis I, Harper TK, Patterson N, Broomandkhoshbacht N, Diekmann Y, Faltyskova Z, Fernandes D, Ferry M, Harney E, de Knijff P, Michel M, Oppenheimer J, Stewardson K, Barclay A, Alt KW, …
4200	4000-4500	I7282MBeaker_Central_Europe	M	Europe	The Beaker phenomenon and the genomic transformation of northwest Europe. Olalde I, Brace S, Allentoft ME, Armit I, Kristiansen K, Booth T, Rohland N, Mallick S, Szécsényi-Nagy A, Mittnik A, Altena E, Lipson M, Lazaridis I, Harper TK, Patterson N, Broomandkhoshbacht N, Diekmann Y, Faltyskova Z, Fernandes D, Ferry M, Harney E, de Knijff P, Michel M, Oppenheimer J, Stewardson K, Barclay A, Alt KW, …
4200	4000-4500	I7283FBeaker_Central_Europe	F	Europe	The Beaker phenomenon and the genomic transformation of northwest Europe. Olalde I, Brace S, Allentoft ME, Armit I, Kristiansen K, Booth T, Rohland N, Mallick S, Szécsényi-Nagy A, Mittnik A, Altena E, Lipson M, Lazaridis I, Harper TK, Patterson N, Broomandkhoshbacht N, Diekmann Y, Faltyskova Z, Fernandes D, Ferry M, Harney E, de Knijff P, Michel M, Oppenheimer J, Stewardson K, Barclay A, Alt KW, …
4250	4000-4500	I7286MBeaker_Central_Europe	M	Europe	The Beaker phenomenon and the genomic transformation of northwest Europe. Olalde I, Brace S, Allentoft ME, Armit I, Kristiansen K, Booth T, Rohland N, Mallick S, Szécsényi-Nagy A, Mittnik A, Altena E, Lipson M, Lazaridis I, Harper TK, Patterson N, Broomandkhoshbacht N, Diekmann Y, Faltyskova Z, Fernandes D, Ferry M, Harney E, de Knijff P, Michel M, Oppenheimer J, Stewardson K, Barclay A, Alt KW, …
4200	4000-4500	I7287MBeaker_Central_Europe	M	Europe	The Beaker phenomenon and the genomic transformation of northwest Europe. Olalde I, Brace S, Allentoft ME, Armit I, Kristiansen K, Booth T, Rohland N, Mallick S, Szécsényi-Nagy A, Mittnik A, Altena E, Lipson M, Lazaridis I, Harper TK, Patterson N, Broomandkhoshbacht N, Diekmann Y, Faltyskova Z, Fernandes D, Ferry M, Harney E, de Knijff P, Michel M, Oppenheimer J, Stewardson K, Barclay A, Alt KW, …
4200	4000-4500	I7288MBeaker_Central_Europe	M	Europe	The Beaker phenomenon and the genomic transformation of northwest Europe. Olalde I, Brace S, Allentoft ME, Armit I, Kristiansen K, Booth T, Rohland N, Mallick S, Szécsényi-Nagy A, Mittnik A, Altena E, Lipson M, Lazaridis I, Harper TK, Patterson N, Broomandkhoshbacht N, Diekmann Y, Faltyskova Z, Fernandes D, Ferry M, Harney E, de Knijff P, Michel M, Oppenheimer J, Stewardson K, Barclay A, Alt KW, …
4287	4000-4500	I7289MBeaker_Central_Europe	M	Europe	The Beaker phenomenon and the genomic transformation of northwest Europe. Olalde I, Brace S, Allentoft ME, Armit I, Kristiansen K, Booth T, Rohland N, Mallick S, Szécsényi-Nagy A, Mittnik A, Altena E, Lipson M, Lazaridis I, Harper TK, Patterson N, Broomandkhoshbacht N, Diekmann Y, Faltyskova Z, Fernandes D, Ferry M, Harney E, de Knijff P, Michel M, Oppenheimer J, Stewardson K, Barclay A, Alt KW, …
4200	4000-4500	I7290FBeaker_Central_Europe	M	Europe	The Beaker phenomenon and the genomic transformation of northwest Europe. Olalde I, Brace S, Allentoft ME, Armit I, Kristiansen K, Booth T, Rohland N, Mallick S, Szécsényi-Nagy A, Mittnik A, Altena E, Lipson M, Lazaridis I, Harper TK, Patterson N, Broomandkhoshbacht N, Diekmann Y, Faltyskova Z, Fernandes D, Ferry M, Harney E, de Knijff P, Michel M, Oppenheimer J, Stewardson K, Barclay A, Alt KW, …
5185	5000-5500	I7554MScotland_N	M	Europe	The Beaker phenomenon and the genomic transformation of northwest Europe. Olalde I, Brace S, Allentoft ME, Armit I, Kristiansen K, Booth T, Rohland N, Mallick S, Szécsényi-Nagy A, Mittnik A, Altena E, Lipson M, Lazaridis I, Harper TK, Patterson N, Broomandkhoshbacht N, Diekmann Y, Faltyskova Z, Fernandes D, Ferry M, Harney E, de Knijff P, Michel M, Oppenheimer J, Stewardson K, Barclay A, Alt KW, …
3400	3000-3500	I7568FEngland_MBA	F	Europe	The Beaker phenomenon and the genomic transformation of northwest Europe. Olalde I, Brace S, Allentoft ME, Armit I, Kristiansen K, Booth T, Rohland N, Mallick S, Szécsényi-Nagy A, Mittnik A, Altena E, Lipson M, Lazaridis I, Harper TK, Patterson N, Broomandkhoshbacht N, Diekmann Y, Faltyskova Z, Fernandes D, Ferry M, Harney E, de Knijff P, Michel M, Oppenheimer J, Stewardson K, Barclay A, Alt KW, …
3400	3000-3500	I7569FEngland_MBA	F	Europe	The Beaker phenomenon and the genomic transformation of northwest Europe. Olalde I, Brace S, Allentoft ME, Armit I, Kristiansen K, Booth T, Rohland N, Mallick S, Szécsényi-Nagy A, Mittnik A, Altena E, Lipson M, Lazaridis I, Harper TK, Patterson N, Broomandkhoshbacht N, Diekmann Y, Faltyskova Z, Fernandes D, Ferry M, Harney E, de Knijff P, Michel M, Oppenheimer J, Stewardson K, Barclay A, Alt KW, …
3400	3000-3500	I7570MEngland_MBA	M	Europe	The Beaker phenomenon and the genomic transformation of northwest Europe. Olalde I, Brace S, Allentoft ME, Armit I, Kristiansen K, Booth T, Rohland N, Mallick S, Szécsényi-Nagy A, Mittnik A, Altena E, Lipson M, Lazaridis I, Harper TK, Patterson N, Broomandkhoshbacht N, Diekmann Y, Faltyskova Z, Fernandes D, Ferry M, Harney E, de Knijff P, Michel M, Oppenheimer J, Stewardson K, Barclay A, Alt KW, …
3400	3000-3500	I7571MEngland_MBA	M	Europe	The Beaker phenomenon and the genomic transformation of northwest Europe. Olalde I, Brace S, Allentoft ME, Armit I, Kristiansen K, Booth T, Rohland N, Mallick S, Szécsényi-Nagy A, Mittnik A, Altena E, Lipson M, Lazaridis I, Harper TK, Patterson N, Broomandkhoshbacht N, Diekmann Y, Faltyskova Z, Fernandes D, Ferry M, Harney E, de Knijff P, Michel M, Oppenheimer J, Stewardson K, Barclay A, Alt KW, …
3400	3000-3500	I7572MEngland_MBA	M	Europe	The Beaker phenomenon and the genomic transformation of northwest Europe. Olalde I, Brace S, Allentoft ME, Armit I, Kristiansen K, Booth T, Rohland N, Mallick S, Szécsényi-Nagy A, Mittnik A, Altena E, Lipson M, Lazaridis I, Harper TK, Patterson N, Broomandkhoshbacht N, Diekmann Y, Faltyskova Z, Fernandes D, Ferry M, Harney E, de Knijff P, Michel M, Oppenheimer J, Stewardson K, Barclay A, Alt KW, …
3400	3000-3500	I7573FEngland_MBA	F	Europe	The Beaker phenomenon and the genomic transformation of northwest Europe. Olalde I, Brace S, Allentoft ME, Armit I, Kristiansen K, Booth T, Rohland N, Mallick S, Szécsényi-Nagy A, Mittnik A, Altena E, Lipson M, Lazaridis I, Harper TK, Patterson N, Broomandkhoshbacht N, Diekmann Y, Faltyskova Z, Fernandes D, Ferry M, Harney E, de Knijff P, Michel M, Oppenheimer J, Stewardson K, Barclay A, Alt KW, …
3400	3000-3500	I7574FEngland_MBA	F	Europe	The Beaker phenomenon and the genomic transformation of northwest Europe. Olalde I, Brace S, Allentoft ME, Armit I, Kristiansen K, Booth T, Rohland N, Mallick S, Szécsényi-Nagy A, Mittnik A, Altena E, Lipson M, Lazaridis I, Harper TK, Patterson N, Broomandkhoshbacht N, Diekmann Y, Faltyskova Z, Fernandes D, Ferry M, Harney E, de Knijff P, Michel M, Oppenheimer J, Stewardson K, Barclay A, Alt KW, …
3400	3000-3500	I7575MEngland_MBA	M	Europe	The Beaker phenomenon and the genomic transformation of northwest Europe. Olalde I, Brace S, Allentoft ME, Armit I, Kristiansen K, Booth T, Rohland N, Mallick S, Szécsényi-Nagy A, Mittnik A, Altena E, Lipson M, Lazaridis I, Harper TK, Patterson N, Broomandkhoshbacht N, Diekmann Y, Faltyskova Z, Fernandes D, Ferry M, Harney E, de Knijff P, Michel M, Oppenheimer J, Stewardson K, Barclay A, Alt KW, …
3400	3000-3500	I7576MEngland_MBA	M	Europe	The Beaker phenomenon and the genomic transformation of northwest Europe. Olalde I, Brace S, Allentoft ME, Armit I, Kristiansen K, Booth T, Rohland N, Mallick S, Szécsényi-Nagy A, Mittnik A, Altena E, Lipson M, Lazaridis I, Harper TK, Patterson N, Broomandkhoshbacht N, Diekmann Y, Faltyskova Z, Fernandes D, Ferry M, Harney E, de Knijff P, Michel M, Oppenheimer J, Stewardson K, Barclay A, Alt KW, …
3400	3000-3500	I7577MEngland_MBA	M	Europe	The Beaker phenomenon and the genomic transformation of northwest Europe. Olalde I, Brace S, Allentoft ME, Armit I, Kristiansen K, Booth T, Rohland N, Mallick S, Szécsényi-Nagy A, Mittnik A, Altena E, Lipson M, Lazaridis I, Harper TK, Patterson N, Broomandkhoshbacht N, Diekmann Y, Faltyskova Z, Fernandes D, Ferry M, Harney E, de Knijff P, Michel M, Oppenheimer J, Stewardson K, Barclay A, Alt KW, …
3400	3000-3500	I7578FEngland_MBA	F	Europe	The Beaker phenomenon and the genomic transformation of northwest Europe. Olalde I, Brace S, Allentoft ME, Armit I, Kristiansen K, Booth T, Rohland N, Mallick S, Szécsényi-Nagy A, Mittnik A, Altena E, Lipson M, Lazaridis I, Harper TK, Patterson N, Broomandkhoshbacht N, Diekmann Y, Faltyskova Z, Fernandes D, Ferry M, Harney E, de Knijff P, Michel M, Oppenheimer J, Stewardson K, Barclay A, Alt KW, …
3400	3000-3500	I7579FEngland_MBA	F	Europe	The Beaker phenomenon and the genomic transformation of northwest Europe. Olalde I, Brace S, Allentoft ME, Armit I, Kristiansen K, Booth T, Rohland N, Mallick S, Szécsényi-Nagy A, Mittnik A, Altena E, Lipson M, Lazaridis I, Harper TK, Patterson N, Broomandkhoshbacht N, Diekmann Y, Faltyskova Z, Fernandes D, Ferry M, Harney E, de Knijff P, Michel M, Oppenheimer J, Stewardson K, Barclay A, Alt KW, …
3400	3000-3500	I7580FEngland_MBA	F	Europe	The Beaker phenomenon and the genomic transformation of northwest Europe. Olalde I, Brace S, Allentoft ME, Armit I, Kristiansen K, Booth T, Rohland N, Mallick S, Szécsényi-Nagy A, Mittnik A, Altena E, Lipson M, Lazaridis I, Harper TK, Patterson N, Broomandkhoshbacht N, Diekmann Y, Faltyskova Z, Fernandes D, Ferry M, Harney E, de Knijff P, Michel M, Oppenheimer J, Stewardson K, Barclay A, Alt KW, …
3400	3000-3500	I7626FEngland_MBA	F	Europe	The Beaker phenomenon and the genomic transformation of northwest Europe. Olalde I, Brace S, Allentoft ME, Armit I, Kristiansen K, Booth T, Rohland N, Mallick S, Szécsényi-Nagy A, Mittnik A, Altena E, Lipson M, Lazaridis I, Harper TK, Patterson N, Broomandkhoshbacht N, Diekmann Y, Faltyskova Z, Fernandes D, Ferry M, Harney E, de Knijff P, Michel M, Oppenheimer J, Stewardson K, Barclay A, Alt KW, …
3400	3000-3500	I7627FEngland_MBA	F	Europe	The Beaker phenomenon and the genomic transformation of northwest Europe. Olalde I, Brace S, Allentoft ME, Armit I, Kristiansen K, Booth T, Rohland N, Mallick S, Szécsényi-Nagy A, Mittnik A, Altena E, Lipson M, Lazaridis I, Harper TK, Patterson N, Broomandkhoshbacht N, Diekmann Y, Faltyskova Z, Fernandes D, Ferry M, Harney E, de Knijff P, Michel M, Oppenheimer J, Stewardson K, Barclay A, Alt KW, …
3400	3000-3500	I7628MEngland_MBA	M	Europe	The Beaker phenomenon and the genomic transformation of northwest Europe. Olalde I, Brace S, Allentoft ME, Armit I, Kristiansen K, Booth T, Rohland N, Mallick S, Szécsényi-Nagy A, Mittnik A, Altena E, Lipson M, Lazaridis I, Harper TK, Patterson N, Broomandkhoshbacht N, Diekmann Y, Faltyskova Z, Fernandes D, Ferry M, Harney E, de Knijff P, Michel M, Oppenheimer J, Stewardson K, Barclay A, Alt KW, …
3736	3500-4000	I7630MEngland_CA_EBA	M	Europe	The Beaker phenomenon and the genomic transformation of northwest Europe. Olalde I, Brace S, Allentoft ME, Armit I, Kristiansen K, Booth T, Rohland N, Mallick S, Szécsényi-Nagy A, Mittnik A, Altena E, Lipson M, Lazaridis I, Harper TK, Patterson N, Broomandkhoshbacht N, Diekmann Y, Faltyskova Z, Fernandes D, Ferry M, Harney E, de Knijff P, Michel M, Oppenheimer J, Stewardson K, Barclay A, Alt KW, …
4037	4000-4500	I7635FEngland_CA_EBA	F	Europe	The Beaker phenomenon and the genomic transformation of northwest Europe. Olalde I, Brace S, Allentoft ME, Armit I, Kristiansen K, Booth T, Rohland N, Mallick S, Szécsényi-Nagy A, Mittnik A, Altena E, Lipson M, Lazaridis I, Harper TK, Patterson N, Broomandkhoshbacht N, Diekmann Y, Faltyskova Z, Fernandes D, Ferry M, Harney E, de Knijff P, Michel M, Oppenheimer J, Stewardson K, Barclay A, Alt KW, …
3980	3500-4000	I7638MEngland_CA_EBA	M	Europe	The Beaker phenomenon and the genomic transformation of northwest Europe. Olalde I, Brace S, Allentoft ME, Armit I, Kristiansen K, Booth T, Rohland N, Mallick S, Szécsényi-Nagy A, Mittnik A, Altena E, Lipson M, Lazaridis I, Harper TK, Patterson N, Broomandkhoshbacht N, Diekmann Y, Faltyskova Z, Fernandes D, Ferry M, Harney E, de Knijff P, Michel M, Oppenheimer J, Stewardson K, Barclay A, Alt KW, …
3800	3500-4000	I7639FEngland_CA_EBA	F	Europe	The Beaker phenomenon and the genomic transformation of northwest Europe. Olalde I, Brace S, Allentoft ME, Armit I, Kristiansen K, Booth T, Rohland N, Mallick S, Szécsényi-Nagy A, Mittnik A, Altena E, Lipson M, Lazaridis I, Harper TK, Patterson N, Broomandkhoshbacht N, Diekmann Y, Faltyskova Z, Fernandes D, Ferry M, Harney E, de Knijff P, Michel M, Oppenheimer J, Stewardson K, Barclay A, Alt KW, …
3316	3000-3500	I7640MEngland_MBA	M	Europe	The Beaker phenomenon and the genomic transformation of northwest Europe. Olalde I, Brace S, Allentoft ME, Armit I, Kristiansen K, Booth T, Rohland N, Mallick S, Szécsényi-Nagy A, Mittnik A, Altena E, Lipson M, Lazaridis I, Harper TK, Patterson N, Broomandkhoshbacht N, Diekmann Y, Faltyskova Z, Fernandes D, Ferry M, Harney E, de Knijff P, Michel M, Oppenheimer J, Stewardson K, Barclay A, Alt KW, …
2890	2500-3000	I10126FGreaterAntilles_Archaic10126	F	Caribbean	A genetic history of the pre-contact Caribbean. Fernandes DM, Sirak KA, Ringbauer H, Sedig J, Rohland N, Cheronet O, Mah M, Mallick S, Olalde I, Culleton BJ, Adamski N, Bernardos R, Bravo G, Broomandkhoshbacht N, Callan K, Candilio F, Demetz L, Carlson KSD, Eccles L, Freilich S, George RJ, Lawson AM, Mandl K, Marzaioli F, McCool WC, Oppenheimer J, Özdogan KT, Schattke C, Schmidt R, Stewardson K, …
730	500-1000	I10758FCuracao_Ceramic	F	Caribbean	A genetic history of the pre-contact Caribbean. Fernandes DM, Sirak KA, Ringbauer H, Sedig J, Rohland N, Cheronet O, Mah M, Mallick S, Olalde I, Culleton BJ, Adamski N, Bernardos R, Bravo G, Broomandkhoshbacht N, Callan K, Candilio F, Demetz L, Carlson KSD, Eccles L, Freilich S, George RJ, Lawson AM, Mandl K, Marzaioli F, McCool WC, Oppenheimer J, Özdogan KT, Schattke C, Schmidt R, Stewardson K, …
660	500-1000	I10759MCuracao_Ceramic	M	Caribbean	A genetic history of the pre-contact Caribbean. Fernandes DM, Sirak KA, Ringbauer H, Sedig J, Rohland N, Cheronet O, Mah M, Mallick S, Olalde I, Culleton BJ, Adamski N, Bernardos R, Bravo G, Broomandkhoshbacht N, Callan K, Candilio F, Demetz L, Carlson KSD, Eccles L, Freilich S, George RJ, Lawson AM, Mandl K, Marzaioli F, McCool WC, Oppenheimer J, Özdogan KT, Schattke C, Schmidt R, Stewardson K, …
620	500-1000	I11892FCuracao_Ceramic	F	Caribbean	A genetic history of the pre-contact Caribbean. Fernandes DM, Sirak KA, Ringbauer H, Sedig J, Rohland N, Cheronet O, Mah M, Mallick S, Olalde I, Culleton BJ, Adamski N, Bernardos R, Bravo G, Broomandkhoshbacht N, Callan K, Candilio F, Demetz L, Carlson KSD, Eccles L, Freilich S, George RJ, Lawson AM, Mandl K, Marzaioli F, McCool WC, Oppenheimer J, Özdogan KT, Schattke C, Schmidt R, Stewardson K, …
700	500-1000	I12341MSECoastDR_Ceramic	M	Caribbean	A genetic history of the pre-contact Caribbean. Fernandes DM, Sirak KA, Ringbauer H, Sedig J, Rohland N, Cheronet O, Mah M, Mallick S, Olalde I, Culleton BJ, Adamski N, Bernardos R, Bravo G, Broomandkhoshbacht N, Callan K, Candilio F, Demetz L, Carlson KSD, Eccles L, Freilich S, George RJ, Lawson AM, Mandl K, Marzaioli F, McCool WC, Oppenheimer J, Özdogan KT, Schattke C, Schmidt R, Stewardson K, …
700	500-1000	I12344MSECoastDR_Ceramic	M	Caribbean	A genetic history of the pre-contact Caribbean. Fernandes DM, Sirak KA, Ringbauer H, Sedig J, Rohland N, Cheronet O, Mah M, Mallick S, Olalde I, Culleton BJ, Adamski N, Bernardos R, Bravo G, Broomandkhoshbacht N, Callan K, Candilio F, Demetz L, Carlson KSD, Eccles L, Freilich S, George RJ, Lawson AM, Mandl K, Marzaioli F, McCool WC, Oppenheimer J, Özdogan KT, Schattke C, Schmidt R, Stewardson K, …
700	500-1000	I12347MSECoastDR_Ceramic	M	Caribbean	A genetic history of the pre-contact Caribbean. Fernandes DM, Sirak KA, Ringbauer H, Sedig J, Rohland N, Cheronet O, Mah M, Mallick S, Olalde I, Culleton BJ, Adamski N, Bernardos R, Bravo G, Broomandkhoshbacht N, Callan K, Candilio F, Demetz L, Carlson KSD, Eccles L, Freilich S, George RJ, Lawson AM, Mandl K, Marzaioli F, McCool WC, Oppenheimer J, Özdogan KT, Schattke C, Schmidt R, Stewardson K, …
700	500-1000	I12350FSECoastDR_Ceramic	F	Caribbean	A genetic history of the pre-contact Caribbean. Fernandes DM, Sirak KA, Ringbauer H, Sedig J, Rohland N, Cheronet O, Mah M, Mallick S, Olalde I, Culleton BJ, Adamski N, Bernardos R, Bravo G, Broomandkhoshbacht N, Callan K, Candilio F, Demetz L, Carlson KSD, Eccles L, Freilich S, George RJ, Lawson AM, Mandl K, Marzaioli F, McCool WC, Oppenheimer J, Özdogan KT, Schattke C, Schmidt R, Stewardson K, …
1000	1000-1500	I12575FHaiti_Ceramic	F	Caribbean	A genetic history of the pre-contact Caribbean. Fernandes DM, Sirak KA, Ringbauer H, Sedig J, Rohland N, Cheronet O, Mah M, Mallick S, Olalde I, Culleton BJ, Adamski N, Bernardos R, Bravo G, Broomandkhoshbacht N, Callan K, Candilio F, Demetz L, Carlson KSD, Eccles L, Freilich S, George RJ, Lawson AM, Mandl K, Marzaioli F, McCool WC, Oppenheimer J, Özdogan KT, Schattke C, Schmidt R, Stewardson K, …
1000	1000-1500	I12576MHaiti_Ceramic	M	Caribbean	A genetic history of the pre-contact Caribbean. Fernandes DM, Sirak KA, Ringbauer H, Sedig J, Rohland N, Cheronet O, Mah M, Mallick S, Olalde I, Culleton BJ, Adamski N, Bernardos R, Bravo G, Broomandkhoshbacht N, Callan K, Candilio F, Demetz L, Carlson KSD, Eccles L, Freilich S, George RJ, Lawson AM, Mandl K, Marzaioli F, McCool WC, Oppenheimer J, Özdogan KT, Schattke C, Schmidt R, Stewardson K, …
710	500-1000	I12967MCuracao_Ceramic	M	Caribbean	A genetic history of the pre-contact Caribbean. Fernandes DM, Sirak KA, Ringbauer H, Sedig J, Rohland N, Cheronet O, Mah M, Mallick S, Olalde I, Culleton BJ, Adamski N, Bernardos R, Bravo G, Broomandkhoshbacht N, Callan K, Candilio F, Demetz L, Carlson KSD, Eccles L, Freilich S, George RJ, Lawson AM, Mandl K, Marzaioli F, McCool WC, Oppenheimer J, Özdogan KT, Schattke C, Schmidt R, Stewardson K, …
855	500-1000	I13189MSECoastDR_Ceramic	M	Caribbean	A genetic history of the pre-contact Caribbean. Fernandes DM, Sirak KA, Ringbauer H, Sedig J, Rohland N, Cheronet O, Mah M, Mallick S, Olalde I, Culleton BJ, Adamski N, Bernardos R, Bravo G, Broomandkhoshbacht N, Callan K, Candilio F, Demetz L, Carlson KSD, Eccles L, Freilich S, George RJ, Lawson AM, Mandl K, Marzaioli F, McCool WC, Oppenheimer J, Özdogan KT, Schattke C, Schmidt R, Stewardson K, …
700	500-1000	I13190MSECoastDR_Ceramic	M	Caribbean	A genetic history of the pre-contact Caribbean. Fernandes DM, Sirak KA, Ringbauer H, Sedig J, Rohland N, Cheronet O, Mah M, Mallick S, Olalde I, Culleton BJ, Adamski N, Bernardos R, Bravo G, Broomandkhoshbacht N, Callan K, Candilio F, Demetz L, Carlson KSD, Eccles L, Freilich S, George RJ, Lawson AM, Mandl K, Marzaioli F, McCool WC, Oppenheimer J, Özdogan KT, Schattke C, Schmidt R, Stewardson K, …
760	500-1000	I13192MSECoastDR_Ceramic	M	Caribbean	A genetic history of the pre-contact Caribbean. Fernandes DM, Sirak KA, Ringbauer H, Sedig J, Rohland N, Cheronet O, Mah M, Mallick S, Olalde I, Culleton BJ, Adamski N, Bernardos R, Bravo G, Broomandkhoshbacht N, Callan K, Candilio F, Demetz L, Carlson KSD, Eccles L, Freilich S, George RJ, Lawson AM, Mandl K, Marzaioli F, McCool WC, Oppenheimer J, Özdogan KT, Schattke C, Schmidt R, Stewardson K, …
600	500-1000	I13195MSECoastDR_Ceramic	M	Caribbean	A genetic history of the pre-contact Caribbean. Fernandes DM, Sirak KA, Ringbauer H, Sedig J, Rohland N, Cheronet O, Mah M, Mallick S, Olalde I, Culleton BJ, Adamski N, Bernardos R, Bravo G, Broomandkhoshbacht N, Callan K, Candilio F, Demetz L, Carlson KSD, Eccles L, Freilich S, George RJ, Lawson AM, Mandl K, Marzaioli F, McCool WC, Oppenheimer J, Özdogan KT, Schattke C, Schmidt R, Stewardson K, …
550	500-1000	I13196MSECoastDR_Ceramic	M	Caribbean	A genetic history of the pre-contact Caribbean. Fernandes DM, Sirak KA, Ringbauer H, Sedig J, Rohland N, Cheronet O, Mah M, Mallick S, Olalde I, Culleton BJ, Adamski N, Bernardos R, Bravo G, Broomandkhoshbacht N, Callan K, Candilio F, Demetz L, Carlson KSD, Eccles L, Freilich S, George RJ, Lawson AM, Mandl K, Marzaioli F, McCool WC, Oppenheimer J, Özdogan KT, Schattke C, Schmidt R, Stewardson K, …
415	0-500	I13198MSECoastDR_Ceramic	M	Caribbean	A genetic history of the pre-contact Caribbean. Fernandes DM, Sirak KA, Ringbauer H, Sedig J, Rohland N, Cheronet O, Mah M, Mallick S, Olalde I, Culleton BJ, Adamski N, Bernardos R, Bravo G, Broomandkhoshbacht N, Callan K, Candilio F, Demetz L, Carlson KSD, Eccles L, Freilich S, George RJ, Lawson AM, Mandl K, Marzaioli F, McCool WC, Oppenheimer J, Özdogan KT, Schattke C, Schmidt R, Stewardson K, …
550	500-1000	I13199FSECoastDR_Ceramic	F	Caribbean	A genetic history of the pre-contact Caribbean. Fernandes DM, Sirak KA, Ringbauer H, Sedig J, Rohland N, Cheronet O, Mah M, Mallick S, Olalde I, Culleton BJ, Adamski N, Bernardos R, Bravo G, Broomandkhoshbacht N, Callan K, Candilio F, Demetz L, Carlson KSD, Eccles L, Freilich S, George RJ, Lawson AM, Mandl K, Marzaioli F, McCool WC, Oppenheimer J, Özdogan KT, Schattke C, Schmidt R, Stewardson K, …
550	500-1000	I13201FSECoastDR_Ceramic	F	Caribbean	A genetic history of the pre-contact Caribbean. Fernandes DM, Sirak KA, Ringbauer H, Sedig J, Rohland N, Cheronet O, Mah M, Mallick S, Olalde I, Culleton BJ, Adamski N, Bernardos R, Bravo G, Broomandkhoshbacht N, Callan K, Candilio F, Demetz L, Carlson KSD, Eccles L, Freilich S, George RJ, Lawson AM, Mandl K, Marzaioli F, McCool WC, Oppenheimer J, Özdogan KT, Schattke C, Schmidt R, Stewardson K, …
800	500-1000	I13203FSECoastDR_Ceramic_1d13189	F	Caribbean	A genetic history of the pre-contact Caribbean. Fernandes DM, Sirak KA, Ringbauer H, Sedig J, Rohland N, Cheronet O, Mah M, Mallick S, Olalde I, Culleton BJ, Adamski N, Bernardos R, Bravo G, Broomandkhoshbacht N, Callan K, Candilio F, Demetz L, Carlson KSD, Eccles L, Freilich S, George RJ, Lawson AM, Mandl K, Marzaioli F, McCool WC, Oppenheimer J, Özdogan KT, Schattke C, Schmidt R, Stewardson K, …
550	500-1000	I13204MSECoastDR_Ceramic	M	Caribbean	A genetic history of the pre-contact Caribbean. Fernandes DM, Sirak KA, Ringbauer H, Sedig J, Rohland N, Cheronet O, Mah M, Mallick S, Olalde I, Culleton BJ, Adamski N, Bernardos R, Bravo G, Broomandkhoshbacht N, Callan K, Candilio F, Demetz L, Carlson KSD, Eccles L, Freilich S, George RJ, Lawson AM, Mandl K, Marzaioli F, McCool WC, Oppenheimer J, Özdogan KT, Schattke C, Schmidt R, Stewardson K, …
550	500-1000	I13206FSECoastDR_Ceramic	F	Caribbean	A genetic history of the pre-contact Caribbean. Fernandes DM, Sirak KA, Ringbauer H, Sedig J, Rohland N, Cheronet O, Mah M, Mallick S, Olalde I, Culleton BJ, Adamski N, Bernardos R, Bravo G, Broomandkhoshbacht N, Callan K, Candilio F, Demetz L, Carlson KSD, Eccles L, Freilich S, George RJ, Lawson AM, Mandl K, Marzaioli F, McCool WC, Oppenheimer J, Özdogan KT, Schattke C, Schmidt R, Stewardson K, …
550	500-1000	I13207FSECoastDR_Ceramic	F	Caribbean	A genetic history of the pre-contact Caribbean. Fernandes DM, Sirak KA, Ringbauer H, Sedig J, Rohland N, Cheronet O, Mah M, Mallick S, Olalde I, Culleton BJ, Adamski N, Bernardos R, Bravo G, Broomandkhoshbacht N, Callan K, Candilio F, Demetz L, Carlson KSD, Eccles L, Freilich S, George RJ, Lawson AM, Mandl K, Marzaioli F, McCool WC, Oppenheimer J, Özdogan KT, Schattke C, Schmidt R, Stewardson K, …
710	500-1000	I13208MSECoastDR_Ceramic	M	Caribbean	A genetic history of the pre-contact Caribbean. Fernandes DM, Sirak KA, Ringbauer H, Sedig J, Rohland N, Cheronet O, Mah M, Mallick S, Olalde I, Culleton BJ, Adamski N, Bernardos R, Bravo G, Broomandkhoshbacht N, Callan K, Candilio F, Demetz L, Carlson KSD, Eccles L, Freilich S, George RJ, Lawson AM, Mandl K, Marzaioli F, McCool WC, Oppenheimer J, Özdogan KT, Schattke C, Schmidt R, Stewardson K, …
800	500-1000	I13318MBahamas_Ceramic	M	Caribbean	A genetic history of the pre-contact Caribbean. Fernandes DM, Sirak KA, Ringbauer H, Sedig J, Rohland N, Cheronet O, Mah M, Mallick S, Olalde I, Culleton BJ, Adamski N, Bernardos R, Bravo G, Broomandkhoshbacht N, Callan K, Candilio F, Demetz L, Carlson KSD, Eccles L, Freilich S, George RJ, Lawson AM, Mandl K, Marzaioli F, McCool WC, Oppenheimer J, Özdogan KT, Schattke C, Schmidt R, Stewardson K, …
800	500-1000	I13319FBahamas_Ceramic	F	Caribbean	A genetic history of the pre-contact Caribbean. Fernandes DM, Sirak KA, Ringbauer H, Sedig J, Rohland N, Cheronet O, Mah M, Mallick S, Olalde I, Culleton BJ, Adamski N, Bernardos R, Bravo G, Broomandkhoshbacht N, Callan K, Candilio F, Demetz L, Carlson KSD, Eccles L, Freilich S, George RJ, Lawson AM, Mandl K, Marzaioli F, McCool WC, Oppenheimer J, Özdogan KT, Schattke C, Schmidt R, Stewardson K, …
800	500-1000	I13320MBahamas_Ceramic	M	Caribbean	A genetic history of the pre-contact Caribbean. Fernandes DM, Sirak KA, Ringbauer H, Sedig J, Rohland N, Cheronet O, Mah M, Mallick S, Olalde I, Culleton BJ, Adamski N, Bernardos R, Bravo G, Broomandkhoshbacht N, Callan K, Candilio F, Demetz L, Carlson KSD, Eccles L, Freilich S, George RJ, Lawson AM, Mandl K, Marzaioli F, McCool WC, Oppenheimer J, Özdogan KT, Schattke C, Schmidt R, Stewardson K, …
800	500-1000	I13321MBahamas_Ceramic	M	Caribbean	A genetic history of the pre-contact Caribbean. Fernandes DM, Sirak KA, Ringbauer H, Sedig J, Rohland N, Cheronet O, Mah M, Mallick S, Olalde I, Culleton BJ, Adamski N, Bernardos R, Bravo G, Broomandkhoshbacht N, Callan K, Candilio F, Demetz L, Carlson KSD, Eccles L, Freilich S, George RJ, Lawson AM, Mandl K, Marzaioli F, McCool WC, Oppenheimer J, Özdogan KT, Schattke C, Schmidt R, Stewardson K, …
800	500-1000	I13322FBahamas_Ceramic	F	Caribbean	A genetic history of the pre-contact Caribbean. Fernandes DM, Sirak KA, Ringbauer H, Sedig J, Rohland N, Cheronet O, Mah M, Mallick S, Olalde I, Culleton BJ, Adamski N, Bernardos R, Bravo G, Broomandkhoshbacht N, Callan K, Candilio F, Demetz L, Carlson KSD, Eccles L, Freilich S, George RJ, Lawson AM, Mandl K, Marzaioli F, McCool WC, Oppenheimer J, Özdogan KT, Schattke C, Schmidt R, Stewardson K, …
785	500-1000	I13323FEasternGreaterAntilles_Ceramic	F	Caribbean	A genetic history of the pre-contact Caribbean. Fernandes DM, Sirak KA, Ringbauer H, Sedig J, Rohland N, Cheronet O, Mah M, Mallick S, Olalde I, Culleton BJ, Adamski N, Bernardos R, Bravo G, Broomandkhoshbacht N, Callan K, Candilio F, Demetz L, Carlson KSD, Eccles L, Freilich S, George RJ, Lawson AM, Mandl K, Marzaioli F, McCool WC, Oppenheimer J, Özdogan KT, Schattke C, Schmidt R, Stewardson K, …
900	500-1000	I13324FEasternGreaterAntilles_Ceramic	F	Caribbean	A genetic history of the pre-contact Caribbean. Fernandes DM, Sirak KA, Ringbauer H, Sedig J, Rohland N, Cheronet O, Mah M, Mallick S, Olalde I, Culleton BJ, Adamski N, Bernardos R, Bravo G, Broomandkhoshbacht N, Callan K, Candilio F, Demetz L, Carlson KSD, Eccles L, Freilich S, George RJ, Lawson AM, Mandl K, Marzaioli F, McCool WC, Oppenheimer J, Özdogan KT, Schattke C, Schmidt R, Stewardson K, …
1050	1000-1500	I13326MEasternGreaterAntilles_Ceramic	M	Caribbean	A genetic history of the pre-contact Caribbean. Fernandes DM, Sirak KA, Ringbauer H, Sedig J, Rohland N, Cheronet O, Mah M, Mallick S, Olalde I, Culleton BJ, Adamski N, Bernardos R, Bravo G, Broomandkhoshbacht N, Callan K, Candilio F, Demetz L, Carlson KSD, Eccles L, Freilich S, George RJ, Lawson AM, Mandl K, Marzaioli F, McCool WC, Oppenheimer J, Özdogan KT, Schattke C, Schmidt R, Stewardson K, …
1000	1000-1500	I13441MEasternGreaterAntilles_Ceramic	M	Caribbean	A genetic history of the pre-contact Caribbean. Fernandes DM, Sirak KA, Ringbauer H, Sedig J, Rohland N, Cheronet O, Mah M, Mallick S, Olalde I, Culleton BJ, Adamski N, Bernardos R, Bravo G, Broomandkhoshbacht N, Callan K, Candilio F, Demetz L, Carlson KSD, Eccles L, Freilich S, George RJ, Lawson AM, Mandl K, Marzaioli F, McCool WC, Oppenheimer J, Özdogan KT, Schattke C, Schmidt R, Stewardson K, …
610	500-1000	I13472FCuracao_Ceramic	F	Caribbean	A genetic history of the pre-contact Caribbean. Fernandes DM, Sirak KA, Ringbauer H, Sedig J, Rohland N, Cheronet O, Mah M, Mallick S, Olalde I, Culleton BJ, Adamski N, Bernardos R, Bravo G, Broomandkhoshbacht N, Callan K, Candilio F, Demetz L, Carlson KSD, Eccles L, Freilich S, George RJ, Lawson AM, Mandl K, Marzaioli F, McCool WC, Oppenheimer J, Özdogan KT, Schattke C, Schmidt R, Stewardson K, …
1000	1000-1500	I13538FEasternGreaterAntilles_Ceramic	F	Caribbean	A genetic history of the pre-contact Caribbean. Fernandes DM, Sirak KA, Ringbauer H, Sedig J, Rohland N, Cheronet O, Mah M, Mallick S, Olalde I, Culleton BJ, Adamski N, Bernardos R, Bravo G, Broomandkhoshbacht N, Callan K, Candilio F, Demetz L, Carlson KSD, Eccles L, Freilich S, George RJ, Lawson AM, Mandl K, Marzaioli F, McCool WC, Oppenheimer J, Özdogan KT, Schattke C, Schmidt R, Stewardson K, …
1405	1000-1500	I13539FEasternGreaterAntilles_Ceramic	F	Caribbean	A genetic history of the pre-contact Caribbean. Fernandes DM, Sirak KA, Ringbauer H, Sedig J, Rohland N, Cheronet O, Mah M, Mallick S, Olalde I, Culleton BJ, Adamski N, Bernardos R, Bravo G, Broomandkhoshbacht N, Callan K, Candilio F, Demetz L, Carlson KSD, Eccles L, Freilich S, George RJ, Lawson AM, Mandl K, Marzaioli F, McCool WC, Oppenheimer J, Özdogan KT, Schattke C, Schmidt R, Stewardson K, …
1120	1000-1500	I13540MEasternGreaterAntilles_Ceramic	M	Caribbean	A genetic history of the pre-contact Caribbean. Fernandes DM, Sirak KA, Ringbauer H, Sedig J, Rohland N, Cheronet O, Mah M, Mallick S, Olalde I, Culleton BJ, Adamski N, Bernardos R, Bravo G, Broomandkhoshbacht N, Callan K, Candilio F, Demetz L, Carlson KSD, Eccles L, Freilich S, George RJ, Lawson AM, Mandl K, Marzaioli F, McCool WC, Oppenheimer J, Özdogan KT, Schattke C, Schmidt R, Stewardson K, …
1050	1000-1500	I13541FEasternGreaterAntilles_Ceramic	F	Caribbean	A genetic history of the pre-contact Caribbean. Fernandes DM, Sirak KA, Ringbauer H, Sedig J, Rohland N, Cheronet O, Mah M, Mallick S, Olalde I, Culleton BJ, Adamski N, Bernardos R, Bravo G, Broomandkhoshbacht N, Callan K, Candilio F, Demetz L, Carlson KSD, Eccles L, Freilich S, George RJ, Lawson AM, Mandl K, Marzaioli F, McCool WC, Oppenheimer J, Özdogan KT, Schattke C, Schmidt R, Stewardson K, …
800	500-1000	I13558FBahamas_Ceramic	F	Caribbean	A genetic history of the pre-contact Caribbean. Fernandes DM, Sirak KA, Ringbauer H, Sedig J, Rohland N, Cheronet O, Mah M, Mallick S, Olalde I, Culleton BJ, Adamski N, Bernardos R, Bravo G, Broomandkhoshbacht N, Callan K, Candilio F, Demetz L, Carlson KSD, Eccles L, Freilich S, George RJ, Lawson AM, Mandl K, Marzaioli F, McCool WC, Oppenheimer J, Özdogan KT, Schattke C, Schmidt R, Stewardson K, …
800	500-1000	I13559MBahamas_Ceramic	M	Caribbean	A genetic history of the pre-contact Caribbean. Fernandes DM, Sirak KA, Ringbauer H, Sedig J, Rohland N, Cheronet O, Mah M, Mallick S, Olalde I, Culleton BJ, Adamski N, Bernardos R, Bravo G, Broomandkhoshbacht N, Callan K, Candilio F, Demetz L, Carlson KSD, Eccles L, Freilich S, George RJ, Lawson AM, Mandl K, Marzaioli F, McCool WC, Oppenheimer J, Özdogan KT, Schattke C, Schmidt R, Stewardson K, …
800	500-1000	I13560MBahamas_Ceramic	M	Caribbean	A genetic history of the pre-contact Caribbean. Fernandes DM, Sirak KA, Ringbauer H, Sedig J, Rohland N, Cheronet O, Mah M, Mallick S, Olalde I, Culleton BJ, Adamski N, Bernardos R, Bravo G, Broomandkhoshbacht N, Callan K, Candilio F, Demetz L, Carlson KSD, Eccles L, Freilich S, George RJ, Lawson AM, Mandl K, Marzaioli F, McCool WC, Oppenheimer J, Özdogan KT, Schattke C, Schmidt R, Stewardson K, …
800	500-1000	I13736FBahamas_Ceramic	F	Caribbean	A genetic history of the pre-contact Caribbean. Fernandes DM, Sirak KA, Ringbauer H, Sedig J, Rohland N, Cheronet O, Mah M, Mallick S, Olalde I, Culleton BJ, Adamski N, Bernardos R, Bravo G, Broomandkhoshbacht N, Callan K, Candilio F, Demetz L, Carlson KSD, Eccles L, Freilich S, George RJ, Lawson AM, Mandl K, Marzaioli F, McCool WC, Oppenheimer J, Özdogan KT, Schattke C, Schmidt R, Stewardson K, …
855	500-1000	I13737MBahamas_Ceramic	M	Caribbean	A genetic history of the pre-contact Caribbean. Fernandes DM, Sirak KA, Ringbauer H, Sedig J, Rohland N, Cheronet O, Mah M, Mallick S, Olalde I, Culleton BJ, Adamski N, Bernardos R, Bravo G, Broomandkhoshbacht N, Callan K, Candilio F, Demetz L, Carlson KSD, Eccles L, Freilich S, George RJ, Lawson AM, Mandl K, Marzaioli F, McCool WC, Oppenheimer J, Özdogan KT, Schattke C, Schmidt R, Stewardson K, …
660	500-1000	I13738FBahamas_Ceramic	F	Caribbean	A genetic history of the pre-contact Caribbean. Fernandes DM, Sirak KA, Ringbauer H, Sedig J, Rohland N, Cheronet O, Mah M, Mallick S, Olalde I, Culleton BJ, Adamski N, Bernardos R, Bravo G, Broomandkhoshbacht N, Callan K, Candilio F, Demetz L, Carlson KSD, Eccles L, Freilich S, George RJ, Lawson AM, Mandl K, Marzaioli F, McCool WC, Oppenheimer J, Özdogan KT, Schattke C, Schmidt R, Stewardson K, …
670	500-1000	I13739FBahamas_Ceramic	F	Caribbean	A genetic history of the pre-contact Caribbean. Fernandes DM, Sirak KA, Ringbauer H, Sedig J, Rohland N, Cheronet O, Mah M, Mallick S, Olalde I, Culleton BJ, Adamski N, Bernardos R, Bravo G, Broomandkhoshbacht N, Callan K, Candilio F, Demetz L, Carlson KSD, Eccles L, Freilich S, George RJ, Lawson AM, Mandl K, Marzaioli F, McCool WC, Oppenheimer J, Özdogan KT, Schattke C, Schmidt R, Stewardson K, …
800	500-1000	I14875MBahamas_Ceramic	M	Caribbean	A genetic history of the pre-contact Caribbean. Fernandes DM, Sirak KA, Ringbauer H, Sedig J, Rohland N, Cheronet O, Mah M, Mallick S, Olalde I, Culleton BJ, Adamski N, Bernardos R, Bravo G, Broomandkhoshbacht N, Callan K, Candilio F, Demetz L, Carlson KSD, Eccles L, Freilich S, George RJ, Lawson AM, Mandl K, Marzaioli F, McCool WC, Oppenheimer J, Özdogan KT, Schattke C, Schmidt R, Stewardson K, …
675	500-1000	I14876MBahamas_Ceramic	M	Caribbean	A genetic history of the pre-contact Caribbean. Fernandes DM, Sirak KA, Ringbauer H, Sedig J, Rohland N, Cheronet O, Mah M, Mallick S, Olalde I, Culleton BJ, Adamski N, Bernardos R, Bravo G, Broomandkhoshbacht N, Callan K, Candilio F, Demetz L, Carlson KSD, Eccles L, Freilich S, George RJ, Lawson AM, Mandl K, Marzaioli F, McCool WC, Oppenheimer J, Özdogan KT, Schattke C, Schmidt R, Stewardson K, …
800	500-1000	I14878FBahamas_Ceramic	F	Caribbean	A genetic history of the pre-contact Caribbean. Fernandes DM, Sirak KA, Ringbauer H, Sedig J, Rohland N, Cheronet O, Mah M, Mallick S, Olalde I, Culleton BJ, Adamski N, Bernardos R, Bravo G, Broomandkhoshbacht N, Callan K, Candilio F, Demetz L, Carlson KSD, Eccles L, Freilich S, George RJ, Lawson AM, Mandl K, Marzaioli F, McCool WC, Oppenheimer J, Özdogan KT, Schattke C, Schmidt R, Stewardson K, …
700	500-1000	I14879MBahamas_Ceramic	M	Caribbean	A genetic history of the pre-contact Caribbean. Fernandes DM, Sirak KA, Ringbauer H, Sedig J, Rohland N, Cheronet O, Mah M, Mallick S, Olalde I, Culleton BJ, Adamski N, Bernardos R, Bravo G, Broomandkhoshbacht N, Callan K, Candilio F, Demetz L, Carlson KSD, Eccles L, Freilich S, George RJ, Lawson AM, Mandl K, Marzaioli F, McCool WC, Oppenheimer J, Özdogan KT, Schattke C, Schmidt R, Stewardson K, …
800	500-1000	I14880MBahamas_Ceramic	M	Caribbean	A genetic history of the pre-contact Caribbean. Fernandes DM, Sirak KA, Ringbauer H, Sedig J, Rohland N, Cheronet O, Mah M, Mallick S, Olalde I, Culleton BJ, Adamski N, Bernardos R, Bravo G, Broomandkhoshbacht N, Callan K, Candilio F, Demetz L, Carlson KSD, Eccles L, Freilich S, George RJ, Lawson AM, Mandl K, Marzaioli F, McCool WC, Oppenheimer J, Özdogan KT, Schattke C, Schmidt R, Stewardson K, …
800	500-1000	I14881FBahamas_Ceramic	F	Caribbean	A genetic history of the pre-contact Caribbean. Fernandes DM, Sirak KA, Ringbauer H, Sedig J, Rohland N, Cheronet O, Mah M, Mallick S, Olalde I, Culleton BJ, Adamski N, Bernardos R, Bravo G, Broomandkhoshbacht N, Callan K, Candilio F, Demetz L, Carlson KSD, Eccles L, Freilich S, George RJ, Lawson AM, Mandl K, Marzaioli F, McCool WC, Oppenheimer J, Özdogan KT, Schattke C, Schmidt R, Stewardson K, …
685	500-1000	I14882MBahamas_Ceramic	M	Caribbean	A genetic history of the pre-contact Caribbean. Fernandes DM, Sirak KA, Ringbauer H, Sedig J, Rohland N, Cheronet O, Mah M, Mallick S, Olalde I, Culleton BJ, Adamski N, Bernardos R, Bravo G, Broomandkhoshbacht N, Callan K, Candilio F, Demetz L, Carlson KSD, Eccles L, Freilich S, George RJ, Lawson AM, Mandl K, Marzaioli F, McCool WC, Oppenheimer J, Özdogan KT, Schattke C, Schmidt R, Stewardson K, …
800	500-1000	I14883MBahamas_Ceramic	M	Caribbean	A genetic history of the pre-contact Caribbean. Fernandes DM, Sirak KA, Ringbauer H, Sedig J, Rohland N, Cheronet O, Mah M, Mallick S, Olalde I, Culleton BJ, Adamski N, Bernardos R, Bravo G, Broomandkhoshbacht N, Callan K, Candilio F, Demetz L, Carlson KSD, Eccles L, Freilich S, George RJ, Lawson AM, Mandl K, Marzaioli F, McCool WC, Oppenheimer J, Özdogan KT, Schattke C, Schmidt R, Stewardson K, …
1025	1000-1500	I14920FBahamas_Ceramic	F	Caribbean	A genetic history of the pre-contact Caribbean. Fernandes DM, Sirak KA, Ringbauer H, Sedig J, Rohland N, Cheronet O, Mah M, Mallick S, Olalde I, Culleton BJ, Adamski N, Bernardos R, Bravo G, Broomandkhoshbacht N, Callan K, Candilio F, Demetz L, Carlson KSD, Eccles L, Freilich S, George RJ, Lawson AM, Mandl K, Marzaioli F, McCool WC, Oppenheimer J, Özdogan KT, Schattke C, Schmidt R, Stewardson K, …
745	500-1000	I14921FBahamas_Ceramic	F	Caribbean	A genetic history of the pre-contact Caribbean. Fernandes DM, Sirak KA, Ringbauer H, Sedig J, Rohland N, Cheronet O, Mah M, Mallick S, Olalde I, Culleton BJ, Adamski N, Bernardos R, Bravo G, Broomandkhoshbacht N, Callan K, Candilio F, Demetz L, Carlson KSD, Eccles L, Freilich S, George RJ, Lawson AM, Mandl K, Marzaioli F, McCool WC, Oppenheimer J, Özdogan KT, Schattke C, Schmidt R, Stewardson K, …
1075	1000-1500	I14922FBahamas_Ceramic	F	Caribbean	A genetic history of the pre-contact Caribbean. Fernandes DM, Sirak KA, Ringbauer H, Sedig J, Rohland N, Cheronet O, Mah M, Mallick S, Olalde I, Culleton BJ, Adamski N, Bernardos R, Bravo G, Broomandkhoshbacht N, Callan K, Candilio F, Demetz L, Carlson KSD, Eccles L, Freilich S, George RJ, Lawson AM, Mandl K, Marzaioli F, McCool WC, Oppenheimer J, Özdogan KT, Schattke C, Schmidt R, Stewardson K, …
800	500-1000	I14923FBahamas_Ceramic	F	Caribbean	A genetic history of the pre-contact Caribbean. Fernandes DM, Sirak KA, Ringbauer H, Sedig J, Rohland N, Cheronet O, Mah M, Mallick S, Olalde I, Culleton BJ, Adamski N, Bernardos R, Bravo G, Broomandkhoshbacht N, Callan K, Candilio F, Demetz L, Carlson KSD, Eccles L, Freilich S, George RJ, Lawson AM, Mandl K, Marzaioli F, McCool WC, Oppenheimer J, Özdogan KT, Schattke C, Schmidt R, Stewardson K, …
776	500-1000	I14990MEasternGreaterAntilles_Ceramic	M	Caribbean	A genetic history of the pre-contact Caribbean. Fernandes DM, Sirak KA, Ringbauer H, Sedig J, Rohland N, Cheronet O, Mah M, Mallick S, Olalde I, Culleton BJ, Adamski N, Bernardos R, Bravo G, Broomandkhoshbacht N, Callan K, Candilio F, Demetz L, Carlson KSD, Eccles L, Freilich S, George RJ, Lawson AM, Mandl K, Marzaioli F, McCool WC, Oppenheimer J, Özdogan KT, Schattke C, Schmidt R, Stewardson K, …
806	500-1000	I14991MEasternGreaterAntilles_Ceramic	M	Caribbean	A genetic history of the pre-contact Caribbean. Fernandes DM, Sirak KA, Ringbauer H, Sedig J, Rohland N, Cheronet O, Mah M, Mallick S, Olalde I, Culleton BJ, Adamski N, Bernardos R, Bravo G, Broomandkhoshbacht N, Callan K, Candilio F, Demetz L, Carlson KSD, Eccles L, Freilich S, George RJ, Lawson AM, Mandl K, Marzaioli F, McCool WC, Oppenheimer J, Özdogan KT, Schattke C, Schmidt R, Stewardson K, …
536	500-1000	I14992MEasternGreaterAntilles_Ceramic	M	Caribbean	A genetic history of the pre-contact Caribbean. Fernandes DM, Sirak KA, Ringbauer H, Sedig J, Rohland N, Cheronet O, Mah M, Mallick S, Olalde I, Culleton BJ, Adamski N, Bernardos R, Bravo G, Broomandkhoshbacht N, Callan K, Candilio F, Demetz L, Carlson KSD, Eccles L, Freilich S, George RJ, Lawson AM, Mandl K, Marzaioli F, McCool WC, Oppenheimer J, Özdogan KT, Schattke C, Schmidt R, Stewardson K, …
793	500-1000	I14994FEasternGreaterAntilles_Ceramic	F	Caribbean	A genetic history of the pre-contact Caribbean. Fernandes DM, Sirak KA, Ringbauer H, Sedig J, Rohland N, Cheronet O, Mah M, Mallick S, Olalde I, Culleton BJ, Adamski N, Bernardos R, Bravo G, Broomandkhoshbacht N, Callan K, Candilio F, Demetz L, Carlson KSD, Eccles L, Freilich S, George RJ, Lawson AM, Mandl K, Marzaioli F, McCool WC, Oppenheimer J, Özdogan KT, Schattke C, Schmidt R, Stewardson K, …
900	500-1000	I15050FSECoastDR_Ceramic	F	Caribbean	A genetic history of the pre-contact Caribbean. Fernandes DM, Sirak KA, Ringbauer H, Sedig J, Rohland N, Cheronet O, Mah M, Mallick S, Olalde I, Culleton BJ, Adamski N, Bernardos R, Bravo G, Broomandkhoshbacht N, Callan K, Candilio F, Demetz L, Carlson KSD, Eccles L, Freilich S, George RJ, Lawson AM, Mandl K, Marzaioli F, McCool WC, Oppenheimer J, Özdogan KT, Schattke C, Schmidt R, Stewardson K, …
900	500-1000	I15051MSECoastDR_Ceramic	M	Caribbean	A genetic history of the pre-contact Caribbean. Fernandes DM, Sirak KA, Ringbauer H, Sedig J, Rohland N, Cheronet O, Mah M, Mallick S, Olalde I, Culleton BJ, Adamski N, Bernardos R, Bravo G, Broomandkhoshbacht N, Callan K, Candilio F, Demetz L, Carlson KSD, Eccles L, Freilich S, George RJ, Lawson AM, Mandl K, Marzaioli F, McCool WC, Oppenheimer J, Özdogan KT, Schattke C, Schmidt R, Stewardson K, …
900	500-1000	I15081MSECoastDR_Ceramic	M	Caribbean	A genetic history of the pre-contact Caribbean. Fernandes DM, Sirak KA, Ringbauer H, Sedig J, Rohland N, Cheronet O, Mah M, Mallick S, Olalde I, Culleton BJ, Adamski N, Bernardos R, Bravo G, Broomandkhoshbacht N, Callan K, Candilio F, Demetz L, Carlson KSD, Eccles L, Freilich S, George RJ, Lawson AM, Mandl K, Marzaioli F, McCool WC, Oppenheimer J, Özdogan KT, Schattke C, Schmidt R, Stewardson K, …
900	500-1000	I15082MSECoastDR_Ceramic	M	Caribbean	A genetic history of the pre-contact Caribbean. Fernandes DM, Sirak KA, Ringbauer H, Sedig J, Rohland N, Cheronet O, Mah M, Mallick S, Olalde I, Culleton BJ, Adamski N, Bernardos R, Bravo G, Broomandkhoshbacht N, Callan K, Candilio F, Demetz L, Carlson KSD, Eccles L, Freilich S, George RJ, Lawson AM, Mandl K, Marzaioli F, McCool WC, Oppenheimer J, Özdogan KT, Schattke C, Schmidt R, Stewardson K, …
900	500-1000	I15105MEasternGreaterAntilles_Ceramic	M	Caribbean	A genetic history of the pre-contact Caribbean. Fernandes DM, Sirak KA, Ringbauer H, Sedig J, Rohland N, Cheronet O, Mah M, Mallick S, Olalde I, Culleton BJ, Adamski N, Bernardos R, Bravo G, Broomandkhoshbacht N, Callan K, Candilio F, Demetz L, Carlson KSD, Eccles L, Freilich S, George RJ, Lawson AM, Mandl K, Marzaioli F, McCool WC, Oppenheimer J, Özdogan KT, Schattke C, Schmidt R, Stewardson K, …
900	500-1000	I15106FEasternGreaterAntilles_Ceramic	F	Caribbean	A genetic history of the pre-contact Caribbean. Fernandes DM, Sirak KA, Ringbauer H, Sedig J, Rohland N, Cheronet O, Mah M, Mallick S, Olalde I, Culleton BJ, Adamski N, Bernardos R, Bravo G, Broomandkhoshbacht N, Callan K, Candilio F, Demetz L, Carlson KSD, Eccles L, Freilich S, George RJ, Lawson AM, Mandl K, Marzaioli F, McCool WC, Oppenheimer J, Özdogan KT, Schattke C, Schmidt R, Stewardson K, …
900	500-1000	I15107FEasternGreaterAntilles_Ceramic	F	Caribbean	A genetic history of the pre-contact Caribbean. Fernandes DM, Sirak KA, Ringbauer H, Sedig J, Rohland N, Cheronet O, Mah M, Mallick S, Olalde I, Culleton BJ, Adamski N, Bernardos R, Bravo G, Broomandkhoshbacht N, Callan K, Candilio F, Demetz L, Carlson KSD, Eccles L, Freilich S, George RJ, Lawson AM, Mandl K, Marzaioli F, McCool WC, Oppenheimer J, Özdogan KT, Schattke C, Schmidt R, Stewardson K, …
900	500-1000	I15108FEasternGreaterAntilles_Ceramic	F	Caribbean	A genetic history of the pre-contact Caribbean. Fernandes DM, Sirak KA, Ringbauer H, Sedig J, Rohland N, Cheronet O, Mah M, Mallick S, Olalde I, Culleton BJ, Adamski N, Bernardos R, Bravo G, Broomandkhoshbacht N, Callan K, Candilio F, Demetz L, Carlson KSD, Eccles L, Freilich S, George RJ, Lawson AM, Mandl K, Marzaioli F, McCool WC, Oppenheimer J, Özdogan KT, Schattke C, Schmidt R, Stewardson K, …
460	0-500	I15109FEasternGreaterAntilles_Ceramic	F	Caribbean	A genetic history of the pre-contact Caribbean. Fernandes DM, Sirak KA, Ringbauer H, Sedig J, Rohland N, Cheronet O, Mah M, Mallick S, Olalde I, Culleton BJ, Adamski N, Bernardos R, Bravo G, Broomandkhoshbacht N, Callan K, Candilio F, Demetz L, Carlson KSD, Eccles L, Freilich S, George RJ, Lawson AM, Mandl K, Marzaioli F, McCool WC, Oppenheimer J, Özdogan KT, Schattke C, Schmidt R, Stewardson K, …
650	500-1000	I15111MEasternGreaterAntilles_Ceramic	M	Caribbean	A genetic history of the pre-contact Caribbean. Fernandes DM, Sirak KA, Ringbauer H, Sedig J, Rohland N, Cheronet O, Mah M, Mallick S, Olalde I, Culleton BJ, Adamski N, Bernardos R, Bravo G, Broomandkhoshbacht N, Callan K, Candilio F, Demetz L, Carlson KSD, Eccles L, Freilich S, George RJ, Lawson AM, Mandl K, Marzaioli F, McCool WC, Oppenheimer J, Özdogan KT, Schattke C, Schmidt R, Stewardson K, …
900	500-1000	I15112FEasternGreaterAntilles_Ceramic	F	Caribbean	A genetic history of the pre-contact Caribbean. Fernandes DM, Sirak KA, Ringbauer H, Sedig J, Rohland N, Cheronet O, Mah M, Mallick S, Olalde I, Culleton BJ, Adamski N, Bernardos R, Bravo G, Broomandkhoshbacht N, Callan K, Candilio F, Demetz L, Carlson KSD, Eccles L, Freilich S, George RJ, Lawson AM, Mandl K, Marzaioli F, McCool WC, Oppenheimer J, Özdogan KT, Schattke C, Schmidt R, Stewardson K, …
900	500-1000	I15587MSECoastDR_Ceramic	M	Caribbean	A genetic history of the pre-contact Caribbean. Fernandes DM, Sirak KA, Ringbauer H, Sedig J, Rohland N, Cheronet O, Mah M, Mallick S, Olalde I, Culleton BJ, Adamski N, Bernardos R, Bravo G, Broomandkhoshbacht N, Callan K, Candilio F, Demetz L, Carlson KSD, Eccles L, Freilich S, George RJ, Lawson AM, Mandl K, Marzaioli F, McCool WC, Oppenheimer J, Özdogan KT, Schattke C, Schmidt R, Stewardson K, …
1000	1000-1500	I15590MSECoastDR_Ceramic_1d16687	M	Caribbean	A genetic history of the pre-contact Caribbean. Fernandes DM, Sirak KA, Ringbauer H, Sedig J, Rohland N, Cheronet O, Mah M, Mallick S, Olalde I, Culleton BJ, Adamski N, Bernardos R, Bravo G, Broomandkhoshbacht N, Callan K, Candilio F, Demetz L, Carlson KSD, Eccles L, Freilich S, George RJ, Lawson AM, Mandl K, Marzaioli F, McCool WC, Oppenheimer J, Özdogan KT, Schattke C, Schmidt R, Stewardson K, …
900	500-1000	I15591MSECoastDR_Ceramic	M	Caribbean	A genetic history of the pre-contact Caribbean. Fernandes DM, Sirak KA, Ringbauer H, Sedig J, Rohland N, Cheronet O, Mah M, Mallick S, Olalde I, Culleton BJ, Adamski N, Bernardos R, Bravo G, Broomandkhoshbacht N, Callan K, Candilio F, Demetz L, Carlson KSD, Eccles L, Freilich S, George RJ, Lawson AM, Mandl K, Marzaioli F, McCool WC, Oppenheimer J, Özdogan KT, Schattke C, Schmidt R, Stewardson K, …
900	500-1000	I15592MSECoastDR_Ceramic	M	Caribbean	A genetic history of the pre-contact Caribbean. Fernandes DM, Sirak KA, Ringbauer H, Sedig J, Rohland N, Cheronet O, Mah M, Mallick S, Olalde I, Culleton BJ, Adamski N, Bernardos R, Bravo G, Broomandkhoshbacht N, Callan K, Candilio F, Demetz L, Carlson KSD, Eccles L, Freilich S, George RJ, Lawson AM, Mandl K, Marzaioli F, McCool WC, Oppenheimer J, Özdogan KT, Schattke C, Schmidt R, Stewardson K, …
900	500-1000	I15593FSECoastDR_Ceramic	F	Caribbean	A genetic history of the pre-contact Caribbean. Fernandes DM, Sirak KA, Ringbauer H, Sedig J, Rohland N, Cheronet O, Mah M, Mallick S, Olalde I, Culleton BJ, Adamski N, Bernardos R, Bravo G, Broomandkhoshbacht N, Callan K, Candilio F, Demetz L, Carlson KSD, Eccles L, Freilich S, George RJ, Lawson AM, Mandl K, Marzaioli F, McCool WC, Oppenheimer J, Özdogan KT, Schattke C, Schmidt R, Stewardson K, …
900	500-1000	I15594FSECoastDR_Ceramic	F	Caribbean	A genetic history of the pre-contact Caribbean. Fernandes DM, Sirak KA, Ringbauer H, Sedig J, Rohland N, Cheronet O, Mah M, Mallick S, Olalde I, Culleton BJ, Adamski N, Bernardos R, Bravo G, Broomandkhoshbacht N, Callan K, Candilio F, Demetz L, Carlson KSD, Eccles L, Freilich S, George RJ, Lawson AM, Mandl K, Marzaioli F, McCool WC, Oppenheimer J, Özdogan KT, Schattke C, Schmidt R, Stewardson K, …
1360	1000-1500	I15595MSECoastDR_Ceramic	M	Caribbean	A genetic history of the pre-contact Caribbean. Fernandes DM, Sirak KA, Ringbauer H, Sedig J, Rohland N, Cheronet O, Mah M, Mallick S, Olalde I, Culleton BJ, Adamski N, Bernardos R, Bravo G, Broomandkhoshbacht N, Callan K, Candilio F, Demetz L, Carlson KSD, Eccles L, Freilich S, George RJ, Lawson AM, Mandl K, Marzaioli F, McCool WC, Oppenheimer J, Özdogan KT, Schattke C, Schmidt R, Stewardson K, …
900	500-1000	I15597FSECoastDR_Ceramic	F	Caribbean	A genetic history of the pre-contact Caribbean. Fernandes DM, Sirak KA, Ringbauer H, Sedig J, Rohland N, Cheronet O, Mah M, Mallick S, Olalde I, Culleton BJ, Adamski N, Bernardos R, Bravo G, Broomandkhoshbacht N, Callan K, Candilio F, Demetz L, Carlson KSD, Eccles L, Freilich S, George RJ, Lawson AM, Mandl K, Marzaioli F, McCool WC, Oppenheimer J, Özdogan KT, Schattke C, Schmidt R, Stewardson K, …
900	500-1000	I15598FSECoastDR_Ceramic	F	Caribbean	A genetic history of the pre-contact Caribbean. Fernandes DM, Sirak KA, Ringbauer H, Sedig J, Rohland N, Cheronet O, Mah M, Mallick S, Olalde I, Culleton BJ, Adamski N, Bernardos R, Bravo G, Broomandkhoshbacht N, Callan K, Candilio F, Demetz L, Carlson KSD, Eccles L, Freilich S, George RJ, Lawson AM, Mandl K, Marzaioli F, McCool WC, Oppenheimer J, Özdogan KT, Schattke C, Schmidt R, Stewardson K, …
900	500-1000	I15599MSECoastDR_Ceramic	M	Caribbean	A genetic history of the pre-contact Caribbean. Fernandes DM, Sirak KA, Ringbauer H, Sedig J, Rohland N, Cheronet O, Mah M, Mallick S, Olalde I, Culleton BJ, Adamski N, Bernardos R, Bravo G, Broomandkhoshbacht N, Callan K, Candilio F, Demetz L, Carlson KSD, Eccles L, Freilich S, George RJ, Lawson AM, Mandl K, Marzaioli F, McCool WC, Oppenheimer J, Özdogan KT, Schattke C, Schmidt R, Stewardson K, …
900	500-1000	I15600MSECoastDR_Ceramic	M	Caribbean	A genetic history of the pre-contact Caribbean. Fernandes DM, Sirak KA, Ringbauer H, Sedig J, Rohland N, Cheronet O, Mah M, Mallick S, Olalde I, Culleton BJ, Adamski N, Bernardos R, Bravo G, Broomandkhoshbacht N, Callan K, Candilio F, Demetz L, Carlson KSD, Eccles L, Freilich S, George RJ, Lawson AM, Mandl K, Marzaioli F, McCool WC, Oppenheimer J, Özdogan KT, Schattke C, Schmidt R, Stewardson K, …
1290	1000-1500	I15601MSECoastDR_Ceramic	M	Caribbean	A genetic history of the pre-contact Caribbean. Fernandes DM, Sirak KA, Ringbauer H, Sedig J, Rohland N, Cheronet O, Mah M, Mallick S, Olalde I, Culleton BJ, Adamski N, Bernardos R, Bravo G, Broomandkhoshbacht N, Callan K, Candilio F, Demetz L, Carlson KSD, Eccles L, Freilich S, George RJ, Lawson AM, Mandl K, Marzaioli F, McCool WC, Oppenheimer J, Özdogan KT, Schattke C, Schmidt R, Stewardson K, …
900	500-1000	I15602MSECoastDR_Ceramic	M	Caribbean	A genetic history of the pre-contact Caribbean. Fernandes DM, Sirak KA, Ringbauer H, Sedig J, Rohland N, Cheronet O, Mah M, Mallick S, Olalde I, Culleton BJ, Adamski N, Bernardos R, Bravo G, Broomandkhoshbacht N, Callan K, Candilio F, Demetz L, Carlson KSD, Eccles L, Freilich S, George RJ, Lawson AM, Mandl K, Marzaioli F, McCool WC, Oppenheimer J, Özdogan KT, Schattke C, Schmidt R, Stewardson K, …
900	500-1000	I15604FSECoastDR_Ceramic	F	Caribbean	A genetic history of the pre-contact Caribbean. Fernandes DM, Sirak KA, Ringbauer H, Sedig J, Rohland N, Cheronet O, Mah M, Mallick S, Olalde I, Culleton BJ, Adamski N, Bernardos R, Bravo G, Broomandkhoshbacht N, Callan K, Candilio F, Demetz L, Carlson KSD, Eccles L, Freilich S, George RJ, Lawson AM, Mandl K, Marzaioli F, McCool WC, Oppenheimer J, Özdogan KT, Schattke C, Schmidt R, Stewardson K, …
900	500-1000	I15665FSECoastDR_Ceramic	F	Caribbean	A genetic history of the pre-contact Caribbean. Fernandes DM, Sirak KA, Ringbauer H, Sedig J, Rohland N, Cheronet O, Mah M, Mallick S, Olalde I, Culleton BJ, Adamski N, Bernardos R, Bravo G, Broomandkhoshbacht N, Callan K, Candilio F, Demetz L, Carlson KSD, Eccles L, Freilich S, George RJ, Lawson AM, Mandl K, Marzaioli F, McCool WC, Oppenheimer J, Özdogan KT, Schattke C, Schmidt R, Stewardson K, …
900	500-1000	I15666FSECoastDR_Ceramic	F	Caribbean	A genetic history of the pre-contact Caribbean. Fernandes DM, Sirak KA, Ringbauer H, Sedig J, Rohland N, Cheronet O, Mah M, Mallick S, Olalde I, Culleton BJ, Adamski N, Bernardos R, Bravo G, Broomandkhoshbacht N, Callan K, Candilio F, Demetz L, Carlson KSD, Eccles L, Freilich S, George RJ, Lawson AM, Mandl K, Marzaioli F, McCool WC, Oppenheimer J, Özdogan KT, Schattke C, Schmidt R, Stewardson K, …
900	500-1000	I15667MSECoastDR_Ceramic	M	Caribbean	A genetic history of the pre-contact Caribbean. Fernandes DM, Sirak KA, Ringbauer H, Sedig J, Rohland N, Cheronet O, Mah M, Mallick S, Olalde I, Culleton BJ, Adamski N, Bernardos R, Bravo G, Broomandkhoshbacht N, Callan K, Candilio F, Demetz L, Carlson KSD, Eccles L, Freilich S, George RJ, Lawson AM, Mandl K, Marzaioli F, McCool WC, Oppenheimer J, Özdogan KT, Schattke C, Schmidt R, Stewardson K, …
900	500-1000	I15668FSECoastDR_Ceramic	F	Caribbean	A genetic history of the pre-contact Caribbean. Fernandes DM, Sirak KA, Ringbauer H, Sedig J, Rohland N, Cheronet O, Mah M, Mallick S, Olalde I, Culleton BJ, Adamski N, Bernardos R, Bravo G, Broomandkhoshbacht N, Callan K, Candilio F, Demetz L, Carlson KSD, Eccles L, Freilich S, George RJ, Lawson AM, Mandl K, Marzaioli F, McCool WC, Oppenheimer J, Özdogan KT, Schattke C, Schmidt R, Stewardson K, …
900	500-1000	I15671FSECoastDR_Ceramic	F	Caribbean	A genetic history of the pre-contact Caribbean. Fernandes DM, Sirak KA, Ringbauer H, Sedig J, Rohland N, Cheronet O, Mah M, Mallick S, Olalde I, Culleton BJ, Adamski N, Bernardos R, Bravo G, Broomandkhoshbacht N, Callan K, Candilio F, Demetz L, Carlson KSD, Eccles L, Freilich S, George RJ, Lawson AM, Mandl K, Marzaioli F, McCool WC, Oppenheimer J, Özdogan KT, Schattke C, Schmidt R, Stewardson K, …
900	500-1000	I15672FSECoastDR_Ceramic	F	Caribbean	A genetic history of the pre-contact Caribbean. Fernandes DM, Sirak KA, Ringbauer H, Sedig J, Rohland N, Cheronet O, Mah M, Mallick S, Olalde I, Culleton BJ, Adamski N, Bernardos R, Bravo G, Broomandkhoshbacht N, Callan K, Candilio F, Demetz L, Carlson KSD, Eccles L, Freilich S, George RJ, Lawson AM, Mandl K, Marzaioli F, McCool WC, Oppenheimer J, Özdogan KT, Schattke C, Schmidt R, Stewardson K, …
900	500-1000	I15674FSECoastDR_Ceramic	F	Caribbean	A genetic history of the pre-contact Caribbean. Fernandes DM, Sirak KA, Ringbauer H, Sedig J, Rohland N, Cheronet O, Mah M, Mallick S, Olalde I, Culleton BJ, Adamski N, Bernardos R, Bravo G, Broomandkhoshbacht N, Callan K, Candilio F, Demetz L, Carlson KSD, Eccles L, Freilich S, George RJ, Lawson AM, Mandl K, Marzaioli F, McCool WC, Oppenheimer J, Özdogan KT, Schattke C, Schmidt R, Stewardson K, …
900	500-1000	I15675MSECoastDR_Ceramic	M	Caribbean	A genetic history of the pre-contact Caribbean. Fernandes DM, Sirak KA, Ringbauer H, Sedig J, Rohland N, Cheronet O, Mah M, Mallick S, Olalde I, Culleton BJ, Adamski N, Bernardos R, Bravo G, Broomandkhoshbacht N, Callan K, Candilio F, Demetz L, Carlson KSD, Eccles L, Freilich S, George RJ, Lawson AM, Mandl K, Marzaioli F, McCool WC, Oppenheimer J, Özdogan KT, Schattke C, Schmidt R, Stewardson K, …
400	0-500	I15676MSECoastDR_Ceramic	M	Caribbean	A genetic history of the pre-contact Caribbean. Fernandes DM, Sirak KA, Ringbauer H, Sedig J, Rohland N, Cheronet O, Mah M, Mallick S, Olalde I, Culleton BJ, Adamski N, Bernardos R, Bravo G, Broomandkhoshbacht N, Callan K, Candilio F, Demetz L, Carlson KSD, Eccles L, Freilich S, George RJ, Lawson AM, Mandl K, Marzaioli F, McCool WC, Oppenheimer J, Özdogan KT, Schattke C, Schmidt R, Stewardson K, …
900	500-1000	I15677MSECoastDR_Ceramic	M	Caribbean	A genetic history of the pre-contact Caribbean. Fernandes DM, Sirak KA, Ringbauer H, Sedig J, Rohland N, Cheronet O, Mah M, Mallick S, Olalde I, Culleton BJ, Adamski N, Bernardos R, Bravo G, Broomandkhoshbacht N, Callan K, Candilio F, Demetz L, Carlson KSD, Eccles L, Freilich S, George RJ, Lawson AM, Mandl K, Marzaioli F, McCool WC, Oppenheimer J, Özdogan KT, Schattke C, Schmidt R, Stewardson K, …
900	500-1000	I15678MSECoastDR_Ceramic	M	Caribbean	A genetic history of the pre-contact Caribbean. Fernandes DM, Sirak KA, Ringbauer H, Sedig J, Rohland N, Cheronet O, Mah M, Mallick S, Olalde I, Culleton BJ, Adamski N, Bernardos R, Bravo G, Broomandkhoshbacht N, Callan K, Candilio F, Demetz L, Carlson KSD, Eccles L, Freilich S, George RJ, Lawson AM, Mandl K, Marzaioli F, McCool WC, Oppenheimer J, Özdogan KT, Schattke C, Schmidt R, Stewardson K, …
900	500-1000	I15679FSECoastDR_Ceramic	F	Caribbean	A genetic history of the pre-contact Caribbean. Fernandes DM, Sirak KA, Ringbauer H, Sedig J, Rohland N, Cheronet O, Mah M, Mallick S, Olalde I, Culleton BJ, Adamski N, Bernardos R, Bravo G, Broomandkhoshbacht N, Callan K, Candilio F, Demetz L, Carlson KSD, Eccles L, Freilich S, George RJ, Lawson AM, Mandl K, Marzaioli F, McCool WC, Oppenheimer J, Özdogan KT, Schattke C, Schmidt R, Stewardson K, …
600	500-1000	I15682FSECoastDR_Ceramic	F	Caribbean	A genetic history of the pre-contact Caribbean. Fernandes DM, Sirak KA, Ringbauer H, Sedig J, Rohland N, Cheronet O, Mah M, Mallick S, Olalde I, Culleton BJ, Adamski N, Bernardos R, Bravo G, Broomandkhoshbacht N, Callan K, Candilio F, Demetz L, Carlson KSD, Eccles L, Freilich S, George RJ, Lawson AM, Mandl K, Marzaioli F, McCool WC, Oppenheimer J, Özdogan KT, Schattke C, Schmidt R, Stewardson K, …
900	500-1000	I15962MSECoastDR_Ceramic	M	Caribbean	A genetic history of the pre-contact Caribbean. Fernandes DM, Sirak KA, Ringbauer H, Sedig J, Rohland N, Cheronet O, Mah M, Mallick S, Olalde I, Culleton BJ, Adamski N, Bernardos R, Bravo G, Broomandkhoshbacht N, Callan K, Candilio F, Demetz L, Carlson KSD, Eccles L, Freilich S, George RJ, Lawson AM, Mandl K, Marzaioli F, McCool WC, Oppenheimer J, Özdogan KT, Schattke C, Schmidt R, Stewardson K, …
900	500-1000	I15963MSECoastDR_Ceramic	M	Caribbean	A genetic history of the pre-contact Caribbean. Fernandes DM, Sirak KA, Ringbauer H, Sedig J, Rohland N, Cheronet O, Mah M, Mallick S, Olalde I, Culleton BJ, Adamski N, Bernardos R, Bravo G, Broomandkhoshbacht N, Callan K, Candilio F, Demetz L, Carlson KSD, Eccles L, Freilich S, George RJ, Lawson AM, Mandl K, Marzaioli F, McCool WC, Oppenheimer J, Özdogan KT, Schattke C, Schmidt R, Stewardson K, …
900	500-1000	I15964FSECoastDR_Ceramic	F	Caribbean	A genetic history of the pre-contact Caribbean. Fernandes DM, Sirak KA, Ringbauer H, Sedig J, Rohland N, Cheronet O, Mah M, Mallick S, Olalde I, Culleton BJ, Adamski N, Bernardos R, Bravo G, Broomandkhoshbacht N, Callan K, Candilio F, Demetz L, Carlson KSD, Eccles L, Freilich S, George RJ, Lawson AM, Mandl K, Marzaioli F, McCool WC, Oppenheimer J, Özdogan KT, Schattke C, Schmidt R, Stewardson K, …
900	500-1000	I15965MSECoastDR_Ceramic	M	Caribbean	A genetic history of the pre-contact Caribbean. Fernandes DM, Sirak KA, Ringbauer H, Sedig J, Rohland N, Cheronet O, Mah M, Mallick S, Olalde I, Culleton BJ, Adamski N, Bernardos R, Bravo G, Broomandkhoshbacht N, Callan K, Candilio F, Demetz L, Carlson KSD, Eccles L, Freilich S, George RJ, Lawson AM, Mandl K, Marzaioli F, McCool WC, Oppenheimer J, Özdogan KT, Schattke C, Schmidt R, Stewardson K, …
900	500-1000	I15966MSECoastDR_Ceramic	M	Caribbean	A genetic history of the pre-contact Caribbean. Fernandes DM, Sirak KA, Ringbauer H, Sedig J, Rohland N, Cheronet O, Mah M, Mallick S, Olalde I, Culleton BJ, Adamski N, Bernardos R, Bravo G, Broomandkhoshbacht N, Callan K, Candilio F, Demetz L, Carlson KSD, Eccles L, Freilich S, George RJ, Lawson AM, Mandl K, Marzaioli F, McCool WC, Oppenheimer J, Özdogan KT, Schattke C, Schmidt R, Stewardson K, …
1015	1000-1500	I15968FSECoastDR_Ceramic	F	Caribbean	A genetic history of the pre-contact Caribbean. Fernandes DM, Sirak KA, Ringbauer H, Sedig J, Rohland N, Cheronet O, Mah M, Mallick S, Olalde I, Culleton BJ, Adamski N, Bernardos R, Bravo G, Broomandkhoshbacht N, Callan K, Candilio F, Demetz L, Carlson KSD, Eccles L, Freilich S, George RJ, Lawson AM, Mandl K, Marzaioli F, McCool WC, Oppenheimer J, Özdogan KT, Schattke C, Schmidt R, Stewardson K, …
900	500-1000	I15969MSECoastDR_Ceramic	M	Caribbean	A genetic history of the pre-contact Caribbean. Fernandes DM, Sirak KA, Ringbauer H, Sedig J, Rohland N, Cheronet O, Mah M, Mallick S, Olalde I, Culleton BJ, Adamski N, Bernardos R, Bravo G, Broomandkhoshbacht N, Callan K, Candilio F, Demetz L, Carlson KSD, Eccles L, Freilich S, George RJ, Lawson AM, Mandl K, Marzaioli F, McCool WC, Oppenheimer J, Özdogan KT, Schattke C, Schmidt R, Stewardson K, …
900	500-1000	I15970MSECoastDR_Ceramic	M	Caribbean	A genetic history of the pre-contact Caribbean. Fernandes DM, Sirak KA, Ringbauer H, Sedig J, Rohland N, Cheronet O, Mah M, Mallick S, Olalde I, Culleton BJ, Adamski N, Bernardos R, Bravo G, Broomandkhoshbacht N, Callan K, Candilio F, Demetz L, Carlson KSD, Eccles L, Freilich S, George RJ, Lawson AM, Mandl K, Marzaioli F, McCool WC, Oppenheimer J, Özdogan KT, Schattke C, Schmidt R, Stewardson K, …
900	500-1000	I15971MSECoastDR_Ceramic	M	Caribbean	A genetic history of the pre-contact Caribbean. Fernandes DM, Sirak KA, Ringbauer H, Sedig J, Rohland N, Cheronet O, Mah M, Mallick S, Olalde I, Culleton BJ, Adamski N, Bernardos R, Bravo G, Broomandkhoshbacht N, Callan K, Candilio F, Demetz L, Carlson KSD, Eccles L, Freilich S, George RJ, Lawson AM, Mandl K, Marzaioli F, McCool WC, Oppenheimer J, Özdogan KT, Schattke C, Schmidt R, Stewardson K, …
900	500-1000	I15972MSECoastDR_Ceramic	M	Caribbean	A genetic history of the pre-contact Caribbean. Fernandes DM, Sirak KA, Ringbauer H, Sedig J, Rohland N, Cheronet O, Mah M, Mallick S, Olalde I, Culleton BJ, Adamski N, Bernardos R, Bravo G, Broomandkhoshbacht N, Callan K, Candilio F, Demetz L, Carlson KSD, Eccles L, Freilich S, George RJ, Lawson AM, Mandl K, Marzaioli F, McCool WC, Oppenheimer J, Özdogan KT, Schattke C, Schmidt R, Stewardson K, …
900	500-1000	I15973MSECoastDR_Ceramic	M	Caribbean	A genetic history of the pre-contact Caribbean. Fernandes DM, Sirak KA, Ringbauer H, Sedig J, Rohland N, Cheronet O, Mah M, Mallick S, Olalde I, Culleton BJ, Adamski N, Bernardos R, Bravo G, Broomandkhoshbacht N, Callan K, Candilio F, Demetz L, Carlson KSD, Eccles L, Freilich S, George RJ, Lawson AM, Mandl K, Marzaioli F, McCool WC, Oppenheimer J, Özdogan KT, Schattke C, Schmidt R, Stewardson K, …
900	500-1000	I15975FSECoastDR_Ceramic	F	Caribbean	A genetic history of the pre-contact Caribbean. Fernandes DM, Sirak KA, Ringbauer H, Sedig J, Rohland N, Cheronet O, Mah M, Mallick S, Olalde I, Culleton BJ, Adamski N, Bernardos R, Bravo G, Broomandkhoshbacht N, Callan K, Candilio F, Demetz L, Carlson KSD, Eccles L, Freilich S, George RJ, Lawson AM, Mandl K, Marzaioli F, McCool WC, Oppenheimer J, Özdogan KT, Schattke C, Schmidt R, Stewardson K, …
900	500-1000	I15976MSECoastDR_Ceramic	M	Caribbean	A genetic history of the pre-contact Caribbean. Fernandes DM, Sirak KA, Ringbauer H, Sedig J, Rohland N, Cheronet O, Mah M, Mallick S, Olalde I, Culleton BJ, Adamski N, Bernardos R, Bravo G, Broomandkhoshbacht N, Callan K, Candilio F, Demetz L, Carlson KSD, Eccles L, Freilich S, George RJ, Lawson AM, Mandl K, Marzaioli F, McCool WC, Oppenheimer J, Özdogan KT, Schattke C, Schmidt R, Stewardson K, …
900	500-1000	I15977FSECoastDR_Ceramic	F	Caribbean	A genetic history of the pre-contact Caribbean. Fernandes DM, Sirak KA, Ringbauer H, Sedig J, Rohland N, Cheronet O, Mah M, Mallick S, Olalde I, Culleton BJ, Adamski N, Bernardos R, Bravo G, Broomandkhoshbacht N, Callan K, Candilio F, Demetz L, Carlson KSD, Eccles L, Freilich S, George RJ, Lawson AM, Mandl K, Marzaioli F, McCool WC, Oppenheimer J, Özdogan KT, Schattke C, Schmidt R, Stewardson K, …
1060	1000-1500	I15978MSECoastDR_Ceramic	M	Caribbean	A genetic history of the pre-contact Caribbean. Fernandes DM, Sirak KA, Ringbauer H, Sedig J, Rohland N, Cheronet O, Mah M, Mallick S, Olalde I, Culleton BJ, Adamski N, Bernardos R, Bravo G, Broomandkhoshbacht N, Callan K, Candilio F, Demetz L, Carlson KSD, Eccles L, Freilich S, George RJ, Lawson AM, Mandl K, Marzaioli F, McCool WC, Oppenheimer J, Özdogan KT, Schattke C, Schmidt R, Stewardson K, …
600	500-1000	I16171MSECoastDR_Ceramic	M	Caribbean	A genetic history of the pre-contact Caribbean. Fernandes DM, Sirak KA, Ringbauer H, Sedig J, Rohland N, Cheronet O, Mah M, Mallick S, Olalde I, Culleton BJ, Adamski N, Bernardos R, Bravo G, Broomandkhoshbacht N, Callan K, Candilio F, Demetz L, Carlson KSD, Eccles L, Freilich S, George RJ, Lawson AM, Mandl K, Marzaioli F, McCool WC, Oppenheimer J, Özdogan KT, Schattke C, Schmidt R, Stewardson K, …
900	500-1000	I16172FSECoastDR_Ceramic	F	Caribbean	A genetic history of the pre-contact Caribbean. Fernandes DM, Sirak KA, Ringbauer H, Sedig J, Rohland N, Cheronet O, Mah M, Mallick S, Olalde I, Culleton BJ, Adamski N, Bernardos R, Bravo G, Broomandkhoshbacht N, Callan K, Candilio F, Demetz L, Carlson KSD, Eccles L, Freilich S, George RJ, Lawson AM, Mandl K, Marzaioli F, McCool WC, Oppenheimer J, Özdogan KT, Schattke C, Schmidt R, Stewardson K, …
900	500-1000	I16173MSECoastDR_Ceramic	M	Caribbean	A genetic history of the pre-contact Caribbean. Fernandes DM, Sirak KA, Ringbauer H, Sedig J, Rohland N, Cheronet O, Mah M, Mallick S, Olalde I, Culleton BJ, Adamski N, Bernardos R, Bravo G, Broomandkhoshbacht N, Callan K, Candilio F, Demetz L, Carlson KSD, Eccles L, Freilich S, George RJ, Lawson AM, Mandl K, Marzaioli F, McCool WC, Oppenheimer J, Özdogan KT, Schattke C, Schmidt R, Stewardson K, …
900	500-1000	I16174MSECoastDR_Ceramic	M	Caribbean	A genetic history of the pre-contact Caribbean. Fernandes DM, Sirak KA, Ringbauer H, Sedig J, Rohland N, Cheronet O, Mah M, Mallick S, Olalde I, Culleton BJ, Adamski N, Bernardos R, Bravo G, Broomandkhoshbacht N, Callan K, Candilio F, Demetz L, Carlson KSD, Eccles L, Freilich S, George RJ, Lawson AM, Mandl K, Marzaioli F, McCool WC, Oppenheimer J, Özdogan KT, Schattke C, Schmidt R, Stewardson K, …
900	500-1000	I16175FSECoastDR_Ceramic	F	Caribbean	A genetic history of the pre-contact Caribbean. Fernandes DM, Sirak KA, Ringbauer H, Sedig J, Rohland N, Cheronet O, Mah M, Mallick S, Olalde I, Culleton BJ, Adamski N, Bernardos R, Bravo G, Broomandkhoshbacht N, Callan K, Candilio F, Demetz L, Carlson KSD, Eccles L, Freilich S, George RJ, Lawson AM, Mandl K, Marzaioli F, McCool WC, Oppenheimer J, Özdogan KT, Schattke C, Schmidt R, Stewardson K, …
900	500-1000	I16176MSECoastDR_Ceramic	M	Caribbean	A genetic history of the pre-contact Caribbean. Fernandes DM, Sirak KA, Ringbauer H, Sedig J, Rohland N, Cheronet O, Mah M, Mallick S, Olalde I, Culleton BJ, Adamski N, Bernardos R, Bravo G, Broomandkhoshbacht N, Callan K, Candilio F, Demetz L, Carlson KSD, Eccles L, Freilich S, George RJ, Lawson AM, Mandl K, Marzaioli F, McCool WC, Oppenheimer J, Özdogan KT, Schattke C, Schmidt R, Stewardson K, …
900	500-1000	I16178FSECoastDR_Ceramic	F	Caribbean	A genetic history of the pre-contact Caribbean. Fernandes DM, Sirak KA, Ringbauer H, Sedig J, Rohland N, Cheronet O, Mah M, Mallick S, Olalde I, Culleton BJ, Adamski N, Bernardos R, Bravo G, Broomandkhoshbacht N, Callan K, Candilio F, Demetz L, Carlson KSD, Eccles L, Freilich S, George RJ, Lawson AM, Mandl K, Marzaioli F, McCool WC, Oppenheimer J, Özdogan KT, Schattke C, Schmidt R, Stewardson K, …
900	500-1000	I16179FSECoastDR_Ceramic	F	Caribbean	A genetic history of the pre-contact Caribbean. Fernandes DM, Sirak KA, Ringbauer H, Sedig J, Rohland N, Cheronet O, Mah M, Mallick S, Olalde I, Culleton BJ, Adamski N, Bernardos R, Bravo G, Broomandkhoshbacht N, Callan K, Candilio F, Demetz L, Carlson KSD, Eccles L, Freilich S, George RJ, Lawson AM, Mandl K, Marzaioli F, McCool WC, Oppenheimer J, Özdogan KT, Schattke C, Schmidt R, Stewardson K, …
900	500-1000	I16180MSECoastDR_Ceramic	M	Caribbean	A genetic history of the pre-contact Caribbean. Fernandes DM, Sirak KA, Ringbauer H, Sedig J, Rohland N, Cheronet O, Mah M, Mallick S, Olalde I, Culleton BJ, Adamski N, Bernardos R, Bravo G, Broomandkhoshbacht N, Callan K, Candilio F, Demetz L, Carlson KSD, Eccles L, Freilich S, George RJ, Lawson AM, Mandl K, Marzaioli F, McCool WC, Oppenheimer J, Özdogan KT, Schattke C, Schmidt R, Stewardson K, …
600	500-1000	I16181MSECoastDR_Ceramic	M	Caribbean	A genetic history of the pre-contact Caribbean. Fernandes DM, Sirak KA, Ringbauer H, Sedig J, Rohland N, Cheronet O, Mah M, Mallick S, Olalde I, Culleton BJ, Adamski N, Bernardos R, Bravo G, Broomandkhoshbacht N, Callan K, Candilio F, Demetz L, Carlson KSD, Eccles L, Freilich S, George RJ, Lawson AM, Mandl K, Marzaioli F, McCool WC, Oppenheimer J, Özdogan KT, Schattke C, Schmidt R, Stewardson K, …
900	500-1000	I16519FSECoastDR_Ceramic	F	Caribbean	A genetic history of the pre-contact Caribbean. Fernandes DM, Sirak KA, Ringbauer H, Sedig J, Rohland N, Cheronet O, Mah M, Mallick S, Olalde I, Culleton BJ, Adamski N, Bernardos R, Bravo G, Broomandkhoshbacht N, Callan K, Candilio F, Demetz L, Carlson KSD, Eccles L, Freilich S, George RJ, Lawson AM, Mandl K, Marzaioli F, McCool WC, Oppenheimer J, Özdogan KT, Schattke C, Schmidt R, Stewardson K, …
900	500-1000	I16520MSECoastDR_Ceramic	M	Caribbean	A genetic history of the pre-contact Caribbean. Fernandes DM, Sirak KA, Ringbauer H, Sedig J, Rohland N, Cheronet O, Mah M, Mallick S, Olalde I, Culleton BJ, Adamski N, Bernardos R, Bravo G, Broomandkhoshbacht N, Callan K, Candilio F, Demetz L, Carlson KSD, Eccles L, Freilich S, George RJ, Lawson AM, Mandl K, Marzaioli F, McCool WC, Oppenheimer J, Özdogan KT, Schattke C, Schmidt R, Stewardson K, …
900	500-1000	I16539MSECoastDR_Ceramic16539	M	Caribbean	A genetic history of the pre-contact Caribbean. Fernandes DM, Sirak KA, Ringbauer H, Sedig J, Rohland N, Cheronet O, Mah M, Mallick S, Olalde I, Culleton BJ, Adamski N, Bernardos R, Bravo G, Broomandkhoshbacht N, Callan K, Candilio F, Demetz L, Carlson KSD, Eccles L, Freilich S, George RJ, Lawson AM, Mandl K, Marzaioli F, McCool WC, Oppenheimer J, Özdogan KT, Schattke C, Schmidt R, Stewardson K, …
900	500-1000	I16540MSECoastDR_Ceramic	M	Caribbean	A genetic history of the pre-contact Caribbean. Fernandes DM, Sirak KA, Ringbauer H, Sedig J, Rohland N, Cheronet O, Mah M, Mallick S, Olalde I, Culleton BJ, Adamski N, Bernardos R, Bravo G, Broomandkhoshbacht N, Callan K, Candilio F, Demetz L, Carlson KSD, Eccles L, Freilich S, George RJ, Lawson AM, Mandl K, Marzaioli F, McCool WC, Oppenheimer J, Özdogan KT, Schattke C, Schmidt R, Stewardson K, …
900	500-1000	I16556FSECoastDR_Ceramic	F	Caribbean	A genetic history of the pre-contact Caribbean. Fernandes DM, Sirak KA, Ringbauer H, Sedig J, Rohland N, Cheronet O, Mah M, Mallick S, Olalde I, Culleton BJ, Adamski N, Bernardos R, Bravo G, Broomandkhoshbacht N, Callan K, Candilio F, Demetz L, Carlson KSD, Eccles L, Freilich S, George RJ, Lawson AM, Mandl K, Marzaioli F, McCool WC, Oppenheimer J, Özdogan KT, Schattke C, Schmidt R, Stewardson K, …
1020	1000-1500	I16687FSECoastDR_Ceramic	F	Caribbean	A genetic history of the pre-contact Caribbean. Fernandes DM, Sirak KA, Ringbauer H, Sedig J, Rohland N, Cheronet O, Mah M, Mallick S, Olalde I, Culleton BJ, Adamski N, Bernardos R, Bravo G, Broomandkhoshbacht N, Callan K, Candilio F, Demetz L, Carlson KSD, Eccles L, Freilich S, George RJ, Lawson AM, Mandl K, Marzaioli F, McCool WC, Oppenheimer J, Özdogan KT, Schattke C, Schmidt R, Stewardson K, …
2330	2000-2500	I17889MVenezuela_Ceramic	M	South America	A genetic history of the pre-contact Caribbean. Fernandes DM, Sirak KA, Ringbauer H, Sedig J, Rohland N, Cheronet O, Mah M, Mallick S, Olalde I, Culleton BJ, Adamski N, Bernardos R, Bravo G, Broomandkhoshbacht N, Callan K, Candilio F, Demetz L, Carlson KSD, Eccles L, Freilich S, George RJ, Lawson AM, Mandl K, Marzaioli F, McCool WC, Oppenheimer J, Özdogan KT, Schattke C, Schmidt R, Stewardson K, …
2400	2000-2500	I17890MVenezuela_Ceramic	M	South America	A genetic history of the pre-contact Caribbean. Fernandes DM, Sirak KA, Ringbauer H, Sedig J, Rohland N, Cheronet O, Mah M, Mallick S, Olalde I, Culleton BJ, Adamski N, Bernardos R, Bravo G, Broomandkhoshbacht N, Callan K, Candilio F, Demetz L, Carlson KSD, Eccles L, Freilich S, George RJ, Lawson AM, Mandl K, Marzaioli F, McCool WC, Oppenheimer J, Özdogan KT, Schattke C, Schmidt R, Stewardson K, …
2400	2000-2500	I17891MVenezuela_Ceramic	M	South America	A genetic history of the pre-contact Caribbean. Fernandes DM, Sirak KA, Ringbauer H, Sedig J, Rohland N, Cheronet O, Mah M, Mallick S, Olalde I, Culleton BJ, Adamski N, Bernardos R, Bravo G, Broomandkhoshbacht N, Callan K, Candilio F, Demetz L, Carlson KSD, Eccles L, Freilich S, George RJ, Lawson AM, Mandl K, Marzaioli F, McCool WC, Oppenheimer J, Özdogan KT, Schattke C, Schmidt R, Stewardson K, …
2315	2000-2500	I17892MVenezuela_Ceramic	M	South America	A genetic history of the pre-contact Caribbean. Fernandes DM, Sirak KA, Ringbauer H, Sedig J, Rohland N, Cheronet O, Mah M, Mallick S, Olalde I, Culleton BJ, Adamski N, Bernardos R, Bravo G, Broomandkhoshbacht N, Callan K, Candilio F, Demetz L, Carlson KSD, Eccles L, Freilich S, George RJ, Lawson AM, Mandl K, Marzaioli F, McCool WC, Oppenheimer J, Özdogan KT, Schattke C, Schmidt R, Stewardson K, …
2400	2000-2500	I17893FVenezuela_Ceramic	F	South America	A genetic history of the pre-contact Caribbean. Fernandes DM, Sirak KA, Ringbauer H, Sedig J, Rohland N, Cheronet O, Mah M, Mallick S, Olalde I, Culleton BJ, Adamski N, Bernardos R, Bravo G, Broomandkhoshbacht N, Callan K, Candilio F, Demetz L, Carlson KSD, Eccles L, Freilich S, George RJ, Lawson AM, Mandl K, Marzaioli F, McCool WC, Oppenheimer J, Özdogan KT, Schattke C, Schmidt R, Stewardson K, …
2400	2000-2500	I17894MVenezuela_Ceramic	M	South America	A genetic history of the pre-contact Caribbean. Fernandes DM, Sirak KA, Ringbauer H, Sedig J, Rohland N, Cheronet O, Mah M, Mallick S, Olalde I, Culleton BJ, Adamski N, Bernardos R, Bravo G, Broomandkhoshbacht N, Callan K, Candilio F, Demetz L, Carlson KSD, Eccles L, Freilich S, George RJ, Lawson AM, Mandl K, Marzaioli F, McCool WC, Oppenheimer J, Özdogan KT, Schattke C, Schmidt R, Stewardson K, …
2400	2000-2500	I17895FVenezuela_Ceramic	F	South America	A genetic history of the pre-contact Caribbean. Fernandes DM, Sirak KA, Ringbauer H, Sedig J, Rohland N, Cheronet O, Mah M, Mallick S, Olalde I, Culleton BJ, Adamski N, Bernardos R, Bravo G, Broomandkhoshbacht N, Callan K, Candilio F, Demetz L, Carlson KSD, Eccles L, Freilich S, George RJ, Lawson AM, Mandl K, Marzaioli F, McCool WC, Oppenheimer J, Özdogan KT, Schattke C, Schmidt R, Stewardson K, …
2400	2000-2500	I17896MVenezuela_Ceramic	M	South America	A genetic history of the pre-contact Caribbean. Fernandes DM, Sirak KA, Ringbauer H, Sedig J, Rohland N, Cheronet O, Mah M, Mallick S, Olalde I, Culleton BJ, Adamski N, Bernardos R, Bravo G, Broomandkhoshbacht N, Callan K, Candilio F, Demetz L, Carlson KSD, Eccles L, Freilich S, George RJ, Lawson AM, Mandl K, Marzaioli F, McCool WC, Oppenheimer J, Özdogan KT, Schattke C, Schmidt R, Stewardson K, …
900	500-1000	I17899MEasternGreaterAntilles_Ceramic	M	Caribbean	A genetic history of the pre-contact Caribbean. Fernandes DM, Sirak KA, Ringbauer H, Sedig J, Rohland N, Cheronet O, Mah M, Mallick S, Olalde I, Culleton BJ, Adamski N, Bernardos R, Bravo G, Broomandkhoshbacht N, Callan K, Candilio F, Demetz L, Carlson KSD, Eccles L, Freilich S, George RJ, Lawson AM, Mandl K, Marzaioli F, McCool WC, Oppenheimer J, Özdogan KT, Schattke C, Schmidt R, Stewardson K, …
900	500-1000	I17900MEasternGreaterAntilles_Ceramic	M	Caribbean	A genetic history of the pre-contact Caribbean. Fernandes DM, Sirak KA, Ringbauer H, Sedig J, Rohland N, Cheronet O, Mah M, Mallick S, Olalde I, Culleton BJ, Adamski N, Bernardos R, Bravo G, Broomandkhoshbacht N, Callan K, Candilio F, Demetz L, Carlson KSD, Eccles L, Freilich S, George RJ, Lawson AM, Mandl K, Marzaioli F, McCool WC, Oppenheimer J, Özdogan KT, Schattke C, Schmidt R, Stewardson K, …
480	0-500	I17901MEasternGreaterAntilles_Ceramic	M	Caribbean	A genetic history of the pre-contact Caribbean. Fernandes DM, Sirak KA, Ringbauer H, Sedig J, Rohland N, Cheronet O, Mah M, Mallick S, Olalde I, Culleton BJ, Adamski N, Bernardos R, Bravo G, Broomandkhoshbacht N, Callan K, Candilio F, Demetz L, Carlson KSD, Eccles L, Freilich S, George RJ, Lawson AM, Mandl K, Marzaioli F, McCool WC, Oppenheimer J, Özdogan KT, Schattke C, Schmidt R, Stewardson K, …
900	500-1000	I17902FEasternGreaterAntilles_Ceramic	F	Caribbean	A genetic history of the pre-contact Caribbean. Fernandes DM, Sirak KA, Ringbauer H, Sedig J, Rohland N, Cheronet O, Mah M, Mallick S, Olalde I, Culleton BJ, Adamski N, Bernardos R, Bravo G, Broomandkhoshbacht N, Callan K, Candilio F, Demetz L, Carlson KSD, Eccles L, Freilich S, George RJ, Lawson AM, Mandl K, Marzaioli F, McCool WC, Oppenheimer J, Özdogan KT, Schattke C, Schmidt R, Stewardson K, …
900	500-1000	I17903MEasternGreaterAntilles_Ceramic	M	Caribbean	A genetic history of the pre-contact Caribbean. Fernandes DM, Sirak KA, Ringbauer H, Sedig J, Rohland N, Cheronet O, Mah M, Mallick S, Olalde I, Culleton BJ, Adamski N, Bernardos R, Bravo G, Broomandkhoshbacht N, Callan K, Candilio F, Demetz L, Carlson KSD, Eccles L, Freilich S, George RJ, Lawson AM, Mandl K, Marzaioli F, McCool WC, Oppenheimer J, Özdogan KT, Schattke C, Schmidt R, Stewardson K, …
900	500-1000	I17905MEasternGreaterAntilles_Ceramic	M	Caribbean	A genetic history of the pre-contact Caribbean. Fernandes DM, Sirak KA, Ringbauer H, Sedig J, Rohland N, Cheronet O, Mah M, Mallick S, Olalde I, Culleton BJ, Adamski N, Bernardos R, Bravo G, Broomandkhoshbacht N, Callan K, Candilio F, Demetz L, Carlson KSD, Eccles L, Freilich S, George RJ, Lawson AM, Mandl K, Marzaioli F, McCool WC, Oppenheimer J, Özdogan KT, Schattke C, Schmidt R, Stewardson K, …
1200	1000-1500	I17906MEasternGreaterAntilles_Ceramic_1d17903	M	Caribbean	A genetic history of the pre-contact Caribbean. Fernandes DM, Sirak KA, Ringbauer H, Sedig J, Rohland N, Cheronet O, Mah M, Mallick S, Olalde I, Culleton BJ, Adamski N, Bernardos R, Bravo G, Broomandkhoshbacht N, Callan K, Candilio F, Demetz L, Carlson KSD, Eccles L, Freilich S, George RJ, Lawson AM, Mandl K, Marzaioli F, McCool WC, Oppenheimer J, Özdogan KT, Schattke C, Schmidt R, Stewardson K, …
900	500-1000	I17907FEasternGreaterAntilles_Ceramic	F	Caribbean	A genetic history of the pre-contact Caribbean. Fernandes DM, Sirak KA, Ringbauer H, Sedig J, Rohland N, Cheronet O, Mah M, Mallick S, Olalde I, Culleton BJ, Adamski N, Bernardos R, Bravo G, Broomandkhoshbacht N, Callan K, Candilio F, Demetz L, Carlson KSD, Eccles L, Freilich S, George RJ, Lawson AM, Mandl K, Marzaioli F, McCool WC, Oppenheimer J, Özdogan KT, Schattke C, Schmidt R, Stewardson K, …
900	500-1000	I17908FEasternGreaterAntilles_Ceramic	F	Caribbean	A genetic history of the pre-contact Caribbean. Fernandes DM, Sirak KA, Ringbauer H, Sedig J, Rohland N, Cheronet O, Mah M, Mallick S, Olalde I, Culleton BJ, Adamski N, Bernardos R, Bravo G, Broomandkhoshbacht N, Callan K, Candilio F, Demetz L, Carlson KSD, Eccles L, Freilich S, George RJ, Lawson AM, Mandl K, Marzaioli F, McCool WC, Oppenheimer J, Özdogan KT, Schattke C, Schmidt R, Stewardson K, …
1194	1000-1500	I18134MEasternGreaterAntilles_Ceramic	M	Caribbean	A genetic history of the pre-contact Caribbean. Fernandes DM, Sirak KA, Ringbauer H, Sedig J, Rohland N, Cheronet O, Mah M, Mallick S, Olalde I, Culleton BJ, Adamski N, Bernardos R, Bravo G, Broomandkhoshbacht N, Callan K, Candilio F, Demetz L, Carlson KSD, Eccles L, Freilich S, George RJ, Lawson AM, Mandl K, Marzaioli F, McCool WC, Oppenheimer J, Özdogan KT, Schattke C, Schmidt R, Stewardson K, …
900	500-1000	I18300FEasternGreaterAntilles_Ceramic	F	Caribbean	A genetic history of the pre-contact Caribbean. Fernandes DM, Sirak KA, Ringbauer H, Sedig J, Rohland N, Cheronet O, Mah M, Mallick S, Olalde I, Culleton BJ, Adamski N, Bernardos R, Bravo G, Broomandkhoshbacht N, Callan K, Candilio F, Demetz L, Carlson KSD, Eccles L, Freilich S, George RJ, Lawson AM, Mandl K, Marzaioli F, McCool WC, Oppenheimer J, Özdogan KT, Schattke C, Schmidt R, Stewardson K, …
900	500-1000	I18301MEasternGreaterAntilles_Ceramic	M	Caribbean	A genetic history of the pre-contact Caribbean. Fernandes DM, Sirak KA, Ringbauer H, Sedig J, Rohland N, Cheronet O, Mah M, Mallick S, Olalde I, Culleton BJ, Adamski N, Bernardos R, Bravo G, Broomandkhoshbacht N, Callan K, Candilio F, Demetz L, Carlson KSD, Eccles L, Freilich S, George RJ, Lawson AM, Mandl K, Marzaioli F, McCool WC, Oppenheimer J, Özdogan KT, Schattke C, Schmidt R, Stewardson K, …
1100	1000-1500	I18437MEasternGreaterAntilles_Ceramic	M	Caribbean	A genetic history of the pre-contact Caribbean. Fernandes DM, Sirak KA, Ringbauer H, Sedig J, Rohland N, Cheronet O, Mah M, Mallick S, Olalde I, Culleton BJ, Adamski N, Bernardos R, Bravo G, Broomandkhoshbacht N, Callan K, Candilio F, Demetz L, Carlson KSD, Eccles L, Freilich S, George RJ, Lawson AM, Mandl K, Marzaioli F, McCool WC, Oppenheimer J, Özdogan KT, Schattke C, Schmidt R, Stewardson K, …
1200	1000-1500	I7965MEasternGreaterAntilles_Ceramic	M	Caribbean	A genetic history of the pre-contact Caribbean. Fernandes DM, Sirak KA, Ringbauer H, Sedig J, Rohland N, Cheronet O, Mah M, Mallick S, Olalde I, Culleton BJ, Adamski N, Bernardos R, Bravo G, Broomandkhoshbacht N, Callan K, Candilio F, Demetz L, Carlson KSD, Eccles L, Freilich S, George RJ, Lawson AM, Mandl K, Marzaioli F, McCool WC, Oppenheimer J, Özdogan KT, Schattke C, Schmidt R, Stewardson K, …
1200	1000-1500	I7966FEasternGreaterAntilles_Ceramic	F	Caribbean	A genetic history of the pre-contact Caribbean. Fernandes DM, Sirak KA, Ringbauer H, Sedig J, Rohland N, Cheronet O, Mah M, Mallick S, Olalde I, Culleton BJ, Adamski N, Bernardos R, Bravo G, Broomandkhoshbacht N, Callan K, Candilio F, Demetz L, Carlson KSD, Eccles L, Freilich S, George RJ, Lawson AM, Mandl K, Marzaioli F, McCool WC, Oppenheimer J, Özdogan KT, Schattke C, Schmidt R, Stewardson K, …
1275	1000-1500	I7967FEasternGreaterAntilles_Ceramic	F	Caribbean	A genetic history of the pre-contact Caribbean. Fernandes DM, Sirak KA, Ringbauer H, Sedig J, Rohland N, Cheronet O, Mah M, Mallick S, Olalde I, Culleton BJ, Adamski N, Bernardos R, Bravo G, Broomandkhoshbacht N, Callan K, Candilio F, Demetz L, Carlson KSD, Eccles L, Freilich S, George RJ, Lawson AM, Mandl K, Marzaioli F, McCool WC, Oppenheimer J, Özdogan KT, Schattke C, Schmidt R, Stewardson K, …
1120	1000-1500	I7968FEasternGreaterAntilles_Ceramic	F	Caribbean	A genetic history of the pre-contact Caribbean. Fernandes DM, Sirak KA, Ringbauer H, Sedig J, Rohland N, Cheronet O, Mah M, Mallick S, Olalde I, Culleton BJ, Adamski N, Bernardos R, Bravo G, Broomandkhoshbacht N, Callan K, Candilio F, Demetz L, Carlson KSD, Eccles L, Freilich S, George RJ, Lawson AM, Mandl K, Marzaioli F, McCool WC, Oppenheimer J, Özdogan KT, Schattke C, Schmidt R, Stewardson K, …
635	500-1000	I7969MEasternGreaterAntilles_Ceramic	M	Caribbean	A genetic history of the pre-contact Caribbean. Fernandes DM, Sirak KA, Ringbauer H, Sedig J, Rohland N, Cheronet O, Mah M, Mallick S, Olalde I, Culleton BJ, Adamski N, Bernardos R, Bravo G, Broomandkhoshbacht N, Callan K, Candilio F, Demetz L, Carlson KSD, Eccles L, Freilich S, George RJ, Lawson AM, Mandl K, Marzaioli F, McCool WC, Oppenheimer J, Özdogan KT, Schattke C, Schmidt R, Stewardson K, …
635	500-1000	I7970MEasternGreaterAntilles_Ceramic	M	Caribbean	A genetic history of the pre-contact Caribbean. Fernandes DM, Sirak KA, Ringbauer H, Sedig J, Rohland N, Cheronet O, Mah M, Mallick S, Olalde I, Culleton BJ, Adamski N, Bernardos R, Bravo G, Broomandkhoshbacht N, Callan K, Candilio F, Demetz L, Carlson KSD, Eccles L, Freilich S, George RJ, Lawson AM, Mandl K, Marzaioli F, McCool WC, Oppenheimer J, Özdogan KT, Schattke C, Schmidt R, Stewardson K, …
800	500-1000	I7971FEasternGreaterAntilles_Ceramic	F	Caribbean	A genetic history of the pre-contact Caribbean. Fernandes DM, Sirak KA, Ringbauer H, Sedig J, Rohland N, Cheronet O, Mah M, Mallick S, Olalde I, Culleton BJ, Adamski N, Bernardos R, Bravo G, Broomandkhoshbacht N, Callan K, Candilio F, Demetz L, Carlson KSD, Eccles L, Freilich S, George RJ, Lawson AM, Mandl K, Marzaioli F, McCool WC, Oppenheimer J, Özdogan KT, Schattke C, Schmidt R, Stewardson K, …
950	500-1000	I7973MEasternGreaterAntilles_Ceramic	M	Caribbean	A genetic history of the pre-contact Caribbean. Fernandes DM, Sirak KA, Ringbauer H, Sedig J, Rohland N, Cheronet O, Mah M, Mallick S, Olalde I, Culleton BJ, Adamski N, Bernardos R, Bravo G, Broomandkhoshbacht N, Callan K, Candilio F, Demetz L, Carlson KSD, Eccles L, Freilich S, George RJ, Lawson AM, Mandl K, Marzaioli F, McCool WC, Oppenheimer J, Özdogan KT, Schattke C, Schmidt R, Stewardson K, …
1095	1000-1500	I7974FEasternGreaterAntilles_Ceramic	F	Caribbean	A genetic history of the pre-contact Caribbean. Fernandes DM, Sirak KA, Ringbauer H, Sedig J, Rohland N, Cheronet O, Mah M, Mallick S, Olalde I, Culleton BJ, Adamski N, Bernardos R, Bravo G, Broomandkhoshbacht N, Callan K, Candilio F, Demetz L, Carlson KSD, Eccles L, Freilich S, George RJ, Lawson AM, Mandl K, Marzaioli F, McCool WC, Oppenheimer J, Özdogan KT, Schattke C, Schmidt R, Stewardson K, …
900	500-1000	I7976FEasternGreaterAntilles_Ceramic	F	Caribbean	A genetic history of the pre-contact Caribbean. Fernandes DM, Sirak KA, Ringbauer H, Sedig J, Rohland N, Cheronet O, Mah M, Mallick S, Olalde I, Culleton BJ, Adamski N, Bernardos R, Bravo G, Broomandkhoshbacht N, Callan K, Candilio F, Demetz L, Carlson KSD, Eccles L, Freilich S, George RJ, Lawson AM, Mandl K, Marzaioli F, McCool WC, Oppenheimer J, Özdogan KT, Schattke C, Schmidt R, Stewardson K, …
1960	1500-2000	I7977FDominican_Archaic_CuevaRoja	F	Caribbean	A genetic history of the pre-contact Caribbean. Fernandes DM, Sirak KA, Ringbauer H, Sedig J, Rohland N, Cheronet O, Mah M, Mallick S, Olalde I, Culleton BJ, Adamski N, Bernardos R, Bravo G, Broomandkhoshbacht N, Callan K, Candilio F, Demetz L, Carlson KSD, Eccles L, Freilich S, George RJ, Lawson AM, Mandl K, Marzaioli F, McCool WC, Oppenheimer J, Özdogan KT, Schattke C, Schmidt R, Stewardson K, …
690	500-1000	I8118MSECoastDR_Ceramic	M	Caribbean	A genetic history of the pre-contact Caribbean. Fernandes DM, Sirak KA, Ringbauer H, Sedig J, Rohland N, Cheronet O, Mah M, Mallick S, Olalde I, Culleton BJ, Adamski N, Bernardos R, Bravo G, Broomandkhoshbacht N, Callan K, Candilio F, Demetz L, Carlson KSD, Eccles L, Freilich S, George RJ, Lawson AM, Mandl K, Marzaioli F, McCool WC, Oppenheimer J, Özdogan KT, Schattke C, Schmidt R, Stewardson K, …
700	500-1000	I8121FSECoastDR_Ceramic	F	Caribbean	A genetic history of the pre-contact Caribbean. Fernandes DM, Sirak KA, Ringbauer H, Sedig J, Rohland N, Cheronet O, Mah M, Mallick S, Olalde I, Culleton BJ, Adamski N, Bernardos R, Bravo G, Broomandkhoshbacht N, Callan K, Candilio F, Demetz L, Carlson KSD, Eccles L, Freilich S, George RJ, Lawson AM, Mandl K, Marzaioli F, McCool WC, Oppenheimer J, Özdogan KT, Schattke C, Schmidt R, Stewardson K, …
700	500-1000	I8122FSECoastDR_Ceramic	F	Caribbean	A genetic history of the pre-contact Caribbean. Fernandes DM, Sirak KA, Ringbauer H, Sedig J, Rohland N, Cheronet O, Mah M, Mallick S, Olalde I, Culleton BJ, Adamski N, Bernardos R, Bravo G, Broomandkhoshbacht N, Callan K, Candilio F, Demetz L, Carlson KSD, Eccles L, Freilich S, George RJ, Lawson AM, Mandl K, Marzaioli F, McCool WC, Oppenheimer J, Özdogan KT, Schattke C, Schmidt R, Stewardson K, …
935	500-1000	I8547FSECoastDR_Ceramic	F	Caribbean	A genetic history of the pre-contact Caribbean. Fernandes DM, Sirak KA, Ringbauer H, Sedig J, Rohland N, Cheronet O, Mah M, Mallick S, Olalde I, Culleton BJ, Adamski N, Bernardos R, Bravo G, Broomandkhoshbacht N, Callan K, Candilio F, Demetz L, Carlson KSD, Eccles L, Freilich S, George RJ, Lawson AM, Mandl K, Marzaioli F, McCool WC, Oppenheimer J, Özdogan KT, Schattke C, Schmidt R, Stewardson K, …
1805	1500-2000	I8548MSECoastDR_Ceramic	M	Caribbean	A genetic history of the pre-contact Caribbean. Fernandes DM, Sirak KA, Ringbauer H, Sedig J, Rohland N, Cheronet O, Mah M, Mallick S, Olalde I, Culleton BJ, Adamski N, Bernardos R, Bravo G, Broomandkhoshbacht N, Callan K, Candilio F, Demetz L, Carlson KSD, Eccles L, Freilich S, George RJ, Lawson AM, Mandl K, Marzaioli F, McCool WC, Oppenheimer J, Özdogan KT, Schattke C, Schmidt R, Stewardson K, …
1200	1000-1500	I8549MSECoastDR_Ceramic	M	Caribbean	A genetic history of the pre-contact Caribbean. Fernandes DM, Sirak KA, Ringbauer H, Sedig J, Rohland N, Cheronet O, Mah M, Mallick S, Olalde I, Culleton BJ, Adamski N, Bernardos R, Bravo G, Broomandkhoshbacht N, Callan K, Candilio F, Demetz L, Carlson KSD, Eccles L, Freilich S, George RJ, Lawson AM, Mandl K, Marzaioli F, McCool WC, Oppenheimer J, Özdogan KT, Schattke C, Schmidt R, Stewardson K, …
1200	1000-1500	I8550FSECoastDR_Ceramic	F	Caribbean	A genetic history of the pre-contact Caribbean. Fernandes DM, Sirak KA, Ringbauer H, Sedig J, Rohland N, Cheronet O, Mah M, Mallick S, Olalde I, Culleton BJ, Adamski N, Bernardos R, Bravo G, Broomandkhoshbacht N, Callan K, Candilio F, Demetz L, Carlson KSD, Eccles L, Freilich S, George RJ, Lawson AM, Mandl K, Marzaioli F, McCool WC, Oppenheimer J, Özdogan KT, Schattke C, Schmidt R, Stewardson K, …
1900	1500-2000	S10333E1L1MDominican_Archaic_CuevaRoja	M	Caribbean	A genetic history of the pre-contact Caribbean. Fernandes DM, Sirak KA, Ringbauer H, Sedig J, Rohland N, Cheronet O, Mah M, Mallick S, Olalde I, Culleton BJ, Adamski N, Bernardos R, Bravo G, Broomandkhoshbacht N, Callan K, Candilio F, Demetz L, Carlson KSD, Eccles L, Freilich S, George RJ, Lawson AM, Mandl K, Marzaioli F, McCool WC, Oppenheimer J, Özdogan KT, Schattke C, Schmidt R, Stewardson K, …
1900	1500-2000	S10333E1L1MDominican_Archaic_CuevaRoja	M	Caribbean	A genetic history of the pre-contact Caribbean. Fernandes DM, Sirak KA, Ringbauer H, Sedig J, Rohland N, Cheronet O, Mah M, Mallick S, Olalde I, Culleton BJ, Adamski N, Bernardos R, Bravo G, Broomandkhoshbacht N, Callan K, Candilio F, Demetz L, Carlson KSD, Eccles L, Freilich S, George RJ, Lawson AM, Mandl K, Marzaioli F, McCool WC, Oppenheimer J, Özdogan KT, Schattke C, Schmidt R, Stewardson K, …
1050	1000-1500	S7972FEasternGreaterAntilles_Ceramic	F	Caribbean	A genetic history of the pre-contact Caribbean. Fernandes DM, Sirak KA, Ringbauer H, Sedig J, Rohland N, Cheronet O, Mah M, Mallick S, Olalde I, Culleton BJ, Adamski N, Bernardos R, Bravo G, Broomandkhoshbacht N, Callan K, Candilio F, Demetz L, Carlson KSD, Eccles L, Freilich S, George RJ, Lawson AM, Mandl K, Marzaioli F, McCool WC, Oppenheimer J, Özdogan KT, Schattke C, Schmidt R, Stewardson K, …
450	0-500	TOY-1-1UPeru_Torontoy1_450BP_LH	U	South America	A genetic history of the pre-contact Caribbean. Fernandes DM, Sirak KA, Ringbauer H, Sedig J, Rohland N, Cheronet O, Mah M, Mallick S, Olalde I, Culleton BJ, Adamski N, Bernardos R, Bravo G, Broomandkhoshbacht N, Callan K, Candilio F, Demetz L, Carlson KSD, Eccles L, Freilich S, George RJ, Lawson AM, Mandl K, Marzaioli F, McCool WC, Oppenheimer J, Özdogan KT, Schattke C, Schmidt R, Stewardson K, …
7140	7000-7500	I0018FLBK_EN	F	Europe	Parallel palaeogenomic transects reveal complex genetic history of early European farmers. Lipson M, Szécsényi-Nagy A, Mallick S, Pósa A, Stégmár B, Keerl V, Rohland N, Stewardson K, Ferry M, Michel M, Oppenheimer J, Broomandkhoshbacht N, Harney E, Nordenfelt S, Llamas B, Gusztáv Mende B, Köhler K, Oross K, Bondár M, Marton T, Osztás A, Jakucs J, Paluch T, Horváth F, Csengeri P, Koós J, Sebők K, …
6700	6500-7000	I0447FTisza_LN	F	Europe	Parallel palaeogenomic transects reveal complex genetic history of early European farmers. Lipson M, Szécsényi-Nagy A, Mallick S, Pósa A, Stégmár B, Keerl V, Rohland N, Stewardson K, Ferry M, Michel M, Oppenheimer J, Broomandkhoshbacht N, Harney E, Nordenfelt S, Llamas B, Gusztáv Mende B, Köhler K, Oross K, Bondár M, Marton T, Osztás A, Jakucs J, Paluch T, Horváth F, Csengeri P, Koós J, Sebők K, …
6700	6500-7000	I0449MTisza_LN	M	Europe	Parallel palaeogenomic transects reveal complex genetic history of early European farmers. Lipson M, Szécsényi-Nagy A, Mallick S, Pósa A, Stégmár B, Keerl V, Rohland N, Stewardson K, Ferry M, Michel M, Oppenheimer J, Broomandkhoshbacht N, Harney E, Nordenfelt S, Llamas B, Gusztáv Mende B, Köhler K, Oross K, Bondár M, Marton T, Osztás A, Jakucs J, Paluch T, Horváth F, Csengeri P, Koós J, Sebők K, …
4740	4500-5000	I0581MIberia_Chalcolithic	M	Europe	Parallel palaeogenomic transects reveal complex genetic history of early European farmers. Lipson M, Szécsényi-Nagy A, Mallick S, Pósa A, Stégmár B, Keerl V, Rohland N, Stewardson K, Ferry M, Michel M, Oppenheimer J, Broomandkhoshbacht N, Harney E, Nordenfelt S, Llamas B, Gusztáv Mende B, Köhler K, Oross K, Bondár M, Marton T, Osztás A, Jakucs J, Paluch T, Horváth F, Csengeri P, Koós J, Sebők K, …
7950	7500-8000	I0725FAnatolia_Neolithic	F	Western Asia	Parallel palaeogenomic transects reveal complex genetic history of early European farmers. Lipson M, Szécsényi-Nagy A, Mallick S, Pósa A, Stégmár B, Keerl V, Rohland N, Stewardson K, Ferry M, Michel M, Oppenheimer J, Broomandkhoshbacht N, Harney E, Nordenfelt S, Llamas B, Gusztáv Mende B, Köhler K, Oross K, Bondár M, Marton T, Osztás A, Jakucs J, Paluch T, Horváth F, Csengeri P, Koós J, Sebők K, …
7930	7500-8000	I0746MAnatolia_Neolithic	M	Western Asia	Parallel palaeogenomic transects reveal complex genetic history of early European farmers. Lipson M, Szécsényi-Nagy A, Mallick S, Pósa A, Stégmár B, Keerl V, Rohland N, Stewardson K, Ferry M, Michel M, Oppenheimer J, Broomandkhoshbacht N, Harney E, Nordenfelt S, Llamas B, Gusztáv Mende B, Köhler K, Oross K, Bondár M, Marton T, Osztás A, Jakucs J, Paluch T, Horváth F, Csengeri P, Koós J, Sebők K, …
7079	7000-7500	I0795MEurope_EN	M	Europe	Parallel palaeogenomic transects reveal complex genetic history of early European farmers. Lipson M, Szécsényi-Nagy A, Mallick S, Pósa A, Stégmár B, Keerl V, Rohland N, Stewardson K, Ferry M, Michel M, Oppenheimer J, Broomandkhoshbacht N, Harney E, Nordenfelt S, Llamas B, Gusztáv Mende B, Köhler K, Oross K, Bondár M, Marton T, Osztás A, Jakucs J, Paluch T, Horváth F, Csengeri P, Koós J, Sebők K, …
5171	5000-5500	I0800FGermany_MN	F	Europe	Parallel palaeogenomic transects reveal complex genetic history of early European farmers. Lipson M, Szécsényi-Nagy A, Mallick S, Pósa A, Stégmár B, Keerl V, Rohland N, Stewardson K, Ferry M, Michel M, Oppenheimer J, Broomandkhoshbacht N, Harney E, Nordenfelt S, Llamas B, Gusztáv Mende B, Köhler K, Oross K, Bondár M, Marton T, Osztás A, Jakucs J, Paluch T, Horváth F, Csengeri P, Koós J, Sebők K, …
5163	5000-5500	I0802MGermany_MN	M	Europe	Parallel palaeogenomic transects reveal complex genetic history of early European farmers. Lipson M, Szécsényi-Nagy A, Mallick S, Pósa A, Stégmár B, Keerl V, Rohland N, Stewardson K, Ferry M, Michel M, Oppenheimer J, Broomandkhoshbacht N, Harney E, Nordenfelt S, Llamas B, Gusztáv Mende B, Köhler K, Oross K, Bondár M, Marton T, Osztás A, Jakucs J, Paluch T, Horváth F, Csengeri P, Koós J, Sebők K, …
4573	4500-5000	I1302MIberia_Chalcolithic	M	Europe	Parallel palaeogenomic transects reveal complex genetic history of early European farmers. Lipson M, Szécsényi-Nagy A, Mallick S, Pósa A, Stégmár B, Keerl V, Rohland N, Stewardson K, Ferry M, Michel M, Oppenheimer J, Broomandkhoshbacht N, Harney E, Nordenfelt S, Llamas B, Gusztáv Mende B, Köhler K, Oross K, Bondár M, Marton T, Osztás A, Jakucs J, Paluch T, Horváth F, Csengeri P, Koós J, Sebők K, …
7050	7000-7500	I1500MEurope_EN	M	Europe	Parallel palaeogenomic transects reveal complex genetic history of early European farmers. Lipson M, Szécsényi-Nagy A, Mallick S, Pósa A, Stégmár B, Keerl V, Rohland N, Stewardson K, Ferry M, Michel M, Oppenheimer J, Broomandkhoshbacht N, Harney E, Nordenfelt S, Llamas B, Gusztáv Mende B, Köhler K, Oross K, Bondár M, Marton T, Osztás A, Jakucs J, Paluch T, Horváth F, Csengeri P, Koós J, Sebők K, …
5390	5000-5500	I1560_dMQ_Germany_MN_contaminated	M	Europe	Parallel palaeogenomic transects reveal complex genetic history of early European farmers. Lipson M, Szécsényi-Nagy A, Mallick S, Pósa A, Stégmár B, Keerl V, Rohland N, Stewardson K, Ferry M, Michel M, Oppenheimer J, Broomandkhoshbacht N, Harney E, Nordenfelt S, Llamas B, Gusztáv Mende B, Köhler K, Oross K, Bondár M, Marton T, Osztás A, Jakucs J, Paluch T, Horváth F, Csengeri P, Koós J, Sebők K, …
5361	5000-5500	I1563FBlatterhole_MN	F	Europe	Parallel palaeogenomic transects reveal complex genetic history of early European farmers. Lipson M, Szécsényi-Nagy A, Mallick S, Pósa A, Stégmár B, Keerl V, Rohland N, Stewardson K, Ferry M, Michel M, Oppenheimer J, Broomandkhoshbacht N, Harney E, Nordenfelt S, Llamas B, Gusztáv Mende B, Köhler K, Oross K, Bondár M, Marton T, Osztás A, Jakucs J, Paluch T, Horváth F, Csengeri P, Koós J, Sebők K, …
5735	5500-6000	I1565MBlatterhole_MN_HG	M	Europe	Parallel palaeogenomic transects reveal complex genetic history of early European farmers. Lipson M, Szécsényi-Nagy A, Mallick S, Pósa A, Stégmár B, Keerl V, Rohland N, Stewardson K, Ferry M, Michel M, Oppenheimer J, Broomandkhoshbacht N, Harney E, Nordenfelt S, Llamas B, Gusztáv Mende B, Köhler K, Oross K, Bondár M, Marton T, Osztás A, Jakucs J, Paluch T, Horváth F, Csengeri P, Koós J, Sebők K, …
5601	5500-6000	I1593MBlatterhole_MN	M	Europe	Parallel palaeogenomic transects reveal complex genetic history of early European farmers. Lipson M, Szécsényi-Nagy A, Mallick S, Pósa A, Stégmár B, Keerl V, Rohland N, Stewardson K, Ferry M, Michel M, Oppenheimer J, Broomandkhoshbacht N, Harney E, Nordenfelt S, Llamas B, Gusztáv Mende B, Köhler K, Oross K, Bondár M, Marton T, Osztás A, Jakucs J, Paluch T, Horváth F, Csengeri P, Koós J, Sebők K, …
5131	5000-5500	I1594MBlatterhole_MN	M	Europe	Parallel palaeogenomic transects reveal complex genetic history of early European farmers. Lipson M, Szécsényi-Nagy A, Mallick S, Pósa A, Stégmár B, Keerl V, Rohland N, Stewardson K, Ferry M, Michel M, Oppenheimer J, Broomandkhoshbacht N, Harney E, Nordenfelt S, Llamas B, Gusztáv Mende B, Köhler K, Oross K, Bondár M, Marton T, Osztás A, Jakucs J, Paluch T, Horváth F, Csengeri P, Koós J, Sebők K, …
5099	5000-5500	I1838FIberia_Chalcolithic	F	Europe	Parallel palaeogenomic transects reveal complex genetic history of early European farmers. Lipson M, Szécsényi-Nagy A, Mallick S, Pósa A, Stégmár B, Keerl V, Rohland N, Stewardson K, Ferry M, Michel M, Oppenheimer J, Broomandkhoshbacht N, Harney E, Nordenfelt S, Llamas B, Gusztáv Mende B, Köhler K, Oross K, Bondár M, Marton T, Osztás A, Jakucs J, Paluch T, Horváth F, Csengeri P, Koós J, Sebők K, …
4935	4500-5000	I1843FIberia_Chalcolithic	F	Europe	Parallel palaeogenomic transects reveal complex genetic history of early European farmers. Lipson M, Szécsényi-Nagy A, Mallick S, Pósa A, Stégmár B, Keerl V, Rohland N, Stewardson K, Ferry M, Michel M, Oppenheimer J, Broomandkhoshbacht N, Harney E, Nordenfelt S, Llamas B, Gusztáv Mende B, Köhler K, Oross K, Bondár M, Marton T, Osztás A, Jakucs J, Paluch T, Horváth F, Csengeri P, Koós J, Sebők K, …
7544	7500-8000	I1876MStarcevo_EN	M	Europe	Parallel palaeogenomic transects reveal complex genetic history of early European farmers. Lipson M, Szécsényi-Nagy A, Mallick S, Pósa A, Stégmár B, Keerl V, Rohland N, Stewardson K, Ferry M, Michel M, Oppenheimer J, Broomandkhoshbacht N, Harney E, Nordenfelt S, Llamas B, Gusztáv Mende B, Köhler K, Oross K, Bondár M, Marton T, Osztás A, Jakucs J, Paluch T, Horváth F, Csengeri P, Koós J, Sebők K, …
7580	7500-8000	I1877MQ_Starcevo_EN	M	Europe	Parallel palaeogenomic transects reveal complex genetic history of early European farmers. Lipson M, Szécsényi-Nagy A, Mallick S, Pósa A, Stégmár B, Keerl V, Rohland N, Stewardson K, Ferry M, Michel M, Oppenheimer J, Broomandkhoshbacht N, Harney E, Nordenfelt S, Llamas B, Gusztáv Mende B, Köhler K, Oross K, Bondár M, Marton T, Osztás A, Jakucs J, Paluch T, Horváth F, Csengeri P, Koós J, Sebők K, …
7700	7500-8000	I1878MStarcevo_EN	M	Europe	Parallel palaeogenomic transects reveal complex genetic history of early European farmers. Lipson M, Szécsényi-Nagy A, Mallick S, Pósa A, Stégmár B, Keerl V, Rohland N, Stewardson K, Ferry M, Michel M, Oppenheimer J, Broomandkhoshbacht N, Harney E, Nordenfelt S, Llamas B, Gusztáv Mende B, Köhler K, Oross K, Bondár M, Marton T, Osztás A, Jakucs J, Paluch T, Horváth F, Csengeri P, Koós J, Sebők K, …
7600	7500-8000	I1880MStarcevo_EN	M	Europe	Parallel palaeogenomic transects reveal complex genetic history of early European farmers. Lipson M, Szécsényi-Nagy A, Mallick S, Pósa A, Stégmár B, Keerl V, Rohland N, Stewardson K, Ferry M, Michel M, Oppenheimer J, Broomandkhoshbacht N, Harney E, Nordenfelt S, Llamas B, Gusztáv Mende B, Köhler K, Oross K, Bondár M, Marton T, Osztás A, Jakucs J, Paluch T, Horváth F, Csengeri P, Koós J, Sebők K, …
7050	7000-7500	I1882MLBKT_MN	M	Europe	Parallel palaeogenomic transects reveal complex genetic history of early European farmers. Lipson M, Szécsényi-Nagy A, Mallick S, Pósa A, Stégmár B, Keerl V, Rohland N, Stewardson K, Ferry M, Michel M, Oppenheimer J, Broomandkhoshbacht N, Harney E, Nordenfelt S, Llamas B, Gusztáv Mende B, Köhler K, Oross K, Bondár M, Marton T, Osztás A, Jakucs J, Paluch T, Horváth F, Csengeri P, Koós J, Sebők K, …
7139	7000-7500	I1883MQ_LBKT_MN	M	Europe	Parallel palaeogenomic transects reveal complex genetic history of early European farmers. Lipson M, Szécsényi-Nagy A, Mallick S, Pósa A, Stégmár B, Keerl V, Rohland N, Stewardson K, Ferry M, Michel M, Oppenheimer J, Broomandkhoshbacht N, Harney E, Nordenfelt S, Llamas B, Gusztáv Mende B, Köhler K, Oross K, Bondár M, Marton T, Osztás A, Jakucs J, Paluch T, Horváth F, Csengeri P, Koós J, Sebők K, …
7242	7000-7500	I1885FQ_Vinca_MN	F	Europe	Parallel palaeogenomic transects reveal complex genetic history of early European farmers. Lipson M, Szécsényi-Nagy A, Mallick S, Pósa A, Stégmár B, Keerl V, Rohland N, Stewardson K, Ferry M, Michel M, Oppenheimer J, Broomandkhoshbacht N, Harney E, Nordenfelt S, Llamas B, Gusztáv Mende B, Köhler K, Oross K, Bondár M, Marton T, Osztás A, Jakucs J, Paluch T, Horváth F, Csengeri P, Koós J, Sebők K, …
7150	7000-7500	I1887MVinca_MN	M	Europe	Parallel palaeogenomic transects reveal complex genetic history of early European farmers. Lipson M, Szécsényi-Nagy A, Mallick S, Pósa A, Stégmár B, Keerl V, Rohland N, Stewardson K, Ferry M, Michel M, Oppenheimer J, Broomandkhoshbacht N, Harney E, Nordenfelt S, Llamas B, Gusztáv Mende B, Köhler K, Oross K, Bondár M, Marton T, Osztás A, Jakucs J, Paluch T, Horváth F, Csengeri P, Koós J, Sebők K, …
6977	6500-7000	I1889MQ_Vinca_MN	M	Europe	Parallel palaeogenomic transects reveal complex genetic history of early European farmers. Lipson M, Szécsényi-Nagy A, Mallick S, Pósa A, Stégmár B, Keerl V, Rohland N, Stewardson K, Ferry M, Michel M, Oppenheimer J, Broomandkhoshbacht N, Harney E, Nordenfelt S, Llamas B, Gusztáv Mende B, Köhler K, Oross K, Bondár M, Marton T, Osztás A, Jakucs J, Paluch T, Horváth F, Csengeri P, Koós J, Sebők K, …
6875	6500-7000	I1890MTDLN	M	Europe	Parallel palaeogenomic transects reveal complex genetic history of early European farmers. Lipson M, Szécsényi-Nagy A, Mallick S, Pósa A, Stégmár B, Keerl V, Rohland N, Stewardson K, Ferry M, Michel M, Oppenheimer J, Broomandkhoshbacht N, Harney E, Nordenfelt S, Llamas B, Gusztáv Mende B, Köhler K, Oross K, Bondár M, Marton T, Osztás A, Jakucs J, Paluch T, Horváth F, Csengeri P, Koós J, Sebők K, …
6969	6500-7000	I1891FTDLN	F	Europe	Parallel palaeogenomic transects reveal complex genetic history of early European farmers. Lipson M, Szécsényi-Nagy A, Mallick S, Pósa A, Stégmár B, Keerl V, Rohland N, Stewardson K, Ferry M, Michel M, Oppenheimer J, Broomandkhoshbacht N, Harney E, Nordenfelt S, Llamas B, Gusztáv Mende B, Köhler K, Oross K, Bondár M, Marton T, Osztás A, Jakucs J, Paluch T, Horváth F, Csengeri P, Koós J, Sebők K, …
6889	6500-7000	I1893MTDLN	M	Europe	Parallel palaeogenomic transects reveal complex genetic history of early European farmers. Lipson M, Szécsényi-Nagy A, Mallick S, Pósa A, Stégmár B, Keerl V, Rohland N, Stewardson K, Ferry M, Michel M, Oppenheimer J, Broomandkhoshbacht N, Harney E, Nordenfelt S, Llamas B, Gusztáv Mende B, Köhler K, Oross K, Bondár M, Marton T, Osztás A, Jakucs J, Paluch T, Horváth F, Csengeri P, Koós J, Sebők K, …
7150	7000-7500	I1894FVinca_MN	F	Europe	Parallel palaeogenomic transects reveal complex genetic history of early European farmers. Lipson M, Szécsényi-Nagy A, Mallick S, Pósa A, Stégmár B, Keerl V, Rohland N, Stewardson K, Ferry M, Michel M, Oppenheimer J, Broomandkhoshbacht N, Harney E, Nordenfelt S, Llamas B, Gusztáv Mende B, Köhler K, Oross K, Bondár M, Marton T, Osztás A, Jakucs J, Paluch T, Horváth F, Csengeri P, Koós J, Sebők K, …
7151	7000-7500	I1895FVinca_MN	F	Europe	Parallel palaeogenomic transects reveal complex genetic history of early European farmers. Lipson M, Szécsényi-Nagy A, Mallick S, Pósa A, Stégmár B, Keerl V, Rohland N, Stewardson K, Ferry M, Michel M, Oppenheimer J, Broomandkhoshbacht N, Harney E, Nordenfelt S, Llamas B, Gusztáv Mende B, Köhler K, Oross K, Bondár M, Marton T, Osztás A, Jakucs J, Paluch T, Horváth F, Csengeri P, Koós J, Sebők K, …
7150	7000-7500	I1896MVinca_MN	M	Europe	Parallel palaeogenomic transects reveal complex genetic history of early European farmers. Lipson M, Szécsényi-Nagy A, Mallick S, Pósa A, Stégmár B, Keerl V, Rohland N, Stewardson K, Ferry M, Michel M, Oppenheimer J, Broomandkhoshbacht N, Harney E, Nordenfelt S, Llamas B, Gusztáv Mende B, Köhler K, Oross K, Bondár M, Marton T, Osztás A, Jakucs J, Paluch T, Horváth F, Csengeri P, Koós J, Sebők K, …
6380	6000-6500	I1899MTDLN	M	Europe	Parallel palaeogenomic transects reveal complex genetic history of early European farmers. Lipson M, Szécsényi-Nagy A, Mallick S, Pósa A, Stégmár B, Keerl V, Rohland N, Stewardson K, Ferry M, Michel M, Oppenheimer J, Broomandkhoshbacht N, Harney E, Nordenfelt S, Llamas B, Gusztáv Mende B, Köhler K, Oross K, Bondár M, Marton T, Osztás A, Jakucs J, Paluch T, Horváth F, Csengeri P, Koós J, Sebők K, …
6691	6500-7000	I1900MQ_Lengyel_LN	M	Europe	Parallel palaeogenomic transects reveal complex genetic history of early European farmers. Lipson M, Szécsényi-Nagy A, Mallick S, Pósa A, Stégmár B, Keerl V, Rohland N, Stewardson K, Ferry M, Michel M, Oppenheimer J, Broomandkhoshbacht N, Harney E, Nordenfelt S, Llamas B, Gusztáv Mende B, Köhler K, Oross K, Bondár M, Marton T, Osztás A, Jakucs J, Paluch T, Horváth F, Csengeri P, Koós J, Sebők K, …
6600	6500-7000	I1901MTDLN	M	Europe	Parallel palaeogenomic transects reveal complex genetic history of early European farmers. Lipson M, Szécsényi-Nagy A, Mallick S, Pósa A, Stégmár B, Keerl V, Rohland N, Stewardson K, Ferry M, Michel M, Oppenheimer J, Broomandkhoshbacht N, Harney E, Nordenfelt S, Llamas B, Gusztáv Mende B, Köhler K, Oross K, Bondár M, Marton T, Osztás A, Jakucs J, Paluch T, Horváth F, Csengeri P, Koós J, Sebők K, …
6600	6500-7000	I1902MTDLN	M	Europe	Parallel palaeogenomic transects reveal complex genetic history of early European farmers. Lipson M, Szécsényi-Nagy A, Mallick S, Pósa A, Stégmár B, Keerl V, Rohland N, Stewardson K, Ferry M, Michel M, Oppenheimer J, Broomandkhoshbacht N, Harney E, Nordenfelt S, Llamas B, Gusztáv Mende B, Köhler K, Oross K, Bondár M, Marton T, Osztás A, Jakucs J, Paluch T, Horváth F, Csengeri P, Koós J, Sebők K, …
6600	6500-7000	I1903MTDLN	M	Europe	Parallel palaeogenomic transects reveal complex genetic history of early European farmers. Lipson M, Szécsényi-Nagy A, Mallick S, Pósa A, Stégmár B, Keerl V, Rohland N, Stewardson K, Ferry M, Michel M, Oppenheimer J, Broomandkhoshbacht N, Harney E, Nordenfelt S, Llamas B, Gusztáv Mende B, Köhler K, Oross K, Bondár M, Marton T, Osztás A, Jakucs J, Paluch T, Horváth F, Csengeri P, Koós J, Sebők K, …
7028	7000-7500	I1904MLBKT_MN	M	Europe	Parallel palaeogenomic transects reveal complex genetic history of early European farmers. Lipson M, Szécsényi-Nagy A, Mallick S, Pósa A, Stégmár B, Keerl V, Rohland N, Stewardson K, Ferry M, Michel M, Oppenheimer J, Broomandkhoshbacht N, Harney E, Nordenfelt S, Llamas B, Gusztáv Mende B, Köhler K, Oross K, Bondár M, Marton T, Osztás A, Jakucs J, Paluch T, Horváth F, Csengeri P, Koós J, Sebők K, …
6664	6500-7000	I1905MTDLN	M	Europe	Parallel palaeogenomic transects reveal complex genetic history of early European farmers. Lipson M, Szécsényi-Nagy A, Mallick S, Pósa A, Stégmár B, Keerl V, Rohland N, Stewardson K, Ferry M, Michel M, Oppenheimer J, Broomandkhoshbacht N, Harney E, Nordenfelt S, Llamas B, Gusztáv Mende B, Köhler K, Oross K, Bondár M, Marton T, Osztás A, Jakucs J, Paluch T, Horváth F, Csengeri P, Koós J, Sebők K, …
6600	6500-7000	I1906MTDLN	M	Europe	Parallel palaeogenomic transects reveal complex genetic history of early European farmers. Lipson M, Szécsényi-Nagy A, Mallick S, Pósa A, Stégmár B, Keerl V, Rohland N, Stewardson K, Ferry M, Michel M, Oppenheimer J, Broomandkhoshbacht N, Harney E, Nordenfelt S, Llamas B, Gusztáv Mende B, Köhler K, Oross K, Bondár M, Marton T, Osztás A, Jakucs J, Paluch T, Horváth F, Csengeri P, Koós J, Sebők K, …
6153	6000-6500	I1907FBalaton_Lasinja_CA	F	Europe	Parallel palaeogenomic transects reveal complex genetic history of early European farmers. Lipson M, Szécsényi-Nagy A, Mallick S, Pósa A, Stégmár B, Keerl V, Rohland N, Stewardson K, Ferry M, Michel M, Oppenheimer J, Broomandkhoshbacht N, Harney E, Nordenfelt S, Llamas B, Gusztáv Mende B, Köhler K, Oross K, Bondár M, Marton T, Osztás A, Jakucs J, Paluch T, Horváth F, Csengeri P, Koós J, Sebők K, …
6050	6000-6500	I1908FBalaton_Lasinja_CA	F	Europe	Parallel palaeogenomic transects reveal complex genetic history of early European farmers. Lipson M, Szécsényi-Nagy A, Mallick S, Pósa A, Stégmár B, Keerl V, Rohland N, Stewardson K, Ferry M, Michel M, Oppenheimer J, Broomandkhoshbacht N, Harney E, Nordenfelt S, Llamas B, Gusztáv Mende B, Köhler K, Oross K, Bondár M, Marton T, Osztás A, Jakucs J, Paluch T, Horváth F, Csengeri P, Koós J, Sebők K, …
6089	6000-6500	I1909FBalaton_Lasinja_CA	F	Europe	Parallel palaeogenomic transects reveal complex genetic history of early European farmers. Lipson M, Szécsényi-Nagy A, Mallick S, Pósa A, Stégmár B, Keerl V, Rohland N, Stewardson K, Ferry M, Michel M, Oppenheimer J, Broomandkhoshbacht N, Harney E, Nordenfelt S, Llamas B, Gusztáv Mende B, Köhler K, Oross K, Bondár M, Marton T, Osztás A, Jakucs J, Paluch T, Horváth F, Csengeri P, Koós J, Sebők K, …
6710	6500-7000	I1972FIberia_EN	F	Europe	Parallel palaeogenomic transects reveal complex genetic history of early European farmers. Lipson M, Szécsényi-Nagy A, Mallick S, Pósa A, Stégmár B, Keerl V, Rohland N, Stewardson K, Ferry M, Michel M, Oppenheimer J, Broomandkhoshbacht N, Harney E, Nordenfelt S, Llamas B, Gusztáv Mende B, Köhler K, Oross K, Bondár M, Marton T, Osztás A, Jakucs J, Paluch T, Horváth F, Csengeri P, Koós J, Sebők K, …
4942	4500-5000	I1975MIberia_Chalcolithic	M	Europe	Parallel palaeogenomic transects reveal complex genetic history of early European farmers. Lipson M, Szécsényi-Nagy A, Mallick S, Pósa A, Stégmár B, Keerl V, Rohland N, Stewardson K, Ferry M, Michel M, Oppenheimer J, Broomandkhoshbacht N, Harney E, Nordenfelt S, Llamas B, Gusztáv Mende B, Köhler K, Oross K, Bondár M, Marton T, Osztás A, Jakucs J, Paluch T, Horváth F, Csengeri P, Koós J, Sebők K, …
4409	4000-4500	I1976MIberia_Chalcolithic	M	Europe	Parallel palaeogenomic transects reveal complex genetic history of early European farmers. Lipson M, Szécsényi-Nagy A, Mallick S, Pósa A, Stégmár B, Keerl V, Rohland N, Stewardson K, Ferry M, Michel M, Oppenheimer J, Broomandkhoshbacht N, Harney E, Nordenfelt S, Llamas B, Gusztáv Mende B, Köhler K, Oross K, Bondár M, Marton T, Osztás A, Jakucs J, Paluch T, Horváth F, Csengeri P, Koós J, Sebők K, …
4903	4500-5000	I1981FIberia_Chalcolithic	F	Europe	Parallel palaeogenomic transects reveal complex genetic history of early European farmers. Lipson M, Szécsényi-Nagy A, Mallick S, Pósa A, Stégmár B, Keerl V, Rohland N, Stewardson K, Ferry M, Michel M, Oppenheimer J, Broomandkhoshbacht N, Harney E, Nordenfelt S, Llamas B, Gusztáv Mende B, Köhler K, Oross K, Bondár M, Marton T, Osztás A, Jakucs J, Paluch T, Horváth F, Csengeri P, Koós J, Sebők K, …
7126	7000-7500	I2005FLBK_EN	F	Europe	Parallel palaeogenomic transects reveal complex genetic history of early European farmers. Lipson M, Szécsényi-Nagy A, Mallick S, Pósa A, Stégmár B, Keerl V, Rohland N, Stewardson K, Ferry M, Michel M, Oppenheimer J, Broomandkhoshbacht N, Harney E, Nordenfelt S, Llamas B, Gusztáv Mende B, Köhler K, Oross K, Bondár M, Marton T, Osztás A, Jakucs J, Paluch T, Horváth F, Csengeri P, Koós J, Sebők K, …
7052	7000-7500	I2008FLBK_EN	F	Europe	Parallel palaeogenomic transects reveal complex genetic history of early European farmers. Lipson M, Szécsényi-Nagy A, Mallick S, Pósa A, Stégmár B, Keerl V, Rohland N, Stewardson K, Ferry M, Michel M, Oppenheimer J, Broomandkhoshbacht N, Harney E, Nordenfelt S, Llamas B, Gusztáv Mende B, Köhler K, Oross K, Bondár M, Marton T, Osztás A, Jakucs J, Paluch T, Horváth F, Csengeri P, Koós J, Sebők K, …
6400	6000-6500	I2012FGermany_MN	F	Europe	Parallel palaeogenomic transects reveal complex genetic history of early European farmers. Lipson M, Szécsényi-Nagy A, Mallick S, Pósa A, Stégmár B, Keerl V, Rohland N, Stewardson K, Ferry M, Michel M, Oppenheimer J, Broomandkhoshbacht N, Harney E, Nordenfelt S, Llamas B, Gusztáv Mende B, Köhler K, Oross K, Bondár M, Marton T, Osztás A, Jakucs J, Paluch T, Horváth F, Csengeri P, Koós J, Sebők K, …
6978	6500-7000	I2014MLBK_EN	M	Europe	Parallel palaeogenomic transects reveal complex genetic history of early European farmers. Lipson M, Szécsényi-Nagy A, Mallick S, Pósa A, Stégmár B, Keerl V, Rohland N, Stewardson K, Ferry M, Michel M, Oppenheimer J, Broomandkhoshbacht N, Harney E, Nordenfelt S, Llamas B, Gusztáv Mende B, Köhler K, Oross K, Bondár M, Marton T, Osztás A, Jakucs J, Paluch T, Horváth F, Csengeri P, Koós J, Sebők K, …
7125	7000-7500	I2016FLBK_EN	F	Europe	Parallel palaeogenomic transects reveal complex genetic history of early European farmers. Lipson M, Szécsényi-Nagy A, Mallick S, Pósa A, Stégmár B, Keerl V, Rohland N, Stewardson K, Ferry M, Michel M, Oppenheimer J, Broomandkhoshbacht N, Harney E, Nordenfelt S, Llamas B, Gusztáv Mende B, Köhler K, Oross K, Bondár M, Marton T, Osztás A, Jakucs J, Paluch T, Horváth F, Csengeri P, Koós J, Sebők K, …
7125	7000-7500	I2017FLBK_EN	F	Europe	Parallel palaeogenomic transects reveal complex genetic history of early European farmers. Lipson M, Szécsényi-Nagy A, Mallick S, Pósa A, Stégmár B, Keerl V, Rohland N, Stewardson K, Ferry M, Michel M, Oppenheimer J, Broomandkhoshbacht N, Harney E, Nordenfelt S, Llamas B, Gusztáv Mende B, Köhler K, Oross K, Bondár M, Marton T, Osztás A, Jakucs J, Paluch T, Horváth F, Csengeri P, Koós J, Sebők K, …
7125	7000-7500	I2020MLBK_EN	M	Europe	Parallel palaeogenomic transects reveal complex genetic history of early European farmers. Lipson M, Szécsényi-Nagy A, Mallick S, Pósa A, Stégmár B, Keerl V, Rohland N, Stewardson K, Ferry M, Michel M, Oppenheimer J, Broomandkhoshbacht N, Harney E, Nordenfelt S, Llamas B, Gusztáv Mende B, Köhler K, Oross K, Bondár M, Marton T, Osztás A, Jakucs J, Paluch T, Horváth F, Csengeri P, Koós J, Sebők K, …
7125	7000-7500	I2021MLBK_EN	M	Europe	Parallel palaeogenomic transects reveal complex genetic history of early European farmers. Lipson M, Szécsényi-Nagy A, Mallick S, Pósa A, Stégmár B, Keerl V, Rohland N, Stewardson K, Ferry M, Michel M, Oppenheimer J, Broomandkhoshbacht N, Harney E, Nordenfelt S, Llamas B, Gusztáv Mende B, Köhler K, Oross K, Bondár M, Marton T, Osztás A, Jakucs J, Paluch T, Horváth F, Csengeri P, Koós J, Sebők K, …
7125	7000-7500	I2022FLBK_EN	F	Europe	Parallel palaeogenomic transects reveal complex genetic history of early European farmers. Lipson M, Szécsényi-Nagy A, Mallick S, Pósa A, Stégmár B, Keerl V, Rohland N, Stewardson K, Ferry M, Michel M, Oppenheimer J, Broomandkhoshbacht N, Harney E, Nordenfelt S, Llamas B, Gusztáv Mende B, Köhler K, Oross K, Bondár M, Marton T, Osztás A, Jakucs J, Paluch T, Horváth F, Csengeri P, Koós J, Sebők K, …
7125	7000-7500	I2026MLBK_EN	M	Europe	Parallel palaeogenomic transects reveal complex genetic history of early European farmers. Lipson M, Szécsényi-Nagy A, Mallick S, Pósa A, Stégmár B, Keerl V, Rohland N, Stewardson K, Ferry M, Michel M, Oppenheimer J, Broomandkhoshbacht N, Harney E, Nordenfelt S, Llamas B, Gusztáv Mende B, Köhler K, Oross K, Bondár M, Marton T, Osztás A, Jakucs J, Paluch T, Horváth F, Csengeri P, Koós J, Sebők K, …
7126	7000-7500	I2029FLBK_EN	F	Europe	Parallel palaeogenomic transects reveal complex genetic history of early European farmers. Lipson M, Szécsényi-Nagy A, Mallick S, Pósa A, Stégmár B, Keerl V, Rohland N, Stewardson K, Ferry M, Michel M, Oppenheimer J, Broomandkhoshbacht N, Harney E, Nordenfelt S, Llamas B, Gusztáv Mende B, Köhler K, Oross K, Bondár M, Marton T, Osztás A, Jakucs J, Paluch T, Horváth F, Csengeri P, Koós J, Sebők K, …
7125	7000-7500	I2030FLBK_EN	F	Europe	Parallel palaeogenomic transects reveal complex genetic history of early European farmers. Lipson M, Szécsényi-Nagy A, Mallick S, Pósa A, Stégmár B, Keerl V, Rohland N, Stewardson K, Ferry M, Michel M, Oppenheimer J, Broomandkhoshbacht N, Harney E, Nordenfelt S, Llamas B, Gusztáv Mende B, Köhler K, Oross K, Bondár M, Marton T, Osztás A, Jakucs J, Paluch T, Horváth F, Csengeri P, Koós J, Sebők K, …
7125	7000-7500	I2032FLBK_EN	F	Europe	Parallel palaeogenomic transects reveal complex genetic history of early European farmers. Lipson M, Szécsényi-Nagy A, Mallick S, Pósa A, Stégmár B, Keerl V, Rohland N, Stewardson K, Ferry M, Michel M, Oppenheimer J, Broomandkhoshbacht N, Harney E, Nordenfelt S, Llamas B, Gusztáv Mende B, Köhler K, Oross K, Bondár M, Marton T, Osztás A, Jakucs J, Paluch T, Horváth F, Csengeri P, Koós J, Sebők K, …
7125	7000-7500	I2036FLBK_EN	F	Europe	Parallel palaeogenomic transects reveal complex genetic history of early European farmers. Lipson M, Szécsényi-Nagy A, Mallick S, Pósa A, Stégmár B, Keerl V, Rohland N, Stewardson K, Ferry M, Michel M, Oppenheimer J, Broomandkhoshbacht N, Harney E, Nordenfelt S, Llamas B, Gusztáv Mende B, Köhler K, Oross K, Bondár M, Marton T, Osztás A, Jakucs J, Paluch T, Horváth F, Csengeri P, Koós J, Sebők K, …
7056	7000-7500	I2037MLBK_EN	M	Europe	Parallel palaeogenomic transects reveal complex genetic history of early European farmers. Lipson M, Szécsényi-Nagy A, Mallick S, Pósa A, Stégmár B, Keerl V, Rohland N, Stewardson K, Ferry M, Michel M, Oppenheimer J, Broomandkhoshbacht N, Harney E, Nordenfelt S, Llamas B, Gusztáv Mende B, Köhler K, Oross K, Bondár M, Marton T, Osztás A, Jakucs J, Paluch T, Horváth F, Csengeri P, Koós J, Sebők K, …
7125	7000-7500	I2038FLBK_EN	F	Europe	Parallel palaeogenomic transects reveal complex genetic history of early European farmers. Lipson M, Szécsényi-Nagy A, Mallick S, Pósa A, Stégmár B, Keerl V, Rohland N, Stewardson K, Ferry M, Michel M, Oppenheimer J, Broomandkhoshbacht N, Harney E, Nordenfelt S, Llamas B, Gusztáv Mende B, Köhler K, Oross K, Bondár M, Marton T, Osztás A, Jakucs J, Paluch T, Horváth F, Csengeri P, Koós J, Sebők K, …
7074	7000-7500	I2199FIberia_EN	F	Europe	Parallel palaeogenomic transects reveal complex genetic history of early European farmers. Lipson M, Szécsényi-Nagy A, Mallick S, Pósa A, Stégmár B, Keerl V, Rohland N, Stewardson K, Ferry M, Michel M, Oppenheimer J, Broomandkhoshbacht N, Harney E, Nordenfelt S, Llamas B, Gusztáv Mende B, Köhler K, Oross K, Bondár M, Marton T, Osztás A, Jakucs J, Paluch T, Horváth F, Csengeri P, Koós J, Sebők K, …
6050	6000-6500	I2351FQ_Balaton_Lasinja_CA	F	Europe	Parallel palaeogenomic transects reveal complex genetic history of early European farmers. Lipson M, Szécsényi-Nagy A, Mallick S, Pósa A, Stégmár B, Keerl V, Rohland N, Stewardson K, Ferry M, Michel M, Oppenheimer J, Broomandkhoshbacht N, Harney E, Nordenfelt S, Llamas B, Gusztáv Mende B, Köhler K, Oross K, Bondár M, Marton T, Osztás A, Jakucs J, Paluch T, Horváth F, Csengeri P, Koós J, Sebők K, …
6388	6000-6500	I2352MTDLN	M	Europe	Parallel palaeogenomic transects reveal complex genetic history of early European farmers. Lipson M, Szécsényi-Nagy A, Mallick S, Pósa A, Stégmár B, Keerl V, Rohland N, Stewardson K, Ferry M, Michel M, Oppenheimer J, Broomandkhoshbacht N, Harney E, Nordenfelt S, Llamas B, Gusztáv Mende B, Köhler K, Oross K, Bondár M, Marton T, Osztás A, Jakucs J, Paluch T, Horváth F, Csengeri P, Koós J, Sebők K, …
6200	6000-6500	I2353MTiszapolgar_ECA	M	Europe	Parallel palaeogenomic transects reveal complex genetic history of early European farmers. Lipson M, Szécsényi-Nagy A, Mallick S, Pósa A, Stégmár B, Keerl V, Rohland N, Stewardson K, Ferry M, Michel M, Oppenheimer J, Broomandkhoshbacht N, Harney E, Nordenfelt S, Llamas B, Gusztáv Mende B, Köhler K, Oross K, Bondár M, Marton T, Osztás A, Jakucs J, Paluch T, Horváth F, Csengeri P, Koós J, Sebők K, …
6200	6000-6500	I2354MTiszapolgar_ECA	M	Europe	Parallel palaeogenomic transects reveal complex genetic history of early European farmers. Lipson M, Szécsényi-Nagy A, Mallick S, Pósa A, Stégmár B, Keerl V, Rohland N, Stewardson K, Ferry M, Michel M, Oppenheimer J, Broomandkhoshbacht N, Harney E, Nordenfelt S, Llamas B, Gusztáv Mende B, Köhler K, Oross K, Bondár M, Marton T, Osztás A, Jakucs J, Paluch T, Horváth F, Csengeri P, Koós J, Sebők K, …
7050	7000-7500	I2355FALPc_MN	F	Europe	Parallel palaeogenomic transects reveal complex genetic history of early European farmers. Lipson M, Szécsényi-Nagy A, Mallick S, Pósa A, Stégmár B, Keerl V, Rohland N, Stewardson K, Ferry M, Michel M, Oppenheimer J, Broomandkhoshbacht N, Harney E, Nordenfelt S, Llamas B, Gusztáv Mende B, Köhler K, Oross K, Bondár M, Marton T, Osztás A, Jakucs J, Paluch T, Horváth F, Csengeri P, Koós J, Sebők K, …
6200	6000-6500	I2356MQ_Tiszapolgar_ECA	M	Europe	Parallel palaeogenomic transects reveal complex genetic history of early European farmers. Lipson M, Szécsényi-Nagy A, Mallick S, Pósa A, Stégmár B, Keerl V, Rohland N, Stewardson K, Ferry M, Michel M, Oppenheimer J, Broomandkhoshbacht N, Harney E, Nordenfelt S, Llamas B, Gusztáv Mende B, Köhler K, Oross K, Bondár M, Marton T, Osztás A, Jakucs J, Paluch T, Horváth F, Csengeri P, Koós J, Sebők K, …
7050	7000-7500	I2357FALPc_MN	F	Europe	Parallel palaeogenomic transects reveal complex genetic history of early European farmers. Lipson M, Szécsényi-Nagy A, Mallick S, Pósa A, Stégmár B, Keerl V, Rohland N, Stewardson K, Ferry M, Michel M, Oppenheimer J, Broomandkhoshbacht N, Harney E, Nordenfelt S, Llamas B, Gusztáv Mende B, Köhler K, Oross K, Bondár M, Marton T, Osztás A, Jakucs J, Paluch T, Horváth F, Csengeri P, Koós J, Sebők K, …
6700	6500-7000	I2358FTisza_LN	F	Europe	Parallel palaeogenomic transects reveal complex genetic history of early European farmers. Lipson M, Szécsényi-Nagy A, Mallick S, Pósa A, Stégmár B, Keerl V, Rohland N, Stewardson K, Ferry M, Michel M, Oppenheimer J, Broomandkhoshbacht N, Harney E, Nordenfelt S, Llamas B, Gusztáv Mende B, Köhler K, Oross K, Bondár M, Marton T, Osztás A, Jakucs J, Paluch T, Horváth F, Csengeri P, Koós J, Sebők K, …
6700	6500-7000	I2359FQ_Tisza_LN	F	Europe	Parallel palaeogenomic transects reveal complex genetic history of early European farmers. Lipson M, Szécsényi-Nagy A, Mallick S, Pósa A, Stégmár B, Keerl V, Rohland N, Stewardson K, Ferry M, Michel M, Oppenheimer J, Broomandkhoshbacht N, Harney E, Nordenfelt S, Llamas B, Gusztáv Mende B, Köhler K, Oross K, Bondár M, Marton T, Osztás A, Jakucs J, Paluch T, Horváth F, Csengeri P, Koós J, Sebők K, …
5093	5000-5500	I2366MBaden_LCA	M	Europe	Parallel palaeogenomic transects reveal complex genetic history of early European farmers. Lipson M, Szécsényi-Nagy A, Mallick S, Pósa A, Stégmár B, Keerl V, Rohland N, Stewardson K, Ferry M, Michel M, Oppenheimer J, Broomandkhoshbacht N, Harney E, Nordenfelt S, Llamas B, Gusztáv Mende B, Köhler K, Oross K, Bondár M, Marton T, Osztás A, Jakucs J, Paluch T, Horváth F, Csengeri P, Koós J, Sebők K, …
5081	5000-5500	I2367MBaden_LCA	M	Europe	Parallel palaeogenomic transects reveal complex genetic history of early European farmers. Lipson M, Szécsényi-Nagy A, Mallick S, Pósa A, Stégmár B, Keerl V, Rohland N, Stewardson K, Ferry M, Michel M, Oppenheimer J, Broomandkhoshbacht N, Harney E, Nordenfelt S, Llamas B, Gusztáv Mende B, Köhler K, Oross K, Bondár M, Marton T, Osztás A, Jakucs J, Paluch T, Horváth F, Csengeri P, Koós J, Sebők K, …
5025	5000-5500	I2368MQ_Baden_LCA	M	Europe	Parallel palaeogenomic transects reveal complex genetic history of early European farmers. Lipson M, Szécsényi-Nagy A, Mallick S, Pósa A, Stégmár B, Keerl V, Rohland N, Stewardson K, Ferry M, Michel M, Oppenheimer J, Broomandkhoshbacht N, Harney E, Nordenfelt S, Llamas B, Gusztáv Mende B, Köhler K, Oross K, Bondár M, Marton T, Osztás A, Jakucs J, Paluch T, Horváth F, Csengeri P, Koós J, Sebők K, …
5185	5000-5500	I2369MBaden_LCA	M	Europe	Parallel palaeogenomic transects reveal complex genetic history of early European farmers. Lipson M, Szécsényi-Nagy A, Mallick S, Pósa A, Stégmár B, Keerl V, Rohland N, Stewardson K, Ferry M, Michel M, Oppenheimer J, Broomandkhoshbacht N, Harney E, Nordenfelt S, Llamas B, Gusztáv Mende B, Köhler K, Oross K, Bondár M, Marton T, Osztás A, Jakucs J, Paluch T, Horváth F, Csengeri P, Koós J, Sebők K, …
5096	5000-5500	I2370FBaden_LCA	F	Europe	Parallel palaeogenomic transects reveal complex genetic history of early European farmers. Lipson M, Szécsényi-Nagy A, Mallick S, Pósa A, Stégmár B, Keerl V, Rohland N, Stewardson K, Ferry M, Michel M, Oppenheimer J, Broomandkhoshbacht N, Harney E, Nordenfelt S, Llamas B, Gusztáv Mende B, Köhler K, Oross K, Bondár M, Marton T, Osztás A, Jakucs J, Paluch T, Horváth F, Csengeri P, Koós J, Sebők K, …
5179	5000-5500	I2371MBaden_LCA	M	Europe	Parallel palaeogenomic transects reveal complex genetic history of early European farmers. Lipson M, Szécsényi-Nagy A, Mallick S, Pósa A, Stégmár B, Keerl V, Rohland N, Stewardson K, Ferry M, Michel M, Oppenheimer J, Broomandkhoshbacht N, Harney E, Nordenfelt S, Llamas B, Gusztáv Mende B, Köhler K, Oross K, Bondár M, Marton T, Osztás A, Jakucs J, Paluch T, Horváth F, Csengeri P, Koós J, Sebők K, …
7700	7500-8000	I2373FQ_Koros_EN	F	Europe	Parallel palaeogenomic transects reveal complex genetic history of early European farmers. Lipson M, Szécsényi-Nagy A, Mallick S, Pósa A, Stégmár B, Keerl V, Rohland N, Stewardson K, Ferry M, Michel M, Oppenheimer J, Broomandkhoshbacht N, Harney E, Nordenfelt S, Llamas B, Gusztáv Mende B, Köhler K, Oross K, Bondár M, Marton T, Osztás A, Jakucs J, Paluch T, Horváth F, Csengeri P, Koós J, Sebők K, …
7700	7500-8000	I2374MQ_Koros_EN	M	Europe	Parallel palaeogenomic transects reveal complex genetic history of early European farmers. Lipson M, Szécsényi-Nagy A, Mallick S, Pósa A, Stégmár B, Keerl V, Rohland N, Stewardson K, Ferry M, Michel M, Oppenheimer J, Broomandkhoshbacht N, Harney E, Nordenfelt S, Llamas B, Gusztáv Mende B, Köhler K, Oross K, Bondár M, Marton T, Osztás A, Jakucs J, Paluch T, Horváth F, Csengeri P, Koós J, Sebők K, …
7050	7000-7500	I2375MALPc_MN	M	Europe	Parallel palaeogenomic transects reveal complex genetic history of early European farmers. Lipson M, Szécsényi-Nagy A, Mallick S, Pósa A, Stégmár B, Keerl V, Rohland N, Stewardson K, Ferry M, Michel M, Oppenheimer J, Broomandkhoshbacht N, Harney E, Nordenfelt S, Llamas B, Gusztáv Mende B, Köhler K, Oross K, Bondár M, Marton T, Osztás A, Jakucs J, Paluch T, Horváth F, Csengeri P, Koós J, Sebők K, …
7050	7000-7500	I2376MQ_ALPc_Tiszadob_Buekk_MN	M	Europe	Parallel palaeogenomic transects reveal complex genetic history of early European farmers. Lipson M, Szécsényi-Nagy A, Mallick S, Pósa A, Stégmár B, Keerl V, Rohland N, Stewardson K, Ferry M, Michel M, Oppenheimer J, Broomandkhoshbacht N, Harney E, Nordenfelt S, Llamas B, Gusztáv Mende B, Köhler K, Oross K, Bondár M, Marton T, Osztás A, Jakucs J, Paluch T, Horváth F, Csengeri P, Koós J, Sebők K, …
7025	7000-7500	I2377MALPc_MN	M	Europe	Parallel palaeogenomic transects reveal complex genetic history of early European farmers. Lipson M, Szécsényi-Nagy A, Mallick S, Pósa A, Stégmár B, Keerl V, Rohland N, Stewardson K, Ferry M, Michel M, Oppenheimer J, Broomandkhoshbacht N, Harney E, Nordenfelt S, Llamas B, Gusztáv Mende B, Köhler K, Oross K, Bondár M, Marton T, Osztás A, Jakucs J, Paluch T, Horváth F, Csengeri P, Koós J, Sebők K, …
7050	7000-7500	I2378MALPc_MN	M	Europe	Parallel palaeogenomic transects reveal complex genetic history of early European farmers. Lipson M, Szécsényi-Nagy A, Mallick S, Pósa A, Stégmár B, Keerl V, Rohland N, Stewardson K, Ferry M, Michel M, Oppenheimer J, Broomandkhoshbacht N, Harney E, Nordenfelt S, Llamas B, Gusztáv Mende B, Köhler K, Oross K, Bondár M, Marton T, Osztás A, Jakucs J, Paluch T, Horváth F, Csengeri P, Koós J, Sebők K, …
7011	7000-7500	I2379MALPc_MN	M	Europe	Parallel palaeogenomic transects reveal complex genetic history of early European farmers. Lipson M, Szécsényi-Nagy A, Mallick S, Pósa A, Stégmár B, Keerl V, Rohland N, Stewardson K, Ferry M, Michel M, Oppenheimer J, Broomandkhoshbacht N, Harney E, Nordenfelt S, Llamas B, Gusztáv Mende B, Köhler K, Oross K, Bondár M, Marton T, Osztás A, Jakucs J, Paluch T, Horváth F, Csengeri P, Koós J, Sebők K, …
7350	7000-7500	I2380FALPc_MN	F	Europe	Parallel palaeogenomic transects reveal complex genetic history of early European farmers. Lipson M, Szécsényi-Nagy A, Mallick S, Pósa A, Stégmár B, Keerl V, Rohland N, Stewardson K, Ferry M, Michel M, Oppenheimer J, Broomandkhoshbacht N, Harney E, Nordenfelt S, Llamas B, Gusztáv Mende B, Köhler K, Oross K, Bondár M, Marton T, Osztás A, Jakucs J, Paluch T, Horváth F, Csengeri P, Koós J, Sebők K, …
7350	7000-7500	I2382MALPc_MN	M	Europe	Parallel palaeogenomic transects reveal complex genetic history of early European farmers. Lipson M, Szécsényi-Nagy A, Mallick S, Pósa A, Stégmár B, Keerl V, Rohland N, Stewardson K, Ferry M, Michel M, Oppenheimer J, Broomandkhoshbacht N, Harney E, Nordenfelt S, Llamas B, Gusztáv Mende B, Köhler K, Oross K, Bondár M, Marton T, Osztás A, Jakucs J, Paluch T, Horváth F, Csengeri P, Koós J, Sebők K, …
7050	7000-7500	I2383MQ_ALPc_III_MN	M	Europe	Parallel palaeogenomic transects reveal complex genetic history of early European farmers. Lipson M, Szécsényi-Nagy A, Mallick S, Pósa A, Stégmár B, Keerl V, Rohland N, Stewardson K, Ferry M, Michel M, Oppenheimer J, Broomandkhoshbacht N, Harney E, Nordenfelt S, Llamas B, Gusztáv Mende B, Köhler K, Oross K, Bondár M, Marton T, Osztás A, Jakucs J, Paluch T, Horváth F, Csengeri P, Koós J, Sebők K, …
7130	7000-7500	I2384MALPc_MN	M	Europe	Parallel palaeogenomic transects reveal complex genetic history of early European farmers. Lipson M, Szécsényi-Nagy A, Mallick S, Pósa A, Stégmár B, Keerl V, Rohland N, Stewardson K, Ferry M, Michel M, Oppenheimer J, Broomandkhoshbacht N, Harney E, Nordenfelt S, Llamas B, Gusztáv Mende B, Köhler K, Oross K, Bondár M, Marton T, Osztás A, Jakucs J, Paluch T, Horváth F, Csengeri P, Koós J, Sebők K, …
6700	6500-7000	I2387MTisza_LN	M	Europe	Parallel palaeogenomic transects reveal complex genetic history of early European farmers. Lipson M, Szécsényi-Nagy A, Mallick S, Pósa A, Stégmár B, Keerl V, Rohland N, Stewardson K, Ferry M, Michel M, Oppenheimer J, Broomandkhoshbacht N, Harney E, Nordenfelt S, Llamas B, Gusztáv Mende B, Köhler K, Oross K, Bondár M, Marton T, Osztás A, Jakucs J, Paluch T, Horváth F, Csengeri P, Koós J, Sebők K, …
6238	6000-6500	I2394MBalaton_Lasinja_CA	M	Europe	Parallel palaeogenomic transects reveal complex genetic history of early European farmers. Lipson M, Szécsényi-Nagy A, Mallick S, Pósa A, Stégmár B, Keerl V, Rohland N, Stewardson K, Ferry M, Michel M, Oppenheimer J, Broomandkhoshbacht N, Harney E, Nordenfelt S, Llamas B, Gusztáv Mende B, Köhler K, Oross K, Bondár M, Marton T, Osztás A, Jakucs J, Paluch T, Horváth F, Csengeri P, Koós J, Sebők K, …
6200	6000-6500	I2395MTiszapolgar_ECA	M	Europe	Parallel palaeogenomic transects reveal complex genetic history of early European farmers. Lipson M, Szécsényi-Nagy A, Mallick S, Pósa A, Stégmár B, Keerl V, Rohland N, Stewardson K, Ferry M, Michel M, Oppenheimer J, Broomandkhoshbacht N, Harney E, Nordenfelt S, Llamas B, Gusztáv Mende B, Köhler K, Oross K, Bondár M, Marton T, Osztás A, Jakucs J, Paluch T, Horváth F, Csengeri P, Koós J, Sebők K, …
4297	4000-4500	I2467MIberia_Chalcolithic	M	Europe	Parallel palaeogenomic transects reveal complex genetic history of early European farmers. Lipson M, Szécsényi-Nagy A, Mallick S, Pósa A, Stégmár B, Keerl V, Rohland N, Stewardson K, Ferry M, Michel M, Oppenheimer J, Broomandkhoshbacht N, Harney E, Nordenfelt S, Llamas B, Gusztáv Mende B, Köhler K, Oross K, Bondár M, Marton T, Osztás A, Jakucs J, Paluch T, Horváth F, Csengeri P, Koós J, Sebők K, …
4765	4500-5000	I2473MIberia_Chalcolithic	M	Europe	Parallel palaeogenomic transects reveal complex genetic history of early European farmers. Lipson M, Szécsényi-Nagy A, Mallick S, Pósa A, Stégmár B, Keerl V, Rohland N, Stewardson K, Ferry M, Michel M, Oppenheimer J, Broomandkhoshbacht N, Harney E, Nordenfelt S, Llamas B, Gusztáv Mende B, Köhler K, Oross K, Bondár M, Marton T, Osztás A, Jakucs J, Paluch T, Horváth F, Csengeri P, Koós J, Sebők K, …
7142	7000-7500	I2739MLBKT_MN	M	Europe	Parallel palaeogenomic transects reveal complex genetic history of early European farmers. Lipson M, Szécsényi-Nagy A, Mallick S, Pósa A, Stégmár B, Keerl V, Rohland N, Stewardson K, Ferry M, Michel M, Oppenheimer J, Broomandkhoshbacht N, Harney E, Nordenfelt S, Llamas B, Gusztáv Mende B, Köhler K, Oross K, Bondár M, Marton T, Osztás A, Jakucs J, Paluch T, Horváth F, Csengeri P, Koós J, Sebők K, …
7050	7000-7500	I2743MQC_ALPc_MN	M	Europe	Parallel palaeogenomic transects reveal complex genetic history of early European farmers. Lipson M, Szécsényi-Nagy A, Mallick S, Pósa A, Stégmár B, Keerl V, Rohland N, Stewardson K, Ferry M, Michel M, Oppenheimer J, Broomandkhoshbacht N, Harney E, Nordenfelt S, Llamas B, Gusztáv Mende B, Köhler K, Oross K, Bondár M, Marton T, Osztás A, Jakucs J, Paluch T, Horváth F, Csengeri P, Koós J, Sebők K, …
7050	7000-7500	I2744MALPc_MN	M	Europe	Parallel palaeogenomic transects reveal complex genetic history of early European farmers. Lipson M, Szécsényi-Nagy A, Mallick S, Pósa A, Stégmár B, Keerl V, Rohland N, Stewardson K, Ferry M, Michel M, Oppenheimer J, Broomandkhoshbacht N, Harney E, Nordenfelt S, Llamas B, Gusztáv Mende B, Köhler K, Oross K, Bondár M, Marton T, Osztás A, Jakucs J, Paluch T, Horváth F, Csengeri P, Koós J, Sebők K, …
7050	7000-7500	I2745FALPc_MN	F	Europe	Parallel palaeogenomic transects reveal complex genetic history of early European farmers. Lipson M, Szécsényi-Nagy A, Mallick S, Pósa A, Stégmár B, Keerl V, Rohland N, Stewardson K, Ferry M, Michel M, Oppenheimer J, Broomandkhoshbacht N, Harney E, Nordenfelt S, Llamas B, Gusztáv Mende B, Köhler K, Oross K, Bondár M, Marton T, Osztás A, Jakucs J, Paluch T, Horváth F, Csengeri P, Koós J, Sebők K, …
6700	6500-7000	I2746MTisza_LN	M	Europe	Parallel palaeogenomic transects reveal complex genetic history of early European farmers. Lipson M, Szécsényi-Nagy A, Mallick S, Pósa A, Stégmár B, Keerl V, Rohland N, Stewardson K, Ferry M, Michel M, Oppenheimer J, Broomandkhoshbacht N, Harney E, Nordenfelt S, Llamas B, Gusztáv Mende B, Köhler K, Oross K, Bondár M, Marton T, Osztás A, Jakucs J, Paluch T, Horváth F, Csengeri P, Koós J, Sebők K, …
5175	5000-5500	I2752MBaden_LCA	M	Europe	Parallel palaeogenomic transects reveal complex genetic history of early European farmers. Lipson M, Szécsényi-Nagy A, Mallick S, Pósa A, Stégmár B, Keerl V, Rohland N, Stewardson K, Ferry M, Michel M, Oppenheimer J, Broomandkhoshbacht N, Harney E, Nordenfelt S, Llamas B, Gusztáv Mende B, Köhler K, Oross K, Bondár M, Marton T, Osztás A, Jakucs J, Paluch T, Horváth F, Csengeri P, Koós J, Sebők K, …
5081	5000-5500	I2753MBaden_LCA	M	Europe	Parallel palaeogenomic transects reveal complex genetic history of early European farmers. Lipson M, Szécsényi-Nagy A, Mallick S, Pósa A, Stégmár B, Keerl V, Rohland N, Stewardson K, Ferry M, Michel M, Oppenheimer J, Broomandkhoshbacht N, Harney E, Nordenfelt S, Llamas B, Gusztáv Mende B, Köhler K, Oross K, Bondár M, Marton T, Osztás A, Jakucs J, Paluch T, Horváth F, Csengeri P, Koós J, Sebők K, …
5131	5000-5500	I2754MQC_Baden_LCA	M	Europe	Parallel palaeogenomic transects reveal complex genetic history of early European farmers. Lipson M, Szécsényi-Nagy A, Mallick S, Pósa A, Stégmár B, Keerl V, Rohland N, Stewardson K, Ferry M, Michel M, Oppenheimer J, Broomandkhoshbacht N, Harney E, Nordenfelt S, Llamas B, Gusztáv Mende B, Köhler K, Oross K, Bondár M, Marton T, Osztás A, Jakucs J, Paluch T, Horváth F, Csengeri P, Koós J, Sebők K, …
5175	5000-5500	I2755MQC_Baden_LCA	M	Europe	Parallel palaeogenomic transects reveal complex genetic history of early European farmers. Lipson M, Szécsényi-Nagy A, Mallick S, Pósa A, Stégmár B, Keerl V, Rohland N, Stewardson K, Ferry M, Michel M, Oppenheimer J, Broomandkhoshbacht N, Harney E, Nordenfelt S, Llamas B, Gusztáv Mende B, Köhler K, Oross K, Bondár M, Marton T, Osztás A, Jakucs J, Paluch T, Horváth F, Csengeri P, Koós J, Sebők K, …
5182	5000-5500	I2763FBaden_LCA	F	Europe	Parallel palaeogenomic transects reveal complex genetic history of early European farmers. Lipson M, Szécsényi-Nagy A, Mallick S, Pósa A, Stégmár B, Keerl V, Rohland N, Stewardson K, Ferry M, Michel M, Oppenheimer J, Broomandkhoshbacht N, Harney E, Nordenfelt S, Llamas B, Gusztáv Mende B, Köhler K, Oross K, Bondár M, Marton T, Osztás A, Jakucs J, Paluch T, Horváth F, Csengeri P, Koós J, Sebők K, …
6046	6000-6500	I2783MBalaton_Lasinja_CA	M	Europe	Parallel palaeogenomic transects reveal complex genetic history of early European farmers. Lipson M, Szécsényi-Nagy A, Mallick S, Pósa A, Stégmár B, Keerl V, Rohland N, Stewardson K, Ferry M, Michel M, Oppenheimer J, Broomandkhoshbacht N, Harney E, Nordenfelt S, Llamas B, Gusztáv Mende B, Köhler K, Oross K, Bondár M, Marton T, Osztás A, Jakucs J, Paluch T, Horváth F, Csengeri P, Koós J, Sebők K, …
5175	5000-5500	I2785FBaden_LCA	F	Europe	Parallel palaeogenomic transects reveal complex genetic history of early European farmers. Lipson M, Szécsényi-Nagy A, Mallick S, Pósa A, Stégmár B, Keerl V, Rohland N, Stewardson K, Ferry M, Michel M, Oppenheimer J, Broomandkhoshbacht N, Harney E, Nordenfelt S, Llamas B, Gusztáv Mende B, Köhler K, Oross K, Bondár M, Marton T, Osztás A, Jakucs J, Paluch T, Horváth F, Csengeri P, Koós J, Sebők K, …
5730	5500-6000	I2788MProtoboleraz_LCA	M	Europe	Parallel palaeogenomic transects reveal complex genetic history of early European farmers. Lipson M, Szécsényi-Nagy A, Mallick S, Pósa A, Stégmár B, Keerl V, Rohland N, Stewardson K, Ferry M, Michel M, Oppenheimer J, Broomandkhoshbacht N, Harney E, Nordenfelt S, Llamas B, Gusztáv Mende B, Köhler K, Oross K, Bondár M, Marton T, Osztás A, Jakucs J, Paluch T, Horváth F, Csengeri P, Koós J, Sebők K, …
5650	5500-6000	I2789MProtoboleraz_LCA	M	Europe	Parallel palaeogenomic transects reveal complex genetic history of early European farmers. Lipson M, Szécsényi-Nagy A, Mallick S, Pósa A, Stégmár B, Keerl V, Rohland N, Stewardson K, Ferry M, Michel M, Oppenheimer J, Broomandkhoshbacht N, Harney E, Nordenfelt S, Llamas B, Gusztáv Mende B, Köhler K, Oross K, Bondár M, Marton T, Osztás A, Jakucs J, Paluch T, Horváth F, Csengeri P, Koós J, Sebők K, …
5649	5500-6000	I2790FProtoboleraz_LCA	F	Europe	Parallel palaeogenomic transects reveal complex genetic history of early European farmers. Lipson M, Szécsényi-Nagy A, Mallick S, Pósa A, Stégmár B, Keerl V, Rohland N, Stewardson K, Ferry M, Michel M, Oppenheimer J, Broomandkhoshbacht N, Harney E, Nordenfelt S, Llamas B, Gusztáv Mende B, Köhler K, Oross K, Bondár M, Marton T, Osztás A, Jakucs J, Paluch T, Horváth F, Csengeri P, Koós J, Sebők K, …
5471	5000-5500	I2791MProtoboleraz_LCA	M	Europe	Parallel palaeogenomic transects reveal complex genetic history of early European farmers. Lipson M, Szécsényi-Nagy A, Mallick S, Pósa A, Stégmár B, Keerl V, Rohland N, Stewardson K, Ferry M, Michel M, Oppenheimer J, Broomandkhoshbacht N, Harney E, Nordenfelt S, Llamas B, Gusztáv Mende B, Köhler K, Oross K, Bondár M, Marton T, Osztás A, Jakucs J, Paluch T, Horváth F, Csengeri P, Koós J, Sebők K, …
6301	6000-6500	I2793MTiszapolgar_ECA	M	Europe	Parallel palaeogenomic transects reveal complex genetic history of early European farmers. Lipson M, Szécsényi-Nagy A, Mallick S, Pósa A, Stégmár B, Keerl V, Rohland N, Stewardson K, Ferry M, Michel M, Oppenheimer J, Broomandkhoshbacht N, Harney E, Nordenfelt S, Llamas B, Gusztáv Mende B, Köhler K, Oross K, Bondár M, Marton T, Osztás A, Jakucs J, Paluch T, Horváth F, Csengeri P, Koós J, Sebők K, …
7574	7500-8000	I2794FKoros_EN	F	Europe	Parallel palaeogenomic transects reveal complex genetic history of early European farmers. Lipson M, Szécsényi-Nagy A, Mallick S, Pósa A, Stégmár B, Keerl V, Rohland N, Stewardson K, Ferry M, Michel M, Oppenheimer J, Broomandkhoshbacht N, Harney E, Nordenfelt S, Llamas B, Gusztáv Mende B, Köhler K, Oross K, Bondár M, Marton T, Osztás A, Jakucs J, Paluch T, Horváth F, Csengeri P, Koós J, Sebők K, …
5000	5000-5500	I3269MIberia_Chalcolithic	M	Europe	Parallel palaeogenomic transects reveal complex genetic history of early European farmers. Lipson M, Szécsényi-Nagy A, Mallick S, Pósa A, Stégmár B, Keerl V, Rohland N, Stewardson K, Ferry M, Michel M, Oppenheimer J, Broomandkhoshbacht N, Harney E, Nordenfelt S, Llamas B, Gusztáv Mende B, Köhler K, Oross K, Bondár M, Marton T, Osztás A, Jakucs J, Paluch T, Horváth F, Csengeri P, Koós J, Sebők K, …
5000	5000-5500	I3270FIberia_Chalcolithic	F	Europe	Parallel palaeogenomic transects reveal complex genetic history of early European farmers. Lipson M, Szécsényi-Nagy A, Mallick S, Pósa A, Stégmár B, Keerl V, Rohland N, Stewardson K, Ferry M, Michel M, Oppenheimer J, Broomandkhoshbacht N, Harney E, Nordenfelt S, Llamas B, Gusztáv Mende B, Köhler K, Oross K, Bondár M, Marton T, Osztás A, Jakucs J, Paluch T, Horváth F, Csengeri P, Koós J, Sebők K, …
5000	5000-5500	I3271FIberia_Chalcolithic	F	Europe	Parallel palaeogenomic transects reveal complex genetic history of early European farmers. Lipson M, Szécsényi-Nagy A, Mallick S, Pósa A, Stégmár B, Keerl V, Rohland N, Stewardson K, Ferry M, Michel M, Oppenheimer J, Broomandkhoshbacht N, Harney E, Nordenfelt S, Llamas B, Gusztáv Mende B, Köhler K, Oross K, Bondár M, Marton T, Osztás A, Jakucs J, Paluch T, Horváth F, Csengeri P, Koós J, Sebők K, …
5033	5000-5500	I3272MIberia_Chalcolithic	M	Europe	Parallel palaeogenomic transects reveal complex genetic history of early European farmers. Lipson M, Szécsényi-Nagy A, Mallick S, Pósa A, Stégmár B, Keerl V, Rohland N, Stewardson K, Ferry M, Michel M, Oppenheimer J, Broomandkhoshbacht N, Harney E, Nordenfelt S, Llamas B, Gusztáv Mende B, Köhler K, Oross K, Bondár M, Marton T, Osztás A, Jakucs J, Paluch T, Horváth F, Csengeri P, Koós J, Sebők K, …
5445	5000-5500	I3273FIberia_Chalcolithic	F	Europe	Parallel palaeogenomic transects reveal complex genetic history of early European farmers. Lipson M, Szécsényi-Nagy A, Mallick S, Pósa A, Stégmár B, Keerl V, Rohland N, Stewardson K, Ferry M, Michel M, Oppenheimer J, Broomandkhoshbacht N, Harney E, Nordenfelt S, Llamas B, Gusztáv Mende B, Köhler K, Oross K, Bondár M, Marton T, Osztás A, Jakucs J, Paluch T, Horváth F, Csengeri P, Koós J, Sebők K, …
4955	4500-5000	I3276MIberia_Chalcolithic	M	Europe	Parallel palaeogenomic transects reveal complex genetic history of early European farmers. Lipson M, Szécsényi-Nagy A, Mallick S, Pósa A, Stégmár B, Keerl V, Rohland N, Stewardson K, Ferry M, Michel M, Oppenheimer J, Broomandkhoshbacht N, Harney E, Nordenfelt S, Llamas B, Gusztáv Mende B, Köhler K, Oross K, Bondár M, Marton T, Osztás A, Jakucs J, Paluch T, Horváth F, Csengeri P, Koós J, Sebők K, …
4925	4500-5000	I3277FIberia_Chalcolithic	F	Europe	Parallel palaeogenomic transects reveal complex genetic history of early European farmers. Lipson M, Szécsényi-Nagy A, Mallick S, Pósa A, Stégmár B, Keerl V, Rohland N, Stewardson K, Ferry M, Michel M, Oppenheimer J, Broomandkhoshbacht N, Harney E, Nordenfelt S, Llamas B, Gusztáv Mende B, Köhler K, Oross K, Bondár M, Marton T, Osztás A, Jakucs J, Paluch T, Horváth F, Csengeri P, Koós J, Sebők K, …
7061	7000-7500	I3535MALPc_MN	M	Europe	Parallel palaeogenomic transects reveal complex genetic history of early European farmers. Lipson M, Szécsényi-Nagy A, Mallick S, Pósa A, Stégmár B, Keerl V, Rohland N, Stewardson K, Ferry M, Michel M, Oppenheimer J, Broomandkhoshbacht N, Harney E, Nordenfelt S, Llamas B, Gusztáv Mende B, Köhler K, Oross K, Bondár M, Marton T, Osztás A, Jakucs J, Paluch T, Horváth F, Csengeri P, Koós J, Sebők K, …
7050	7000-7500	I3536FLBKT_MN	F	Europe	Parallel palaeogenomic transects reveal complex genetic history of early European farmers. Lipson M, Szécsényi-Nagy A, Mallick S, Pósa A, Stégmár B, Keerl V, Rohland N, Stewardson K, Ferry M, Michel M, Oppenheimer J, Broomandkhoshbacht N, Harney E, Nordenfelt S, Llamas B, Gusztáv Mende B, Köhler K, Oross K, Bondár M, Marton T, Osztás A, Jakucs J, Paluch T, Horváth F, Csengeri P, Koós J, Sebők K, …
7371	7000-7500	I3537FALPc_MN	F	Europe	Parallel palaeogenomic transects reveal complex genetic history of early European farmers. Lipson M, Szécsényi-Nagy A, Mallick S, Pósa A, Stégmár B, Keerl V, Rohland N, Stewardson K, Ferry M, Michel M, Oppenheimer J, Broomandkhoshbacht N, Harney E, Nordenfelt S, Llamas B, Gusztáv Mende B, Köhler K, Oross K, Bondár M, Marton T, Osztás A, Jakucs J, Paluch T, Horváth F, Csengeri P, Koós J, Sebők K, …
7050	7000-7500	I4181FLBKT_MN	F	Europe	Parallel palaeogenomic transects reveal complex genetic history of early European farmers. Lipson M, Szécsényi-Nagy A, Mallick S, Pósa A, Stégmár B, Keerl V, Rohland N, Stewardson K, Ferry M, Michel M, Oppenheimer J, Broomandkhoshbacht N, Harney E, Nordenfelt S, Llamas B, Gusztáv Mende B, Köhler K, Oross K, Bondár M, Marton T, Osztás A, Jakucs J, Paluch T, Horváth F, Csengeri P, Koós J, Sebők K, …
6757	6500-7000	I4183MTDLN	M	Europe	Parallel palaeogenomic transects reveal complex genetic history of early European farmers. Lipson M, Szécsényi-Nagy A, Mallick S, Pósa A, Stégmár B, Keerl V, Rohland N, Stewardson K, Ferry M, Michel M, Oppenheimer J, Broomandkhoshbacht N, Harney E, Nordenfelt S, Llamas B, Gusztáv Mende B, Köhler K, Oross K, Bondár M, Marton T, Osztás A, Jakucs J, Paluch T, Horváth F, Csengeri P, Koós J, Sebők K, …
6773	6500-7000	I4184FTDLN	F	Europe	Parallel palaeogenomic transects reveal complex genetic history of early European farmers. Lipson M, Szécsényi-Nagy A, Mallick S, Pósa A, Stégmár B, Keerl V, Rohland N, Stewardson K, Ferry M, Michel M, Oppenheimer J, Broomandkhoshbacht N, Harney E, Nordenfelt S, Llamas B, Gusztáv Mende B, Köhler K, Oross K, Bondár M, Marton T, Osztás A, Jakucs J, Paluch T, Horváth F, Csengeri P, Koós J, Sebők K, …
6877	6500-7000	I4185MTDLN	M	Europe	Parallel palaeogenomic transects reveal complex genetic history of early European farmers. Lipson M, Szécsényi-Nagy A, Mallick S, Pósa A, Stégmár B, Keerl V, Rohland N, Stewardson K, Ferry M, Michel M, Oppenheimer J, Broomandkhoshbacht N, Harney E, Nordenfelt S, Llamas B, Gusztáv Mende B, Köhler K, Oross K, Bondár M, Marton T, Osztás A, Jakucs J, Paluch T, Horváth F, Csengeri P, Koós J, Sebők K, …
7050	7000-7500	I4186FALPc_MN	F	Europe	Parallel palaeogenomic transects reveal complex genetic history of early European farmers. Lipson M, Szécsényi-Nagy A, Mallick S, Pósa A, Stégmár B, Keerl V, Rohland N, Stewardson K, Ferry M, Michel M, Oppenheimer J, Broomandkhoshbacht N, Harney E, Nordenfelt S, Llamas B, Gusztáv Mende B, Köhler K, Oross K, Bondár M, Marton T, Osztás A, Jakucs J, Paluch T, Horváth F, Csengeri P, Koós J, Sebők K, …
7050	7000-7500	I4187MALPc_MN	M	Europe	Parallel palaeogenomic transects reveal complex genetic history of early European farmers. Lipson M, Szécsényi-Nagy A, Mallick S, Pósa A, Stégmár B, Keerl V, Rohland N, Stewardson K, Ferry M, Michel M, Oppenheimer J, Broomandkhoshbacht N, Harney E, Nordenfelt S, Llamas B, Gusztáv Mende B, Köhler K, Oross K, Bondár M, Marton T, Osztás A, Jakucs J, Paluch T, Horváth F, Csengeri P, Koós J, Sebők K, …
7050	7000-7500	I4188MALPc_MN	M	Europe	Parallel palaeogenomic transects reveal complex genetic history of early European farmers. Lipson M, Szécsényi-Nagy A, Mallick S, Pósa A, Stégmár B, Keerl V, Rohland N, Stewardson K, Ferry M, Michel M, Oppenheimer J, Broomandkhoshbacht N, Harney E, Nordenfelt S, Llamas B, Gusztáv Mende B, Köhler K, Oross K, Bondár M, Marton T, Osztás A, Jakucs J, Paluch T, Horváth F, Csengeri P, Koós J, Sebők K, …
6050	6000-6500	I4189FBalaton_Lasinja_CA	F	Europe	Parallel palaeogenomic transects reveal complex genetic history of early European farmers. Lipson M, Szécsényi-Nagy A, Mallick S, Pósa A, Stégmár B, Keerl V, Rohland N, Stewardson K, Ferry M, Michel M, Oppenheimer J, Broomandkhoshbacht N, Harney E, Nordenfelt S, Llamas B, Gusztáv Mende B, Köhler K, Oross K, Bondár M, Marton T, Osztás A, Jakucs J, Paluch T, Horváth F, Csengeri P, Koós J, Sebők K, …
7050	7000-7500	I4196FLBKT_MN	F	Europe	Parallel palaeogenomic transects reveal complex genetic history of early European farmers. Lipson M, Szécsényi-Nagy A, Mallick S, Pósa A, Stégmár B, Keerl V, Rohland N, Stewardson K, Ferry M, Michel M, Oppenheimer J, Broomandkhoshbacht N, Harney E, Nordenfelt S, Llamas B, Gusztáv Mende B, Köhler K, Oross K, Bondár M, Marton T, Osztás A, Jakucs J, Paluch T, Horváth F, Csengeri P, Koós J, Sebők K, …
7050	7000-7500	I4199FALPc_MN	F	Europe	Parallel palaeogenomic transects reveal complex genetic history of early European farmers. Lipson M, Szécsényi-Nagy A, Mallick S, Pósa A, Stégmár B, Keerl V, Rohland N, Stewardson K, Ferry M, Michel M, Oppenheimer J, Broomandkhoshbacht N, Harney E, Nordenfelt S, Llamas B, Gusztáv Mende B, Köhler K, Oross K, Bondár M, Marton T, Osztás A, Jakucs J, Paluch T, Horváth F, Csengeri P, Koós J, Sebők K, …
7592	7500-8000	I4971MKoros_EN_HG	M	Europe	Parallel palaeogenomic transects reveal complex genetic history of early European farmers. Lipson M, Szécsényi-Nagy A, Mallick S, Pósa A, Stégmár B, Keerl V, Rohland N, Stewardson K, Ferry M, Michel M, Oppenheimer J, Broomandkhoshbacht N, Harney E, Nordenfelt S, Llamas B, Gusztáv Mende B, Köhler K, Oross K, Bondár M, Marton T, Osztás A, Jakucs J, Paluch T, Horváth F, Csengeri P, Koós J, Sebők K, …
7700	7500-8000	I4972FKoros_EN_outlier	F	Europe	Parallel palaeogenomic transects reveal complex genetic history of early European farmers. Lipson M, Szécsényi-Nagy A, Mallick S, Pósa A, Stégmár B, Keerl V, Rohland N, Stewardson K, Ferry M, Michel M, Oppenheimer J, Broomandkhoshbacht N, Harney E, Nordenfelt S, Llamas B, Gusztáv Mende B, Köhler K, Oross K, Bondár M, Marton T, Osztás A, Jakucs J, Paluch T, Horváth F, Csengeri P, Koós J, Sebők K, …
4573	4500-5000	I5838MIberia_Chalcolithic	M	Europe	Parallel palaeogenomic transects reveal complex genetic history of early European farmers. Lipson M, Szécsényi-Nagy A, Mallick S, Pósa A, Stégmár B, Keerl V, Rohland N, Stewardson K, Ferry M, Michel M, Oppenheimer J, Broomandkhoshbacht N, Harney E, Nordenfelt S, Llamas B, Gusztáv Mende B, Köhler K, Oross K, Bondár M, Marton T, Osztás A, Jakucs J, Paluch T, Horváth F, Csengeri P, Koós J, Sebők K, …
8050	8000-8500	Loschbour_published.DGMLoschbour	M	Europe	Parallel palaeogenomic transects reveal complex genetic history of early European farmers. Lipson M, Szécsényi-Nagy A, Mallick S, Pósa A, Stégmár B, Keerl V, Rohland N, Stewardson K, Ferry M, Michel M, Oppenheimer J, Broomandkhoshbacht N, Harney E, Nordenfelt S, Llamas B, Gusztáv Mende B, Köhler K, Oross K, Bondár M, Marton T, Osztás A, Jakucs J, Paluch T, Horváth F, Csengeri P, Koós J, Sebők K, …
1065	1000-1500	I0712FUSA_AK_Paleo_Aleut	F	North America	Palaeo-Eskimo genetic ancestry and the peopling of Chukotka and North America. Flegontov P, Altinisik NE, Changmai P, Rohland N, Mallick S, Adamski N, Bolnick DA, Broomandkhoshbacht N, Candilio F, Culleton BJ, Flegontova O, Friesen TM, Jeong C, Harper TK, Keating D, Kennett DJ, Kim AM, Lamnidis TC, Lawson AM, Olalde I, Oppenheimer J, Potter BA, Raff J, Sattler RA, Skoglund P, Stewardson K, Vajda …
505	500-1000	I0719.SGMUSA_AK_Paleo_Aleut.SG	M	North America	Palaeo-Eskimo genetic ancestry and the peopling of Chukotka and North America. Flegontov P, Altinisik NE, Changmai P, Rohland N, Mallick S, Adamski N, Bolnick DA, Broomandkhoshbacht N, Candilio F, Culleton BJ, Flegontova O, Friesen TM, Jeong C, Harper TK, Keating D, Kennett DJ, Kim AM, Lamnidis TC, Lawson AM, Olalde I, Oppenheimer J, Potter BA, Raff J, Sattler RA, Skoglund P, Stewardson K, Vajda …
2070	2000-2500	I0721MUSA_AK_Paleo_Aleut	M	North America	Palaeo-Eskimo genetic ancestry and the peopling of Chukotka and North America. Flegontov P, Altinisik NE, Changmai P, Rohland N, Mallick S, Adamski N, Bolnick DA, Broomandkhoshbacht N, Candilio F, Culleton BJ, Flegontova O, Friesen TM, Jeong C, Harper TK, Keating D, Kennett DJ, Kim AM, Lamnidis TC, Lawson AM, Olalde I, Oppenheimer J, Potter BA, Raff J, Sattler RA, Skoglund P, Stewardson K, Vajda …
315	0-500	I1118FUSA_AK_NeoAleut	F	North America	Palaeo-Eskimo genetic ancestry and the peopling of Chukotka and North America. Flegontov P, Altinisik NE, Changmai P, Rohland N, Mallick S, Adamski N, Bolnick DA, Broomandkhoshbacht N, Candilio F, Culleton BJ, Flegontova O, Friesen TM, Jeong C, Harper TK, Keating D, Kennett DJ, Kim AM, Lamnidis TC, Lawson AM, Olalde I, Oppenheimer J, Potter BA, Raff J, Sattler RA, Skoglund P, Stewardson K, Vajda …
315	0-500	I1123MUSA_AK_NeoAleut	M	North America	Palaeo-Eskimo genetic ancestry and the peopling of Chukotka and North America. Flegontov P, Altinisik NE, Changmai P, Rohland N, Mallick S, Adamski N, Bolnick DA, Broomandkhoshbacht N, Candilio F, Culleton BJ, Flegontova O, Friesen TM, Jeong C, Harper TK, Keating D, Kennett DJ, Kim AM, Lamnidis TC, Lawson AM, Olalde I, Oppenheimer J, Potter BA, Raff J, Sattler RA, Skoglund P, Stewardson K, Vajda …
230	0-500	I1124MUSA_AK_NeoAleut	M	North America	Palaeo-Eskimo genetic ancestry and the peopling of Chukotka and North America. Flegontov P, Altinisik NE, Changmai P, Rohland N, Mallick S, Adamski N, Bolnick DA, Broomandkhoshbacht N, Candilio F, Culleton BJ, Flegontova O, Friesen TM, Jeong C, Harper TK, Keating D, Kennett DJ, Kim AM, Lamnidis TC, Lawson AM, Olalde I, Oppenheimer J, Potter BA, Raff J, Sattler RA, Skoglund P, Stewardson K, Vajda …
575	500-1000	I1125MUSA_AK_NeoAleut	M	North America	Palaeo-Eskimo genetic ancestry and the peopling of Chukotka and North America. Flegontov P, Altinisik NE, Changmai P, Rohland N, Mallick S, Adamski N, Bolnick DA, Broomandkhoshbacht N, Candilio F, Culleton BJ, Flegontova O, Friesen TM, Jeong C, Harper TK, Keating D, Kennett DJ, Kim AM, Lamnidis TC, Lawson AM, Olalde I, Oppenheimer J, Potter BA, Raff J, Sattler RA, Skoglund P, Stewardson K, Vajda …
965	500-1000	I1126MUSA_AK_Paleo_Aleut	M	North America	Palaeo-Eskimo genetic ancestry and the peopling of Chukotka and North America. Flegontov P, Altinisik NE, Changmai P, Rohland N, Mallick S, Adamski N, Bolnick DA, Broomandkhoshbacht N, Candilio F, Culleton BJ, Flegontova O, Friesen TM, Jeong C, Harper TK, Keating D, Kennett DJ, Kim AM, Lamnidis TC, Lawson AM, Olalde I, Oppenheimer J, Potter BA, Raff J, Sattler RA, Skoglund P, Stewardson K, Vajda …
435	0-500	I1127FUSA_AK_NeoAleut	F	North America	Palaeo-Eskimo genetic ancestry and the peopling of Chukotka and North America. Flegontov P, Altinisik NE, Changmai P, Rohland N, Mallick S, Adamski N, Bolnick DA, Broomandkhoshbacht N, Candilio F, Culleton BJ, Flegontova O, Friesen TM, Jeong C, Harper TK, Keating D, Kennett DJ, Kim AM, Lamnidis TC, Lawson AM, Olalde I, Oppenheimer J, Potter BA, Raff J, Sattler RA, Skoglund P, Stewardson K, Vajda …
405	0-500	I1128FUSA_AK_NeoAleut	F	North America	Palaeo-Eskimo genetic ancestry and the peopling of Chukotka and North America. Flegontov P, Altinisik NE, Changmai P, Rohland N, Mallick S, Adamski N, Bolnick DA, Broomandkhoshbacht N, Candilio F, Culleton BJ, Flegontova O, Friesen TM, Jeong C, Harper TK, Keating D, Kennett DJ, Kim AM, Lamnidis TC, Lawson AM, Olalde I, Oppenheimer J, Potter BA, Raff J, Sattler RA, Skoglund P, Stewardson K, Vajda …
395	0-500	I1129MUSA_AK_NeoAleut	M	North America	Palaeo-Eskimo genetic ancestry and the peopling of Chukotka and North America. Flegontov P, Altinisik NE, Changmai P, Rohland N, Mallick S, Adamski N, Bolnick DA, Broomandkhoshbacht N, Candilio F, Culleton BJ, Flegontova O, Friesen TM, Jeong C, Harper TK, Keating D, Kennett DJ, Kim AM, Lamnidis TC, Lawson AM, Olalde I, Oppenheimer J, Potter BA, Raff J, Sattler RA, Skoglund P, Stewardson K, Vajda …
940	500-1000	I1524MRussia_Old_Bering_Uelen	M	East Asia	Palaeo-Eskimo genetic ancestry and the peopling of Chukotka and North America. Flegontov P, Altinisik NE, Changmai P, Rohland N, Mallick S, Adamski N, Bolnick DA, Broomandkhoshbacht N, Candilio F, Culleton BJ, Flegontova O, Friesen TM, Jeong C, Harper TK, Keating D, Kennett DJ, Kim AM, Lamnidis TC, Lawson AM, Olalde I, Oppenheimer J, Potter BA, Raff J, Sattler RA, Skoglund P, Stewardson K, Vajda …
1695	1500-2000	I1525FRussia_Old_Bering_Uelen	F	East Asia	Palaeo-Eskimo genetic ancestry and the peopling of Chukotka and North America. Flegontov P, Altinisik NE, Changmai P, Rohland N, Mallick S, Adamski N, Bolnick DA, Broomandkhoshbacht N, Candilio F, Culleton BJ, Flegontova O, Friesen TM, Jeong C, Harper TK, Keating D, Kennett DJ, Kim AM, Lamnidis TC, Lawson AM, Olalde I, Oppenheimer J, Potter BA, Raff J, Sattler RA, Skoglund P, Stewardson K, Vajda …
4755	4500-5000	I1526MRussia_UstBelaya_o	M	East Asia	Palaeo-Eskimo genetic ancestry and the peopling of Chukotka and North America. Flegontov P, Altinisik NE, Changmai P, Rohland N, Mallick S, Adamski N, Bolnick DA, Broomandkhoshbacht N, Candilio F, Culleton BJ, Flegontova O, Friesen TM, Jeong C, Harper TK, Keating D, Kennett DJ, Kim AM, Lamnidis TC, Lawson AM, Olalde I, Oppenheimer J, Potter BA, Raff J, Sattler RA, Skoglund P, Stewardson K, Vajda …
725	500-1000	I5319MUSA_AK_Upper_Kuskokwim_Athabaskan_1100BP	M	North America	Palaeo-Eskimo genetic ancestry and the peopling of Chukotka and North America. Flegontov P, Altinisik NE, Changmai P, Rohland N, Mallick S, Adamski N, Bolnick DA, Broomandkhoshbacht N, Candilio F, Culleton BJ, Flegontova O, Friesen TM, Jeong C, Harper TK, Keating D, Kennett DJ, Kim AM, Lamnidis TC, Lawson AM, Olalde I, Oppenheimer J, Potter BA, Raff J, Sattler RA, Skoglund P, Stewardson K, Vajda …
725	500-1000	I5320MUSA_AK_Upper_Kuskokwim_Athabaskan_1100BP_father.or.son.I5319	M	North America	Palaeo-Eskimo genetic ancestry and the peopling of Chukotka and North America. Flegontov P, Altinisik NE, Changmai P, Rohland N, Mallick S, Adamski N, Bolnick DA, Broomandkhoshbacht N, Candilio F, Culleton BJ, Flegontova O, Friesen TM, Jeong C, Harper TK, Keating D, Kennett DJ, Kim AM, Lamnidis TC, Lawson AM, Olalde I, Oppenheimer J, Potter BA, Raff J, Sattler RA, Skoglund P, Stewardson K, Vajda …
725	500-1000	I5321FUSA_AK_Upper_Kuskokwim_Athabaskan_1100BP	F	North America	Palaeo-Eskimo genetic ancestry and the peopling of Chukotka and North America. Flegontov P, Altinisik NE, Changmai P, Rohland N, Mallick S, Adamski N, Bolnick DA, Broomandkhoshbacht N, Candilio F, Culleton BJ, Flegontova O, Friesen TM, Jeong C, Harper TK, Keating D, Kennett DJ, Kim AM, Lamnidis TC, Lawson AM, Olalde I, Oppenheimer J, Potter BA, Raff J, Sattler RA, Skoglund P, Stewardson K, Vajda …
1045	1000-1500	I7331MRussia_Old_Bering_Ekven	M	East Asia	Palaeo-Eskimo genetic ancestry and the peopling of Chukotka and North America. Flegontov P, Altinisik NE, Changmai P, Rohland N, Mallick S, Adamski N, Bolnick DA, Broomandkhoshbacht N, Candilio F, Culleton BJ, Flegontova O, Friesen TM, Jeong C, Harper TK, Keating D, Kennett DJ, Kim AM, Lamnidis TC, Lawson AM, Olalde I, Oppenheimer J, Potter BA, Raff J, Sattler RA, Skoglund P, Stewardson K, Vajda …
1070	1000-1500	I7332MRussia_Old_Bering_Ekven	M	East Asia	Palaeo-Eskimo genetic ancestry and the peopling of Chukotka and North America. Flegontov P, Altinisik NE, Changmai P, Rohland N, Mallick S, Adamski N, Bolnick DA, Broomandkhoshbacht N, Candilio F, Culleton BJ, Flegontova O, Friesen TM, Jeong C, Harper TK, Keating D, Kennett DJ, Kim AM, Lamnidis TC, Lawson AM, Olalde I, Oppenheimer J, Potter BA, Raff J, Sattler RA, Skoglund P, Stewardson K, Vajda …
1250	1000-1500	I7333FRussia_Old_Bering_Ekven	F	East Asia	Palaeo-Eskimo genetic ancestry and the peopling of Chukotka and North America. Flegontov P, Altinisik NE, Changmai P, Rohland N, Mallick S, Adamski N, Bolnick DA, Broomandkhoshbacht N, Candilio F, Culleton BJ, Flegontova O, Friesen TM, Jeong C, Harper TK, Keating D, Kennett DJ, Kim AM, Lamnidis TC, Lawson AM, Olalde I, Oppenheimer J, Potter BA, Raff J, Sattler RA, Skoglund P, Stewardson K, Vajda …
870	500-1000	I7334MRussia_Old_Bering_Ekven	M	East Asia	Palaeo-Eskimo genetic ancestry and the peopling of Chukotka and North America. Flegontov P, Altinisik NE, Changmai P, Rohland N, Mallick S, Adamski N, Bolnick DA, Broomandkhoshbacht N, Candilio F, Culleton BJ, Flegontova O, Friesen TM, Jeong C, Harper TK, Keating D, Kennett DJ, Kim AM, Lamnidis TC, Lawson AM, Olalde I, Oppenheimer J, Potter BA, Raff J, Sattler RA, Skoglund P, Stewardson K, Vajda …
4465	4000-4500	I7335MRussia_Old_Bering_Ekven	M	East Asia	Palaeo-Eskimo genetic ancestry and the peopling of Chukotka and North America. Flegontov P, Altinisik NE, Changmai P, Rohland N, Mallick S, Adamski N, Bolnick DA, Broomandkhoshbacht N, Candilio F, Culleton BJ, Flegontova O, Friesen TM, Jeong C, Harper TK, Keating D, Kennett DJ, Kim AM, Lamnidis TC, Lawson AM, Olalde I, Oppenheimer J, Potter BA, Raff J, Sattler RA, Skoglund P, Stewardson K, Vajda …
6255	6000-6500	I7336MRussia_Old_Bering_Ekven	M	East Asia	Palaeo-Eskimo genetic ancestry and the peopling of Chukotka and North America. Flegontov P, Altinisik NE, Changmai P, Rohland N, Mallick S, Adamski N, Bolnick DA, Broomandkhoshbacht N, Candilio F, Culleton BJ, Flegontova O, Friesen TM, Jeong C, Harper TK, Keating D, Kennett DJ, Kim AM, Lamnidis TC, Lawson AM, Olalde I, Oppenheimer J, Potter BA, Raff J, Sattler RA, Skoglund P, Stewardson K, Vajda …
1150	1000-1500	I7337MRussia_Old_Bering_Ekven	M	East Asia	Palaeo-Eskimo genetic ancestry and the peopling of Chukotka and North America. Flegontov P, Altinisik NE, Changmai P, Rohland N, Mallick S, Adamski N, Bolnick DA, Broomandkhoshbacht N, Candilio F, Culleton BJ, Flegontova O, Friesen TM, Jeong C, Harper TK, Keating D, Kennett DJ, Kim AM, Lamnidis TC, Lawson AM, Olalde I, Oppenheimer J, Potter BA, Raff J, Sattler RA, Skoglund P, Stewardson K, Vajda …
610	500-1000	I7338MRussia_Old_Bering_Ekven	M	East Asia	Palaeo-Eskimo genetic ancestry and the peopling of Chukotka and North America. Flegontov P, Altinisik NE, Changmai P, Rohland N, Mallick S, Adamski N, Bolnick DA, Broomandkhoshbacht N, Candilio F, Culleton BJ, Flegontova O, Friesen TM, Jeong C, Harper TK, Keating D, Kennett DJ, Kim AM, Lamnidis TC, Lawson AM, Olalde I, Oppenheimer J, Potter BA, Raff J, Sattler RA, Skoglund P, Stewardson K, Vajda …
1085	1000-1500	I7339MRussia_Old_Bering_Ekven	M	East Asia	Palaeo-Eskimo genetic ancestry and the peopling of Chukotka and North America. Flegontov P, Altinisik NE, Changmai P, Rohland N, Mallick S, Adamski N, Bolnick DA, Broomandkhoshbacht N, Candilio F, Culleton BJ, Flegontova O, Friesen TM, Jeong C, Harper TK, Keating D, Kennett DJ, Kim AM, Lamnidis TC, Lawson AM, Olalde I, Oppenheimer J, Potter BA, Raff J, Sattler RA, Skoglund P, Stewardson K, Vajda …
1020	1000-1500	I7340MRussia_Old_Bering_Ekven	M	East Asia	Palaeo-Eskimo genetic ancestry and the peopling of Chukotka and North America. Flegontov P, Altinisik NE, Changmai P, Rohland N, Mallick S, Adamski N, Bolnick DA, Broomandkhoshbacht N, Candilio F, Culleton BJ, Flegontova O, Friesen TM, Jeong C, Harper TK, Keating D, Kennett DJ, Kim AM, Lamnidis TC, Lawson AM, Olalde I, Oppenheimer J, Potter BA, Raff J, Sattler RA, Skoglund P, Stewardson K, Vajda …
1100	1000-1500	I7341MRussia_Old_Bering_Ekven	M	East Asia	Palaeo-Eskimo genetic ancestry and the peopling of Chukotka and North America. Flegontov P, Altinisik NE, Changmai P, Rohland N, Mallick S, Adamski N, Bolnick DA, Broomandkhoshbacht N, Candilio F, Culleton BJ, Flegontova O, Friesen TM, Jeong C, Harper TK, Keating D, Kennett DJ, Kim AM, Lamnidis TC, Lawson AM, Olalde I, Oppenheimer J, Potter BA, Raff J, Sattler RA, Skoglund P, Stewardson K, Vajda …
1100	1000-1500	I7342_dMRussia_Old_Bering_Ekven	M	East Asia	Palaeo-Eskimo genetic ancestry and the peopling of Chukotka and North America. Flegontov P, Altinisik NE, Changmai P, Rohland N, Mallick S, Adamski N, Bolnick DA, Broomandkhoshbacht N, Candilio F, Culleton BJ, Flegontova O, Friesen TM, Jeong C, Harper TK, Keating D, Kennett DJ, Kim AM, Lamnidis TC, Lawson AM, Olalde I, Oppenheimer J, Potter BA, Raff J, Sattler RA, Skoglund P, Stewardson K, Vajda …
860	500-1000	I7343MRussia_Old_Bering_Ekven	M	East Asia	Palaeo-Eskimo genetic ancestry and the peopling of Chukotka and North America. Flegontov P, Altinisik NE, Changmai P, Rohland N, Mallick S, Adamski N, Bolnick DA, Broomandkhoshbacht N, Candilio F, Culleton BJ, Flegontova O, Friesen TM, Jeong C, Harper TK, Keating D, Kennett DJ, Kim AM, Lamnidis TC, Lawson AM, Olalde I, Oppenheimer J, Potter BA, Raff J, Sattler RA, Skoglund P, Stewardson K, Vajda …
1080	1000-1500	I7344FRussia_Old_Bering_Ekven	F	East Asia	Palaeo-Eskimo genetic ancestry and the peopling of Chukotka and North America. Flegontov P, Altinisik NE, Changmai P, Rohland N, Mallick S, Adamski N, Bolnick DA, Broomandkhoshbacht N, Candilio F, Culleton BJ, Flegontova O, Friesen TM, Jeong C, Harper TK, Keating D, Kennett DJ, Kim AM, Lamnidis TC, Lawson AM, Olalde I, Oppenheimer J, Potter BA, Raff J, Sattler RA, Skoglund P, Stewardson K, Vajda …
1145	1000-1500	I7346MRussia_Old_Bering_Ekven	M	East Asia	Palaeo-Eskimo genetic ancestry and the peopling of Chukotka and North America. Flegontov P, Altinisik NE, Changmai P, Rohland N, Mallick S, Adamski N, Bolnick DA, Broomandkhoshbacht N, Candilio F, Culleton BJ, Flegontova O, Friesen TM, Jeong C, Harper TK, Keating D, Kennett DJ, Kim AM, Lamnidis TC, Lawson AM, Olalde I, Oppenheimer J, Potter BA, Raff J, Sattler RA, Skoglund P, Stewardson K, Vajda …
725	500-1000	I7347FRussia_Old_Bering_Ekven	F	East Asia	Palaeo-Eskimo genetic ancestry and the peopling of Chukotka and North America. Flegontov P, Altinisik NE, Changmai P, Rohland N, Mallick S, Adamski N, Bolnick DA, Broomandkhoshbacht N, Candilio F, Culleton BJ, Flegontova O, Friesen TM, Jeong C, Harper TK, Keating D, Kennett DJ, Kim AM, Lamnidis TC, Lawson AM, Olalde I, Oppenheimer J, Potter BA, Raff J, Sattler RA, Skoglund P, Stewardson K, Vajda …
1205	1000-1500	I7348MRussia_Old_Bering_Ekven	M	East Asia	Palaeo-Eskimo genetic ancestry and the peopling of Chukotka and North America. Flegontov P, Altinisik NE, Changmai P, Rohland N, Mallick S, Adamski N, Bolnick DA, Broomandkhoshbacht N, Candilio F, Culleton BJ, Flegontova O, Friesen TM, Jeong C, Harper TK, Keating D, Kennett DJ, Kim AM, Lamnidis TC, Lawson AM, Olalde I, Oppenheimer J, Potter BA, Raff J, Sattler RA, Skoglund P, Stewardson K, Vajda …
1140	1000-1500	I7349FRussia_Old_Bering_Ekven	F	East Asia	Palaeo-Eskimo genetic ancestry and the peopling of Chukotka and North America. Flegontov P, Altinisik NE, Changmai P, Rohland N, Mallick S, Adamski N, Bolnick DA, Broomandkhoshbacht N, Candilio F, Culleton BJ, Flegontova O, Friesen TM, Jeong C, Harper TK, Keating D, Kennett DJ, Kim AM, Lamnidis TC, Lawson AM, Olalde I, Oppenheimer J, Potter BA, Raff J, Sattler RA, Skoglund P, Stewardson K, Vajda …
1355	1000-1500	I7621FRussia_Old_Bering_Ekven	F	East Asia	Palaeo-Eskimo genetic ancestry and the peopling of Chukotka and North America. Flegontov P, Altinisik NE, Changmai P, Rohland N, Mallick S, Adamski N, Bolnick DA, Broomandkhoshbacht N, Candilio F, Culleton BJ, Flegontova O, Friesen TM, Jeong C, Harper TK, Keating D, Kennett DJ, Kim AM, Lamnidis TC, Lawson AM, Olalde I, Oppenheimer J, Potter BA, Raff J, Sattler RA, Skoglund P, Stewardson K, Vajda …
875	500-1000	I7757FRussia_Old_Bering_Uelen	F	East Asia	Palaeo-Eskimo genetic ancestry and the peopling of Chukotka and North America. Flegontov P, Altinisik NE, Changmai P, Rohland N, Mallick S, Adamski N, Bolnick DA, Broomandkhoshbacht N, Candilio F, Culleton BJ, Flegontova O, Friesen TM, Jeong C, Harper TK, Keating D, Kennett DJ, Kim AM, Lamnidis TC, Lawson AM, Olalde I, Oppenheimer J, Potter BA, Raff J, Sattler RA, Skoglund P, Stewardson K, Vajda …
7035	7000-7500	I7759MRussia_UstBelaya	M	East Asia	Palaeo-Eskimo genetic ancestry and the peopling of Chukotka and North America. Flegontov P, Altinisik NE, Changmai P, Rohland N, Mallick S, Adamski N, Bolnick DA, Broomandkhoshbacht N, Candilio F, Culleton BJ, Flegontova O, Friesen TM, Jeong C, Harper TK, Keating D, Kennett DJ, Kim AM, Lamnidis TC, Lawson AM, Olalde I, Oppenheimer J, Potter BA, Raff J, Sattler RA, Skoglund P, Stewardson K, Vajda …
5820	5500-6000	I7760URussia_Baikal_EN	U	East Asia	Palaeo-Eskimo genetic ancestry and the peopling of Chukotka and North America. Flegontov P, Altinisik NE, Changmai P, Rohland N, Mallick S, Adamski N, Bolnick DA, Broomandkhoshbacht N, Candilio F, Culleton BJ, Flegontova O, Friesen TM, Jeong C, Harper TK, Keating D, Kennett DJ, Kim AM, Lamnidis TC, Lawson AM, Olalde I, Oppenheimer J, Potter BA, Raff J, Sattler RA, Skoglund P, Stewardson K, Vajda …
4750	4500-5000	I7779MRussia_Baikal_EBA	M	East Asia	Palaeo-Eskimo genetic ancestry and the peopling of Chukotka and North America. Flegontov P, Altinisik NE, Changmai P, Rohland N, Mallick S, Adamski N, Bolnick DA, Broomandkhoshbacht N, Candilio F, Culleton BJ, Flegontova O, Friesen TM, Jeong C, Harper TK, Keating D, Kennett DJ, Kim AM, Lamnidis TC, Lawson AM, Olalde I, Oppenheimer J, Potter BA, Raff J, Sattler RA, Skoglund P, Stewardson K, Vajda …
4615	4500-5000	I7780MRussia_UstBelaya	M	East Asia	Palaeo-Eskimo genetic ancestry and the peopling of Chukotka and North America. Flegontov P, Altinisik NE, Changmai P, Rohland N, Mallick S, Adamski N, Bolnick DA, Broomandkhoshbacht N, Candilio F, Culleton BJ, Flegontova O, Friesen TM, Jeong C, Harper TK, Keating D, Kennett DJ, Kim AM, Lamnidis TC, Lawson AM, Olalde I, Oppenheimer J, Potter BA, Raff J, Sattler RA, Skoglund P, Stewardson K, Vajda …
615	500-1000	I7781FRussia_Baikal_Medieval	F	East Asia	Palaeo-Eskimo genetic ancestry and the peopling of Chukotka and North America. Flegontov P, Altinisik NE, Changmai P, Rohland N, Mallick S, Adamski N, Bolnick DA, Broomandkhoshbacht N, Candilio F, Culleton BJ, Flegontova O, Friesen TM, Jeong C, Harper TK, Keating D, Kennett DJ, Kim AM, Lamnidis TC, Lawson AM, Olalde I, Oppenheimer J, Potter BA, Raff J, Sattler RA, Skoglund P, Stewardson K, Vajda …
4630	4500-5000	I7782FRussia_UstBelaya	F	East Asia	Palaeo-Eskimo genetic ancestry and the peopling of Chukotka and North America. Flegontov P, Altinisik NE, Changmai P, Rohland N, Mallick S, Adamski N, Bolnick DA, Broomandkhoshbacht N, Candilio F, Culleton BJ, Flegontova O, Friesen TM, Jeong C, Harper TK, Keating D, Kennett DJ, Kim AM, Lamnidis TC, Lawson AM, Olalde I, Oppenheimer J, Potter BA, Raff J, Sattler RA, Skoglund P, Stewardson K, Vajda …
795	500-1000	I8294FRussia_Old_Bering_Uelen	F	East Asia	Palaeo-Eskimo genetic ancestry and the peopling of Chukotka and North America. Flegontov P, Altinisik NE, Changmai P, Rohland N, Mallick S, Adamski N, Bolnick DA, Broomandkhoshbacht N, Candilio F, Culleton BJ, Flegontova O, Friesen TM, Jeong C, Harper TK, Keating D, Kennett DJ, Kim AM, Lamnidis TC, Lawson AM, Olalde I, Oppenheimer J, Potter BA, Raff J, Sattler RA, Skoglund P, Stewardson K, Vajda …
4500	4500-5000	I8295FRussia_UstBelaya	F	East Asia	Palaeo-Eskimo genetic ancestry and the peopling of Chukotka and North America. Flegontov P, Altinisik NE, Changmai P, Rohland N, Mallick S, Adamski N, Bolnick DA, Broomandkhoshbacht N, Candilio F, Culleton BJ, Flegontova O, Friesen TM, Jeong C, Harper TK, Keating D, Kennett DJ, Kim AM, Lamnidis TC, Lawson AM, Olalde I, Oppenheimer J, Potter BA, Raff J, Sattler RA, Skoglund P, Stewardson K, Vajda …
4665	4500-5000	I8296FRussia_UstBelaya	F	East Asia	Palaeo-Eskimo genetic ancestry and the peopling of Chukotka and North America. Flegontov P, Altinisik NE, Changmai P, Rohland N, Mallick S, Adamski N, Bolnick DA, Broomandkhoshbacht N, Candilio F, Culleton BJ, Flegontova O, Friesen TM, Jeong C, Harper TK, Keating D, Kennett DJ, Kim AM, Lamnidis TC, Lawson AM, Olalde I, Oppenheimer J, Potter BA, Raff J, Sattler RA, Skoglund P, Stewardson K, Vajda …
5690	5500-6000	I8298FRussia_UstBelaya	F	East Asia	Palaeo-Eskimo genetic ancestry and the peopling of Chukotka and North America. Flegontov P, Altinisik NE, Changmai P, Rohland N, Mallick S, Adamski N, Bolnick DA, Broomandkhoshbacht N, Candilio F, Culleton BJ, Flegontova O, Friesen TM, Jeong C, Harper TK, Keating D, Kennett DJ, Kim AM, Lamnidis TC, Lawson AM, Olalde I, Oppenheimer J, Potter BA, Raff J, Sattler RA, Skoglund P, Stewardson K, Vajda …
1014	1000-1500	I2868MRoopkund_A	M	South Asia	Ancient DNA from the skeletons of Roopkund Lake reveals Mediterranean migrants in India. Harney É, Nayak A, Patterson N, Joglekar P, Mushrif-Tripathy V, Mallick S, Rohland N, Sedig J, Adamski N, Bernardos R, Broomandkhoshbacht N, Culleton BJ, Ferry M, Harper TK, Michel M, Oppenheimer J, Stewardson K, Zhang Z, Harashawaradhana, Bartwal MS, Kumar S, Diyundi SC, Roberts P, Boivin N, Kennett DJ, Than…
144	0-500	I2869MRoopkund_B	M	South Asia	Ancient DNA from the skeletons of Roopkund Lake reveals Mediterranean migrants in India. Harney É, Nayak A, Patterson N, Joglekar P, Mushrif-Tripathy V, Mallick S, Rohland N, Sedig J, Adamski N, Bernardos R, Broomandkhoshbacht N, Culleton BJ, Ferry M, Harper TK, Michel M, Oppenheimer J, Stewardson K, Zhang Z, Harashawaradhana, Bartwal MS, Kumar S, Diyundi SC, Roberts P, Boivin N, Kennett DJ, Than…
140	0-500	I2870FRoopkund_B	F	South Asia	Ancient DNA from the skeletons of Roopkund Lake reveals Mediterranean migrants in India. Harney É, Nayak A, Patterson N, Joglekar P, Mushrif-Tripathy V, Mallick S, Rohland N, Sedig J, Adamski N, Bernardos R, Broomandkhoshbacht N, Culleton BJ, Ferry M, Harper TK, Michel M, Oppenheimer J, Stewardson K, Zhang Z, Harashawaradhana, Bartwal MS, Kumar S, Diyundi SC, Roberts P, Boivin N, Kennett DJ, Than…
1094	1000-1500	I2871FRoopkund_A	F	South Asia	Ancient DNA from the skeletons of Roopkund Lake reveals Mediterranean migrants in India. Harney É, Nayak A, Patterson N, Joglekar P, Mushrif-Tripathy V, Mallick S, Rohland N, Sedig J, Adamski N, Bernardos R, Broomandkhoshbacht N, Culleton BJ, Ferry M, Harper TK, Michel M, Oppenheimer J, Stewardson K, Zhang Z, Harashawaradhana, Bartwal MS, Kumar S, Diyundi SC, Roberts P, Boivin N, Kennett DJ, Than…
1094	1000-1500	I2872FRoopkund_A	F	South Asia	Ancient DNA from the skeletons of Roopkund Lake reveals Mediterranean migrants in India. Harney É, Nayak A, Patterson N, Joglekar P, Mushrif-Tripathy V, Mallick S, Rohland N, Sedig J, Adamski N, Bernardos R, Broomandkhoshbacht N, Culleton BJ, Ferry M, Harper TK, Michel M, Oppenheimer J, Stewardson K, Zhang Z, Harashawaradhana, Bartwal MS, Kumar S, Diyundi SC, Roberts P, Boivin N, Kennett DJ, Than…
1094	1000-1500	I3342MRoopkund_A	M	South Asia	Ancient DNA from the skeletons of Roopkund Lake reveals Mediterranean migrants in India. Harney É, Nayak A, Patterson N, Joglekar P, Mushrif-Tripathy V, Mallick S, Rohland N, Sedig J, Adamski N, Bernardos R, Broomandkhoshbacht N, Culleton BJ, Ferry M, Harper TK, Michel M, Oppenheimer J, Stewardson K, Zhang Z, Harashawaradhana, Bartwal MS, Kumar S, Diyundi SC, Roberts P, Boivin N, Kennett DJ, Than…
1119	1000-1500	I3343FRoopkund_A	F	South Asia	Ancient DNA from the skeletons of Roopkund Lake reveals Mediterranean migrants in India. Harney É, Nayak A, Patterson N, Joglekar P, Mushrif-Tripathy V, Mallick S, Rohland N, Sedig J, Adamski N, Bernardos R, Broomandkhoshbacht N, Culleton BJ, Ferry M, Harper TK, Michel M, Oppenheimer J, Stewardson K, Zhang Z, Harashawaradhana, Bartwal MS, Kumar S, Diyundi SC, Roberts P, Boivin N, Kennett DJ, Than…
1118	1000-1500	I3344FRoopkund_A	F	South Asia	Ancient DNA from the skeletons of Roopkund Lake reveals Mediterranean migrants in India. Harney É, Nayak A, Patterson N, Joglekar P, Mushrif-Tripathy V, Mallick S, Rohland N, Sedig J, Adamski N, Bernardos R, Broomandkhoshbacht N, Culleton BJ, Ferry M, Harper TK, Michel M, Oppenheimer J, Stewardson K, Zhang Z, Harashawaradhana, Bartwal MS, Kumar S, Diyundi SC, Roberts P, Boivin N, Kennett DJ, Than…
140	0-500	I3345MRoopkund_B	M	South Asia	Ancient DNA from the skeletons of Roopkund Lake reveals Mediterranean migrants in India. Harney É, Nayak A, Patterson N, Joglekar P, Mushrif-Tripathy V, Mallick S, Rohland N, Sedig J, Adamski N, Bernardos R, Broomandkhoshbacht N, Culleton BJ, Ferry M, Harper TK, Michel M, Oppenheimer J, Stewardson K, Zhang Z, Harashawaradhana, Bartwal MS, Kumar S, Diyundi SC, Roberts P, Boivin N, Kennett DJ, Than…
1147	1000-1500	I3346MRoopkund_A	M	South Asia	Ancient DNA from the skeletons of Roopkund Lake reveals Mediterranean migrants in India. Harney É, Nayak A, Patterson N, Joglekar P, Mushrif-Tripathy V, Mallick S, Rohland N, Sedig J, Adamski N, Bernardos R, Broomandkhoshbacht N, Culleton BJ, Ferry M, Harper TK, Michel M, Oppenheimer J, Stewardson K, Zhang Z, Harashawaradhana, Bartwal MS, Kumar S, Diyundi SC, Roberts P, Boivin N, Kennett DJ, Than…
143	0-500	I3348FRoopkund_B	F	South Asia	Ancient DNA from the skeletons of Roopkund Lake reveals Mediterranean migrants in India. Harney É, Nayak A, Patterson N, Joglekar P, Mushrif-Tripathy V, Mallick S, Rohland N, Sedig J, Adamski N, Bernardos R, Broomandkhoshbacht N, Culleton BJ, Ferry M, Harper TK, Michel M, Oppenheimer J, Stewardson K, Zhang Z, Harashawaradhana, Bartwal MS, Kumar S, Diyundi SC, Roberts P, Boivin N, Kennett DJ, Than…
1093	1000-1500	I3349FRoopkund_A	F	South Asia	Ancient DNA from the skeletons of Roopkund Lake reveals Mediterranean migrants in India. Harney É, Nayak A, Patterson N, Joglekar P, Mushrif-Tripathy V, Mallick S, Rohland N, Sedig J, Adamski N, Bernardos R, Broomandkhoshbacht N, Culleton BJ, Ferry M, Harper TK, Michel M, Oppenheimer J, Stewardson K, Zhang Z, Harashawaradhana, Bartwal MS, Kumar S, Diyundi SC, Roberts P, Boivin N, Kennett DJ, Than…
141	0-500	I3350MRoopkund_B	M	South Asia	Ancient DNA from the skeletons of Roopkund Lake reveals Mediterranean migrants in India. Harney É, Nayak A, Patterson N, Joglekar P, Mushrif-Tripathy V, Mallick S, Rohland N, Sedig J, Adamski N, Bernardos R, Broomandkhoshbacht N, Culleton BJ, Ferry M, Harper TK, Michel M, Oppenheimer J, Stewardson K, Zhang Z, Harashawaradhana, Bartwal MS, Kumar S, Diyundi SC, Roberts P, Boivin N, Kennett DJ, Than…
1122	1000-1500	I3351MRoopkund_A	M	South Asia	Ancient DNA from the skeletons of Roopkund Lake reveals Mediterranean migrants in India. Harney É, Nayak A, Patterson N, Joglekar P, Mushrif-Tripathy V, Mallick S, Rohland N, Sedig J, Adamski N, Bernardos R, Broomandkhoshbacht N, Culleton BJ, Ferry M, Harper TK, Michel M, Oppenheimer J, Stewardson K, Zhang Z, Harashawaradhana, Bartwal MS, Kumar S, Diyundi SC, Roberts P, Boivin N, Kennett DJ, Than…
1168	1000-1500	I3352MRoopkund_A	M	South Asia	Ancient DNA from the skeletons of Roopkund Lake reveals Mediterranean migrants in India. Harney É, Nayak A, Patterson N, Joglekar P, Mushrif-Tripathy V, Mallick S, Rohland N, Sedig J, Adamski N, Bernardos R, Broomandkhoshbacht N, Culleton BJ, Ferry M, Harper TK, Michel M, Oppenheimer J, Stewardson K, Zhang Z, Harashawaradhana, Bartwal MS, Kumar S, Diyundi SC, Roberts P, Boivin N, Kennett DJ, Than…
125	0-500	I3401MRoopkund_B	M	South Asia	Ancient DNA from the skeletons of Roopkund Lake reveals Mediterranean migrants in India. Harney É, Nayak A, Patterson N, Joglekar P, Mushrif-Tripathy V, Mallick S, Rohland N, Sedig J, Adamski N, Bernardos R, Broomandkhoshbacht N, Culleton BJ, Ferry M, Harper TK, Michel M, Oppenheimer J, Stewardson K, Zhang Z, Harashawaradhana, Bartwal MS, Kumar S, Diyundi SC, Roberts P, Boivin N, Kennett DJ, Than…
1122	1000-1500	I3402MRoopkund_A	M	South Asia	Ancient DNA from the skeletons of Roopkund Lake reveals Mediterranean migrants in India. Harney É, Nayak A, Patterson N, Joglekar P, Mushrif-Tripathy V, Mallick S, Rohland N, Sedig J, Adamski N, Bernardos R, Broomandkhoshbacht N, Culleton BJ, Ferry M, Harper TK, Michel M, Oppenheimer J, Stewardson K, Zhang Z, Harashawaradhana, Bartwal MS, Kumar S, Diyundi SC, Roberts P, Boivin N, Kennett DJ, Than…
142	0-500	I3403MRoopkund_B	M	South Asia	Ancient DNA from the skeletons of Roopkund Lake reveals Mediterranean migrants in India. Harney É, Nayak A, Patterson N, Joglekar P, Mushrif-Tripathy V, Mallick S, Rohland N, Sedig J, Adamski N, Bernardos R, Broomandkhoshbacht N, Culleton BJ, Ferry M, Harper TK, Michel M, Oppenheimer J, Stewardson K, Zhang Z, Harashawaradhana, Bartwal MS, Kumar S, Diyundi SC, Roberts P, Boivin N, Kennett DJ, Than…
140	0-500	I3404MRoopkund_B	M	South Asia	Ancient DNA from the skeletons of Roopkund Lake reveals Mediterranean migrants in India. Harney É, Nayak A, Patterson N, Joglekar P, Mushrif-Tripathy V, Mallick S, Rohland N, Sedig J, Adamski N, Bernardos R, Broomandkhoshbacht N, Culleton BJ, Ferry M, Harper TK, Michel M, Oppenheimer J, Stewardson K, Zhang Z, Harashawaradhana, Bartwal MS, Kumar S, Diyundi SC, Roberts P, Boivin N, Kennett DJ, Than…
147	0-500	I3405FRoopkund_B	F	South Asia	Ancient DNA from the skeletons of Roopkund Lake reveals Mediterranean migrants in India. Harney É, Nayak A, Patterson N, Joglekar P, Mushrif-Tripathy V, Mallick S, Rohland N, Sedig J, Adamski N, Bernardos R, Broomandkhoshbacht N, Culleton BJ, Ferry M, Harper TK, Michel M, Oppenheimer J, Stewardson K, Zhang Z, Harashawaradhana, Bartwal MS, Kumar S, Diyundi SC, Roberts P, Boivin N, Kennett DJ, Than…
1018	1000-1500	I3406MRoopkund_A	M	South Asia	Ancient DNA from the skeletons of Roopkund Lake reveals Mediterranean migrants in India. Harney É, Nayak A, Patterson N, Joglekar P, Mushrif-Tripathy V, Mallick S, Rohland N, Sedig J, Adamski N, Bernardos R, Broomandkhoshbacht N, Culleton BJ, Ferry M, Harper TK, Michel M, Oppenheimer J, Stewardson K, Zhang Z, Harashawaradhana, Bartwal MS, Kumar S, Diyundi SC, Roberts P, Boivin N, Kennett DJ, Than…
1082	1000-1500	I3407MRoopkund_A	M	South Asia	Ancient DNA from the skeletons of Roopkund Lake reveals Mediterranean migrants in India. Harney É, Nayak A, Patterson N, Joglekar P, Mushrif-Tripathy V, Mallick S, Rohland N, Sedig J, Adamski N, Bernardos R, Broomandkhoshbacht N, Culleton BJ, Ferry M, Harper TK, Michel M, Oppenheimer J, Stewardson K, Zhang Z, Harashawaradhana, Bartwal MS, Kumar S, Diyundi SC, Roberts P, Boivin N, Kennett DJ, Than…
1119	1000-1500	I6934FRoopkund_A	F	South Asia	Ancient DNA from the skeletons of Roopkund Lake reveals Mediterranean migrants in India. Harney É, Nayak A, Patterson N, Joglekar P, Mushrif-Tripathy V, Mallick S, Rohland N, Sedig J, Adamski N, Bernardos R, Broomandkhoshbacht N, Culleton BJ, Ferry M, Harper TK, Michel M, Oppenheimer J, Stewardson K, Zhang Z, Harashawaradhana, Bartwal MS, Kumar S, Diyundi SC, Roberts P, Boivin N, Kennett DJ, Than…
144	0-500	I6935FRoopkund_B	F	South Asia	Ancient DNA from the skeletons of Roopkund Lake reveals Mediterranean migrants in India. Harney É, Nayak A, Patterson N, Joglekar P, Mushrif-Tripathy V, Mallick S, Rohland N, Sedig J, Adamski N, Bernardos R, Broomandkhoshbacht N, Culleton BJ, Ferry M, Harper TK, Michel M, Oppenheimer J, Stewardson K, Zhang Z, Harashawaradhana, Bartwal MS, Kumar S, Diyundi SC, Roberts P, Boivin N, Kennett DJ, Than…
140	0-500	I6936MRoopkund_B	M	South Asia	Ancient DNA from the skeletons of Roopkund Lake reveals Mediterranean migrants in India. Harney É, Nayak A, Patterson N, Joglekar P, Mushrif-Tripathy V, Mallick S, Rohland N, Sedig J, Adamski N, Bernardos R, Broomandkhoshbacht N, Culleton BJ, Ferry M, Harper TK, Michel M, Oppenheimer J, Stewardson K, Zhang Z, Harashawaradhana, Bartwal MS, Kumar S, Diyundi SC, Roberts P, Boivin N, Kennett DJ, Than…
145	0-500	I6937FRoopkund_B	F	South Asia	Ancient DNA from the skeletons of Roopkund Lake reveals Mediterranean migrants in India. Harney É, Nayak A, Patterson N, Joglekar P, Mushrif-Tripathy V, Mallick S, Rohland N, Sedig J, Adamski N, Bernardos R, Broomandkhoshbacht N, Culleton BJ, Ferry M, Harper TK, Michel M, Oppenheimer J, Stewardson K, Zhang Z, Harashawaradhana, Bartwal MS, Kumar S, Diyundi SC, Roberts P, Boivin N, Kennett DJ, Than…
1166	1000-1500	I6938FRoopkund_A	F	South Asia	Ancient DNA from the skeletons of Roopkund Lake reveals Mediterranean migrants in India. Harney É, Nayak A, Patterson N, Joglekar P, Mushrif-Tripathy V, Mallick S, Rohland N, Sedig J, Adamski N, Bernardos R, Broomandkhoshbacht N, Culleton BJ, Ferry M, Harper TK, Michel M, Oppenheimer J, Stewardson K, Zhang Z, Harashawaradhana, Bartwal MS, Kumar S, Diyundi SC, Roberts P, Boivin N, Kennett DJ, Than…
141	0-500	I6939MRoopkund_B	M	South Asia	Ancient DNA from the skeletons of Roopkund Lake reveals Mediterranean migrants in India. Harney É, Nayak A, Patterson N, Joglekar P, Mushrif-Tripathy V, Mallick S, Rohland N, Sedig J, Adamski N, Bernardos R, Broomandkhoshbacht N, Culleton BJ, Ferry M, Harper TK, Michel M, Oppenheimer J, Stewardson K, Zhang Z, Harashawaradhana, Bartwal MS, Kumar S, Diyundi SC, Roberts P, Boivin N, Kennett DJ, Than…
149	0-500	I6940MRoopkund_C	M	South Asia	Ancient DNA from the skeletons of Roopkund Lake reveals Mediterranean migrants in India. Harney É, Nayak A, Patterson N, Joglekar P, Mushrif-Tripathy V, Mallick S, Rohland N, Sedig J, Adamski N, Bernardos R, Broomandkhoshbacht N, Culleton BJ, Ferry M, Harper TK, Michel M, Oppenheimer J, Stewardson K, Zhang Z, Harashawaradhana, Bartwal MS, Kumar S, Diyundi SC, Roberts P, Boivin N, Kennett DJ, Than…
1011	1000-1500	I6941MRoopkund_A	M	South Asia	Ancient DNA from the skeletons of Roopkund Lake reveals Mediterranean migrants in India. Harney É, Nayak A, Patterson N, Joglekar P, Mushrif-Tripathy V, Mallick S, Rohland N, Sedig J, Adamski N, Bernardos R, Broomandkhoshbacht N, Culleton BJ, Ferry M, Harper TK, Michel M, Oppenheimer J, Stewardson K, Zhang Z, Harashawaradhana, Bartwal MS, Kumar S, Diyundi SC, Roberts P, Boivin N, Kennett DJ, Than…
1122	1000-1500	I6942MRoopkund_A	M	South Asia	Ancient DNA from the skeletons of Roopkund Lake reveals Mediterranean migrants in India. Harney É, Nayak A, Patterson N, Joglekar P, Mushrif-Tripathy V, Mallick S, Rohland N, Sedig J, Adamski N, Bernardos R, Broomandkhoshbacht N, Culleton BJ, Ferry M, Harper TK, Michel M, Oppenheimer J, Stewardson K, Zhang Z, Harashawaradhana, Bartwal MS, Kumar S, Diyundi SC, Roberts P, Boivin N, Kennett DJ, Than…
1228	1000-1500	I6943MRoopkund_A	M	South Asia	Ancient DNA from the skeletons of Roopkund Lake reveals Mediterranean migrants in India. Harney É, Nayak A, Patterson N, Joglekar P, Mushrif-Tripathy V, Mallick S, Rohland N, Sedig J, Adamski N, Bernardos R, Broomandkhoshbacht N, Culleton BJ, Ferry M, Harper TK, Michel M, Oppenheimer J, Stewardson K, Zhang Z, Harashawaradhana, Bartwal MS, Kumar S, Diyundi SC, Roberts P, Boivin N, Kennett DJ, Than…
1145	1000-1500	I6944FRoopkund_A	F	South Asia	Ancient DNA from the skeletons of Roopkund Lake reveals Mediterranean migrants in India. Harney É, Nayak A, Patterson N, Joglekar P, Mushrif-Tripathy V, Mallick S, Rohland N, Sedig J, Adamski N, Bernardos R, Broomandkhoshbacht N, Culleton BJ, Ferry M, Harper TK, Michel M, Oppenheimer J, Stewardson K, Zhang Z, Harashawaradhana, Bartwal MS, Kumar S, Diyundi SC, Roberts P, Boivin N, Kennett DJ, Than…
1172	1000-1500	I6945FRoopkund_A	F	South Asia	Ancient DNA from the skeletons of Roopkund Lake reveals Mediterranean migrants in India. Harney É, Nayak A, Patterson N, Joglekar P, Mushrif-Tripathy V, Mallick S, Rohland N, Sedig J, Adamski N, Bernardos R, Broomandkhoshbacht N, Culleton BJ, Ferry M, Harper TK, Michel M, Oppenheimer J, Stewardson K, Zhang Z, Harashawaradhana, Bartwal MS, Kumar S, Diyundi SC, Roberts P, Boivin N, Kennett DJ, Than…
1119	1000-1500	I6946MRoopkund_A	M	South Asia	Ancient DNA from the skeletons of Roopkund Lake reveals Mediterranean migrants in India. Harney É, Nayak A, Patterson N, Joglekar P, Mushrif-Tripathy V, Mallick S, Rohland N, Sedig J, Adamski N, Bernardos R, Broomandkhoshbacht N, Culleton BJ, Ferry M, Harper TK, Michel M, Oppenheimer J, Stewardson K, Zhang Z, Harashawaradhana, Bartwal MS, Kumar S, Diyundi SC, Roberts P, Boivin N, Kennett DJ, Than…
141	0-500	I6947MRoopkund_B	M	South Asia	Ancient DNA from the skeletons of Roopkund Lake reveals Mediterranean migrants in India. Harney É, Nayak A, Patterson N, Joglekar P, Mushrif-Tripathy V, Mallick S, Rohland N, Sedig J, Adamski N, Bernardos R, Broomandkhoshbacht N, Culleton BJ, Ferry M, Harper TK, Michel M, Oppenheimer J, Stewardson K, Zhang Z, Harashawaradhana, Bartwal MS, Kumar S, Diyundi SC, Roberts P, Boivin N, Kennett DJ, Than…
1020	1000-1500	I7035FRoopkund_A	F	South Asia	Ancient DNA from the skeletons of Roopkund Lake reveals Mediterranean migrants in India. Harney É, Nayak A, Patterson N, Joglekar P, Mushrif-Tripathy V, Mallick S, Rohland N, Sedig J, Adamski N, Bernardos R, Broomandkhoshbacht N, Culleton BJ, Ferry M, Harper TK, Michel M, Oppenheimer J, Stewardson K, Zhang Z, Harashawaradhana, Bartwal MS, Kumar S, Diyundi SC, Roberts P, Boivin N, Kennett DJ, Than…
1067	1000-1500	I7036MRoopkund_A	M	South Asia	Ancient DNA from the skeletons of Roopkund Lake reveals Mediterranean migrants in India. Harney É, Nayak A, Patterson N, Joglekar P, Mushrif-Tripathy V, Mallick S, Rohland N, Sedig J, Adamski N, Bernardos R, Broomandkhoshbacht N, Culleton BJ, Ferry M, Harper TK, Michel M, Oppenheimer J, Stewardson K, Zhang Z, Harashawaradhana, Bartwal MS, Kumar S, Diyundi SC, Roberts P, Boivin N, Kennett DJ, Than…
7890	7500-8000	I10871_19_wgsBmulti_H_hetfaMShum_Laka.DG	M	Africa	Ancient West African foragers in the context of African population history. Lipson M, Ribot I, Mallick S, Rohland N, Olalde I, Adamski N, Broomandkhoshbacht N, Lawson AM, López S, Oppenheimer J, Stewardson K, Asombang RN, Bocherens H, Bradman N, Culleton BJ, Cornelissen E, Crevecoeur I, de Maret P, Fomine FLM, Lavachery P, Mindzie CM, Orban R, Sawchuk E, Semal P, Thomas MG, Van Neer W, Veeramah K…
7810	7500-8000	I10872_mergeMShum_Laka	M	Africa	Ancient West African foragers in the context of African population history. Lipson M, Ribot I, Mallick S, Rohland N, Olalde I, Adamski N, Broomandkhoshbacht N, Lawson AM, López S, Oppenheimer J, Stewardson K, Asombang RN, Bocherens H, Bradman N, Culleton BJ, Cornelissen E, Crevecoeur I, de Maret P, Fomine FLM, Lavachery P, Mindzie CM, Orban R, Sawchuk E, Semal P, Thomas MG, Van Neer W, Veeramah K…
3070	3000-3500	I10873_mergeMShum_Laka	M	Africa	Ancient West African foragers in the context of African population history. Lipson M, Ribot I, Mallick S, Rohland N, Olalde I, Adamski N, Broomandkhoshbacht N, Lawson AM, López S, Oppenheimer J, Stewardson K, Asombang RN, Bocherens H, Bradman N, Culleton BJ, Cornelissen E, Crevecoeur I, de Maret P, Fomine FLM, Lavachery P, Mindzie CM, Orban R, Sawchuk E, Semal P, Thomas MG, Van Neer W, Veeramah K…
3110	3000-3500	I10874_mergeFShum_Laka	F	Africa	Ancient West African foragers in the context of African population history. Lipson M, Ribot I, Mallick S, Rohland N, Olalde I, Adamski N, Broomandkhoshbacht N, Lawson AM, López S, Oppenheimer J, Stewardson K, Asombang RN, Bocherens H, Bradman N, Culleton BJ, Cornelissen E, Crevecoeur I, de Maret P, Fomine FLM, Lavachery P, Mindzie CM, Orban R, Sawchuk E, Semal P, Thomas MG, Van Neer W, Veeramah K…
51950	11000-52000	AltaiFAltai	M	Western Asia	Genomic insights into the origin of farming in the ancient Near East. Lazaridis I, Nadel D, Rollefson G, Merrett DC, Rohland N, Mallick S, Fernandes D, Novak M, Gamarra B, Sirak K, Connell S, Stewardson K, Harney E, Fu Q, Gonzalez-Fortes G, Jones ER, Roodenberg SA, Lengyel G, Bocquentin F, Gasparian B, Mongce JM, Gregg M, Eshed V, Mizrahi AS, Meiklejohn C, Gerritsen F, Bejenaru L, Blüher M, Campb…
13665	11000-52000	BichonMSwitzerland_HG	M	Europe	Genomic insights into the origin of farming in the ancient Near East. Lazaridis I, Nadel D, Rollefson G, Merrett DC, Rohland N, Mallick S, Fernandes D, Novak M, Gamarra B, Sirak K, Connell S, Stewardson K, Harney E, Fu Q, Gonzalez-Fortes G, Jones ER, Roodenberg SA, Lengyel G, Bocquentin F, Gasparian B, Mongce JM, Gregg M, Eshed V, Mizrahi AS, Meiklejohn C, Gerritsen F, Bejenaru L, Blüher M, Campb…
51950	11000-52000	DenisovaFDenisovan	M	Western Asia	Genomic insights into the origin of farming in the ancient Near East. Lazaridis I, Nadel D, Rollefson G, Merrett DC, Rohland N, Mallick S, Fernandes D, Novak M, Gamarra B, Sirak K, Connell S, Stewardson K, Harney E, Fu Q, Gonzalez-Fortes G, Jones ER, Roodenberg SA, Lengyel G, Bocquentin F, Gasparian B, Mongce JM, Gregg M, Eshed V, Mizrahi AS, Meiklejohn C, Gerritsen F, Bejenaru L, Blüher M, Campb…
8050	8000-8500	LoschbourFWHG	F	Europe	Genomic insights into the origin of farming in the ancient Near East. Lazaridis I, Nadel D, Rollefson G, Merrett DC, Rohland N, Mallick S, Fernandes D, Novak M, Gamarra B, Sirak K, Connell S, Stewardson K, Harney E, Fu Q, Gonzalez-Fortes G, Jones ER, Roodenberg SA, Lengyel G, Bocquentin F, Gasparian B, Mongce JM, Gregg M, Eshed V, Mizrahi AS, Meiklejohn C, Gerritsen F, Bejenaru L, Blüher M, Campb…
1750	1500-2000	3DT16.SGMEngland_ancient	M	Europe	Genetic origins of the Minoans and Mycenaeans. Lazaridis I, Mittnik A, Patterson N, Mallick S, Rohland N, Pfrengle S, Furtwängler A, Peltzer A, Posth C, Vasilakis A, McGeorge PJP, Konsolaki-Yannopoulou E, Korres G, Martlew H, Michalodimitrakis M, Özsait M, Özsait N, Papathanasiou A, Richards M, Roodenberg SA, Tzedakis Y, Arnott R, Fernandes DM, Hughey JR, Lotakis DM, Navas PA, Maniatis Y, Stamato…
1750	1500-2000	3DT26.SGMEngland_Roman_MiddleEast	M	Europe	Genetic origins of the Minoans and Mycenaeans. Lazaridis I, Mittnik A, Patterson N, Mallick S, Rohland N, Pfrengle S, Furtwängler A, Peltzer A, Posth C, Vasilakis A, McGeorge PJP, Konsolaki-Yannopoulou E, Korres G, Martlew H, Michalodimitrakis M, Özsait M, Özsait N, Papathanasiou A, Richards M, Roodenberg SA, Tzedakis Y, Arnott R, Fernandes DM, Hughey JR, Lotakis DM, Navas PA, Maniatis Y, Stamato…
1750	1500-2000	6DT18.SGMEngland_ancient	M	Europe	Genetic origins of the Minoans and Mycenaeans. Lazaridis I, Mittnik A, Patterson N, Mallick S, Rohland N, Pfrengle S, Furtwängler A, Peltzer A, Posth C, Vasilakis A, McGeorge PJP, Konsolaki-Yannopoulou E, Korres G, Martlew H, Michalodimitrakis M, Özsait M, Özsait N, Papathanasiou A, Richards M, Roodenberg SA, Tzedakis Y, Arnott R, Fernandes DM, Hughey JR, Lotakis DM, Navas PA, Maniatis Y, Stamato…
1750	1500-2000	6DT21.SGMEngland_ancient	M	Europe	Genetic origins of the Minoans and Mycenaeans. Lazaridis I, Mittnik A, Patterson N, Mallick S, Rohland N, Pfrengle S, Furtwängler A, Peltzer A, Posth C, Vasilakis A, McGeorge PJP, Konsolaki-Yannopoulou E, Korres G, Martlew H, Michalodimitrakis M, Özsait M, Özsait N, Papathanasiou A, Richards M, Roodenberg SA, Tzedakis Y, Arnott R, Fernandes DM, Hughey JR, Lotakis DM, Navas PA, Maniatis Y, Stamato…
1750	1500-2000	6DT22.SGMEngland_ancient	M	Europe	Genetic origins of the Minoans and Mycenaeans. Lazaridis I, Mittnik A, Patterson N, Mallick S, Rohland N, Pfrengle S, Furtwängler A, Peltzer A, Posth C, Vasilakis A, McGeorge PJP, Konsolaki-Yannopoulou E, Korres G, Martlew H, Michalodimitrakis M, Özsait M, Özsait N, Papathanasiou A, Richards M, Roodenberg SA, Tzedakis Y, Arnott R, Fernandes DM, Hughey JR, Lotakis DM, Navas PA, Maniatis Y, Stamato…
1750	1500-2000	6DT23.SGMEngland_ancient	M	Europe	Genetic origins of the Minoans and Mycenaeans. Lazaridis I, Mittnik A, Patterson N, Mallick S, Rohland N, Pfrengle S, Furtwängler A, Peltzer A, Posth C, Vasilakis A, McGeorge PJP, Konsolaki-Yannopoulou E, Korres G, Martlew H, Michalodimitrakis M, Özsait M, Özsait N, Papathanasiou A, Richards M, Roodenberg SA, Tzedakis Y, Arnott R, Fernandes DM, Hughey JR, Lotakis DM, Navas PA, Maniatis Y, Stamato…
1750	1500-2000	6DT3.SGMEngland_ancient	M	Europe	Genetic origins of the Minoans and Mycenaeans. Lazaridis I, Mittnik A, Patterson N, Mallick S, Rohland N, Pfrengle S, Furtwängler A, Peltzer A, Posth C, Vasilakis A, McGeorge PJP, Konsolaki-Yannopoulou E, Korres G, Martlew H, Michalodimitrakis M, Özsait M, Özsait N, Papathanasiou A, Richards M, Roodenberg SA, Tzedakis Y, Arnott R, Fernandes DM, Hughey JR, Lotakis DM, Navas PA, Maniatis Y, Stamato…
17930	11000-52000	AfontovaGora3_dFAfontovaGora3	F	Europe	Genetic origins of the Minoans and Mycenaeans. Lazaridis I, Mittnik A, Patterson N, Mallick S, Rohland N, Pfrengle S, Furtwängler A, Peltzer A, Posth C, Vasilakis A, McGeorge PJP, Konsolaki-Yannopoulou E, Korres G, Martlew H, Michalodimitrakis M, Özsait M, Özsait N, Papathanasiou A, Richards M, Roodenberg SA, Tzedakis Y, Arnott R, Fernandes DM, Hughey JR, Lotakis DM, Navas PA, Maniatis Y, Stamato…
9900	9500-10000	AH1.SGFIran_N	F	Western Asia	Genetic origins of the Minoans and Mycenaeans. Lazaridis I, Mittnik A, Patterson N, Mallick S, Rohland N, Pfrengle S, Furtwängler A, Peltzer A, Posth C, Vasilakis A, McGeorge PJP, Konsolaki-Yannopoulou E, Korres G, Martlew H, Michalodimitrakis M, Özsait M, Özsait N, Papathanasiou A, Richards M, Roodenberg SA, Tzedakis Y, Arnott R, Fernandes DM, Hughey JR, Lotakis DM, Navas PA, Maniatis Y, Stamato…
9931	9500-10000	AH2.SGMIran_N	M	Western Asia	Genetic origins of the Minoans and Mycenaeans. Lazaridis I, Mittnik A, Patterson N, Mallick S, Rohland N, Pfrengle S, Furtwängler A, Peltzer A, Posth C, Vasilakis A, McGeorge PJP, Konsolaki-Yannopoulou E, Korres G, Martlew H, Michalodimitrakis M, Özsait M, Özsait N, Papathanasiou A, Richards M, Roodenberg SA, Tzedakis Y, Arnott R, Fernandes DM, Hughey JR, Lotakis DM, Navas PA, Maniatis Y, Stamato…
[truncated: 1,849 more rows]
