# Supplementary material for: Spatio-temporal dynamics of pathogenic variants associated with monogenic disorders reconstructed with ancient DNA
Source: PLoS One. 2022 Jun 24;17(6):e0269628. doi: 10.1371/journal.pone.0269628 (PMC9231702; doi:10.1371/journal.pone.0269628)
Supplement: S2 Table — (XLSX) [file pone.0269628.s002.xlsx]

## Sheet: Sheet1
dbSNP	GENE	SAMPLE NAME	AGE	AGE_POOL	ARTICLE
rs5030859	PAH	I2560FPeru_Ullujaya_950BP_MH	950	500-1000	A Paleogenomic Reconstruction of the Deep Population History of the Andes. Nakatsuka N, Lazaridis I, Barbieri C, Skoglund P, Rohland N, Mallick S, Posth C, Harkins-Kinkaid K, Ferry M, Harney É, Michel M, Stewardson K, Novak-Forst J, Capriles JM, Durruty MA, Álvarez KA, Beresford-Jones D, Burger R, Cadwallader L, Fujita R, Isla J, Lau G, Aguirre CL, LeBlanc S, Maldonado SC, Meddens F, Messineo PG,…
rs5030858	PAH	I2262MPeru_ElBrujo_1300BP_EIP	1300	1000-1500	A Paleogenomic Reconstruction of the Deep Population History of the Andes. Nakatsuka N, Lazaridis I, Barbieri C, Skoglund P, Rohland N, Mallick S, Posth C, Harkins-Kinkaid K, Ferry M, Harney É, Michel M, Stewardson K, Novak-Forst J, Capriles JM, Durruty MA, Álvarez KA, Beresford-Jones D, Burger R, Cadwallader L, Fujita R, Isla J, Lau G, Aguirre CL, LeBlanc S, Maldonado SC, Meddens F, Messineo PG,…
rs5030858	PAH	I2549MPeru_Palpa_550BP_LIP	550	500-1000	A Paleogenomic Reconstruction of the Deep Population History of the Andes. Nakatsuka N, Lazaridis I, Barbieri C, Skoglund P, Rohland N, Mallick S, Posth C, Harkins-Kinkaid K, Ferry M, Harney É, Michel M, Stewardson K, Novak-Forst J, Capriles JM, Durruty MA, Álvarez KA, Beresford-Jones D, Burger R, Cadwallader L, Fujita R, Isla J, Lau G, Aguirre CL, LeBlanc S, Maldonado SC, Meddens F, Messineo PG,…
rs5030851	PAH	IO2UBolivia_Iroco_1050BP_MH	1050	1000-1500	A Paleogenomic Reconstruction of the Deep Population History of the Andes. Nakatsuka N, Lazaridis I, Barbieri C, Skoglund P, Rohland N, Mallick S, Posth C, Harkins-Kinkaid K, Ferry M, Harney É, Michel M, Stewardson K, Novak-Forst J, Capriles JM, Durruty MA, Álvarez KA, Beresford-Jones D, Burger R, Cadwallader L, Fujita R, Isla J, Lau G, Aguirre CL, LeBlanc S, Maldonado SC, Meddens F, Messineo PG,…
rs5030851	PAH	I2560FPeru_Ullujaya_950BP_MH	950	500-1000	A Paleogenomic Reconstruction of the Deep Population History of the Andes. Nakatsuka N, Lazaridis I, Barbieri C, Skoglund P, Rohland N, Mallick S, Posth C, Harkins-Kinkaid K, Ferry M, Harney É, Michel M, Stewardson K, Novak-Forst J, Capriles JM, Durruty MA, Álvarez KA, Beresford-Jones D, Burger R, Cadwallader L, Fujita R, Isla J, Lau G, Aguirre CL, LeBlanc S, Maldonado SC, Meddens F, Messineo PG,…
rs5030850	PAH	IO2UBolivia_Iroco_1050BP_MH	1050	1000-1500	A Paleogenomic Reconstruction of the Deep Population History of the Andes. Nakatsuka N, Lazaridis I, Barbieri C, Skoglund P, Rohland N, Mallick S, Posth C, Harkins-Kinkaid K, Ferry M, Harney É, Michel M, Stewardson K, Novak-Forst J, Capriles JM, Durruty MA, Álvarez KA, Beresford-Jones D, Burger R, Cadwallader L, Fujita R, Isla J, Lau G, Aguirre CL, LeBlanc S, Maldonado SC, Meddens F, Messineo PG,…
rs5030850	PAH	MIS5UBolivia_Miraflores_1100BP_MH	1100	1000-1500	A Paleogenomic Reconstruction of the Deep Population History of the Andes. Nakatsuka N, Lazaridis I, Barbieri C, Skoglund P, Rohland N, Mallick S, Posth C, Harkins-Kinkaid K, Ferry M, Harney É, Michel M, Stewardson K, Novak-Forst J, Capriles JM, Durruty MA, Álvarez KA, Beresford-Jones D, Burger R, Cadwallader L, Fujita R, Isla J, Lau G, Aguirre CL, LeBlanc S, Maldonado SC, Meddens F, Messineo PG,…
rs63749819	HBB	IO2UBolivia_Iroco_1050BP_MH	1050	1000-1500	A Paleogenomic Reconstruction of the Deep Population History of the Andes. Nakatsuka N, Lazaridis I, Barbieri C, Skoglund P, Rohland N, Mallick S, Posth C, Harkins-Kinkaid K, Ferry M, Harney É, Michel M, Stewardson K, Novak-Forst J, Capriles JM, Durruty MA, Álvarez KA, Beresford-Jones D, Burger R, Cadwallader L, Fujita R, Isla J, Lau G, Aguirre CL, LeBlanc S, Maldonado SC, Meddens F, Messineo PG,…
rs63749819	HBB	MIS5UBolivia_Miraflores_1100BP_MH	1100	1000-1500	A Paleogenomic Reconstruction of the Deep Population History of the Andes. Nakatsuka N, Lazaridis I, Barbieri C, Skoglund P, Rohland N, Mallick S, Posth C, Harkins-Kinkaid K, Ferry M, Harney É, Michel M, Stewardson K, Novak-Forst J, Capriles JM, Durruty MA, Álvarez KA, Beresford-Jones D, Burger R, Cadwallader L, Fujita R, Isla J, Lau G, Aguirre CL, LeBlanc S, Maldonado SC, Meddens F, Messineo PG,…
rs63749819	HBB	IO1UBolivia_Iroco_1050BP_MH_contam	1050	1000-1500	A Paleogenomic Reconstruction of the Deep Population History of the Andes. Nakatsuka N, Lazaridis I, Barbieri C, Skoglund P, Rohland N, Mallick S, Posth C, Harkins-Kinkaid K, Ferry M, Harney É, Michel M, Stewardson K, Novak-Forst J, Capriles JM, Durruty MA, Álvarez KA, Beresford-Jones D, Burger R, Cadwallader L, Fujita R, Isla J, Lau G, Aguirre CL, LeBlanc S, Maldonado SC, Meddens F, Messineo PG,…
rs63749819	HBB	TOY-1-1UPeru_Torontoy1_450BP_LH	450	0-500	A Paleogenomic Reconstruction of the Deep Population History of the Andes. Nakatsuka N, Lazaridis I, Barbieri C, Skoglund P, Rohland N, Mallick S, Posth C, Harkins-Kinkaid K, Ferry M, Harney É, Michel M, Stewardson K, Novak-Forst J, Capriles JM, Durruty MA, Álvarez KA, Beresford-Jones D, Burger R, Cadwallader L, Fujita R, Isla J, Lau G, Aguirre CL, LeBlanc S, Maldonado SC, Meddens F, Messineo PG,…
rs63749819	HBB	TOY-7A-1UPeru_Torontoy3_450BP_LH	450	0-500	A Paleogenomic Reconstruction of the Deep Population History of the Andes. Nakatsuka N, Lazaridis I, Barbieri C, Skoglund P, Rohland N, Mallick S, Posth C, Harkins-Kinkaid K, Ferry M, Harney É, Michel M, Stewardson K, Novak-Forst J, Capriles JM, Durruty MA, Álvarez KA, Beresford-Jones D, Burger R, Cadwallader L, Fujita R, Isla J, Lau G, Aguirre CL, LeBlanc S, Maldonado SC, Meddens F, Messineo PG,…
rs121908450	EDAR	I1744MPeru_SanSebastian_600BP_LIP	600	500-1000	A Paleogenomic Reconstruction of the Deep Population History of the Andes. Nakatsuka N, Lazaridis I, Barbieri C, Skoglund P, Rohland N, Mallick S, Posth C, Harkins-Kinkaid K, Ferry M, Harney É, Michel M, Stewardson K, Novak-Forst J, Capriles JM, Durruty MA, Álvarez KA, Beresford-Jones D, Burger R, Cadwallader L, Fujita R, Isla J, Lau G, Aguirre CL, LeBlanc S, Maldonado SC, Meddens F, Messineo PG,…
rs62514952	PAH	I5666MBeaker_Central_Europe	4250	4000-4500	The Beaker phenomenon and the genomic transformation of northwest Europe. Olalde I, Brace S, Allentoft ME, Armit I, Kristiansen K, Booth T, Rohland N, Mallick S, Szécsényi-Nagy A, Mittnik A, Altena E, Lipson M, Lazaridis I, Harper TK, Patterson N, Broomandkhoshbacht N, Diekmann Y, Faltyskova Z, Fernandes D, Ferry M, Harney E, de Knijff P, Michel M, Oppenheimer J, Stewardson K, Barclay A, Alt KW, …
rs5030859	PAH	I2600FEngland_CA_EBA	3990	3500-4000	The Beaker phenomenon and the genomic transformation of northwest Europe. Olalde I, Brace S, Allentoft ME, Armit I, Kristiansen K, Booth T, Rohland N, Mallick S, Szécsényi-Nagy A, Mittnik A, Altena E, Lipson M, Lazaridis I, Harper TK, Patterson N, Broomandkhoshbacht N, Diekmann Y, Faltyskova Z, Fernandes D, Ferry M, Harney E, de Knijff P, Michel M, Oppenheimer J, Stewardson K, Barclay A, Alt KW, …
rs5030859	PAH	I2650MScotland_N	5380	5000-5500	The Beaker phenomenon and the genomic transformation of northwest Europe. Olalde I, Brace S, Allentoft ME, Armit I, Kristiansen K, Booth T, Rohland N, Mallick S, Szécsényi-Nagy A, Mittnik A, Altena E, Lipson M, Lazaridis I, Harper TK, Patterson N, Broomandkhoshbacht N, Diekmann Y, Faltyskova Z, Fernandes D, Ferry M, Harney E, de Knijff P, Michel M, Oppenheimer J, Stewardson K, Barclay A, Alt KW, …
rs5030859	PAH	I2861FScotland_LBA	2853	2500-3000	The Beaker phenomenon and the genomic transformation of northwest Europe. Olalde I, Brace S, Allentoft ME, Armit I, Kristiansen K, Booth T, Rohland N, Mallick S, Szécsényi-Nagy A, Mittnik A, Altena E, Lipson M, Lazaridis I, Harper TK, Patterson N, Broomandkhoshbacht N, Diekmann Y, Faltyskova Z, Fernandes D, Ferry M, Harney E, de Knijff P, Michel M, Oppenheimer J, Stewardson K, Barclay A, Alt KW, …
rs5030859	PAH	I3068MEngland_N	5557	5500-6000	The Beaker phenomenon and the genomic transformation of northwest Europe. Olalde I, Brace S, Allentoft ME, Armit I, Kristiansen K, Booth T, Rohland N, Mallick S, Szécsényi-Nagy A, Mittnik A, Altena E, Lipson M, Lazaridis I, Harper TK, Patterson N, Broomandkhoshbacht N, Diekmann Y, Faltyskova Z, Fernandes D, Ferry M, Harney E, de Knijff P, Michel M, Oppenheimer J, Stewardson K, Barclay A, Alt KW, …
rs5030859	PAH	I4887MBeaker_Central_Europe	4070	4000-4500	The Beaker phenomenon and the genomic transformation of northwest Europe. Olalde I, Brace S, Allentoft ME, Armit I, Kristiansen K, Booth T, Rohland N, Mallick S, Szécsényi-Nagy A, Mittnik A, Altena E, Lipson M, Lazaridis I, Harper TK, Patterson N, Broomandkhoshbacht N, Diekmann Y, Faltyskova Z, Fernandes D, Ferry M, Harney E, de Knijff P, Michel M, Oppenheimer J, Stewardson K, Barclay A, Alt KW, …
rs5030858	PAH	I4946FBeaker_Central_Europe	4172	4000-4500	The Beaker phenomenon and the genomic transformation of northwest Europe. Olalde I, Brace S, Allentoft ME, Armit I, Kristiansen K, Booth T, Rohland N, Mallick S, Szécsényi-Nagy A, Mittnik A, Altena E, Lipson M, Lazaridis I, Harper TK, Patterson N, Broomandkhoshbacht N, Diekmann Y, Faltyskova Z, Fernandes D, Ferry M, Harney E, de Knijff P, Michel M, Oppenheimer J, Stewardson K, Barclay A, Alt KW, …
rs5030858	PAH	I5023FBeaker_Central_Europe	4200	4000-4500	The Beaker phenomenon and the genomic transformation of northwest Europe. Olalde I, Brace S, Allentoft ME, Armit I, Kristiansen K, Booth T, Rohland N, Mallick S, Szécsényi-Nagy A, Mittnik A, Altena E, Lipson M, Lazaridis I, Harper TK, Patterson N, Broomandkhoshbacht N, Diekmann Y, Faltyskova Z, Fernandes D, Ferry M, Harney E, de Knijff P, Michel M, Oppenheimer J, Stewardson K, Barclay A, Alt KW, …
rs5030858	PAH	I5441MEngland_CA_EBA	3750	3500-4000	The Beaker phenomenon and the genomic transformation of northwest Europe. Olalde I, Brace S, Allentoft ME, Armit I, Kristiansen K, Booth T, Rohland N, Mallick S, Szécsényi-Nagy A, Mittnik A, Altena E, Lipson M, Lazaridis I, Harper TK, Patterson N, Broomandkhoshbacht N, Diekmann Y, Faltyskova Z, Fernandes D, Ferry M, Harney E, de Knijff P, Michel M, Oppenheimer J, Stewardson K, Barclay A, Alt KW, …
rs5030858	PAH	I6777MBeaker_Britain	4150	4000-4500	The Beaker phenomenon and the genomic transformation of northwest Europe. Olalde I, Brace S, Allentoft ME, Armit I, Kristiansen K, Booth T, Rohland N, Mallick S, Szécsényi-Nagy A, Mittnik A, Altena E, Lipson M, Lazaridis I, Harper TK, Patterson N, Broomandkhoshbacht N, Diekmann Y, Faltyskova Z, Fernandes D, Ferry M, Harney E, de Knijff P, Michel M, Oppenheimer J, Stewardson K, Barclay A, Alt KW, …
rs5030851	PAH	I2631MScotland_N	4952	4500-5000	The Beaker phenomenon and the genomic transformation of northwest Europe. Olalde I, Brace S, Allentoft ME, Armit I, Kristiansen K, Booth T, Rohland N, Mallick S, Szécsényi-Nagy A, Mittnik A, Altena E, Lipson M, Lazaridis I, Harper TK, Patterson N, Broomandkhoshbacht N, Diekmann Y, Faltyskova Z, Fernandes D, Ferry M, Harney E, de Knijff P, Michel M, Oppenheimer J, Stewardson K, Barclay A, Alt KW, …
rs5030851	PAH	I7282MBeaker_Central_Europe	4200	4000-4500	The Beaker phenomenon and the genomic transformation of northwest Europe. Olalde I, Brace S, Allentoft ME, Armit I, Kristiansen K, Booth T, Rohland N, Mallick S, Szécsényi-Nagy A, Mittnik A, Altena E, Lipson M, Lazaridis I, Harper TK, Patterson N, Broomandkhoshbacht N, Diekmann Y, Faltyskova Z, Fernandes D, Ferry M, Harney E, de Knijff P, Michel M, Oppenheimer J, Stewardson K, Barclay A, Alt KW, …
rs5030846	PAH	I5471FBeaker_Britain	4096	4000-4500	The Beaker phenomenon and the genomic transformation of northwest Europe. Olalde I, Brace S, Allentoft ME, Armit I, Kristiansen K, Booth T, Rohland N, Mallick S, Szécsényi-Nagy A, Mittnik A, Altena E, Lipson M, Lazaridis I, Harper TK, Patterson N, Broomandkhoshbacht N, Diekmann Y, Faltyskova Z, Fernandes D, Ferry M, Harney E, de Knijff P, Michel M, Oppenheimer J, Stewardson K, Barclay A, Alt KW, …
rs5030846	PAH	I5833MBeaker_Central_Europe	4200	4000-4500	The Beaker phenomenon and the genomic transformation of northwest Europe. Olalde I, Brace S, Allentoft ME, Armit I, Kristiansen K, Booth T, Rohland N, Mallick S, Szécsényi-Nagy A, Mittnik A, Altena E, Lipson M, Lazaridis I, Harper TK, Patterson N, Broomandkhoshbacht N, Diekmann Y, Faltyskova Z, Fernandes D, Ferry M, Harney E, de Knijff P, Michel M, Oppenheimer J, Stewardson K, Barclay A, Alt KW, …
rs5030846	PAH	I6468FBeaker_Central_Europe	4150	4000-4500	The Beaker phenomenon and the genomic transformation of northwest Europe. Olalde I, Brace S, Allentoft ME, Armit I, Kristiansen K, Booth T, Rohland N, Mallick S, Szécsényi-Nagy A, Mittnik A, Altena E, Lipson M, Lazaridis I, Harper TK, Patterson N, Broomandkhoshbacht N, Diekmann Y, Faltyskova Z, Fernandes D, Ferry M, Harney E, de Knijff P, Michel M, Oppenheimer J, Stewardson K, Barclay A, Alt KW, …
rs5030846	PAH	I7573FEngland_MBA	3400	3000-3500	The Beaker phenomenon and the genomic transformation of northwest Europe. Olalde I, Brace S, Allentoft ME, Armit I, Kristiansen K, Booth T, Rohland N, Mallick S, Szécsényi-Nagy A, Mittnik A, Altena E, Lipson M, Lazaridis I, Harper TK, Patterson N, Broomandkhoshbacht N, Diekmann Y, Faltyskova Z, Fernandes D, Ferry M, Harney E, de Knijff P, Michel M, Oppenheimer J, Stewardson K, Barclay A, Alt KW, …
rs121908453	EDAR	I5371FScotland_N	5600	5500-6000	The Beaker phenomenon and the genomic transformation of northwest Europe. Olalde I, Brace S, Allentoft ME, Armit I, Kristiansen K, Booth T, Rohland N, Mallick S, Szécsényi-Nagy A, Mittnik A, Altena E, Lipson M, Lazaridis I, Harper TK, Patterson N, Broomandkhoshbacht N, Diekmann Y, Faltyskova Z, Fernandes D, Ferry M, Harney E, de Knijff P, Michel M, Oppenheimer J, Stewardson K, Barclay A, Alt KW, …
rs121908452	EDAR	I2477FBeaker_Northern_Italy	4015	4000-4500	The Beaker phenomenon and the genomic transformation of northwest Europe. Olalde I, Brace S, Allentoft ME, Armit I, Kristiansen K, Booth T, Rohland N, Mallick S, Szécsényi-Nagy A, Mittnik A, Altena E, Lipson M, Lazaridis I, Harper TK, Patterson N, Broomandkhoshbacht N, Diekmann Y, Faltyskova Z, Fernandes D, Ferry M, Harney E, de Knijff P, Michel M, Oppenheimer J, Stewardson K, Barclay A, Alt KW, …
rs121908452	EDAR	I2566MBeaker_Britain	4070	4000-4500	The Beaker phenomenon and the genomic transformation of northwest Europe. Olalde I, Brace S, Allentoft ME, Armit I, Kristiansen K, Booth T, Rohland N, Mallick S, Szécsényi-Nagy A, Mittnik A, Altena E, Lipson M, Lazaridis I, Harper TK, Patterson N, Broomandkhoshbacht N, Diekmann Y, Faltyskova Z, Fernandes D, Ferry M, Harney E, de Knijff P, Michel M, Oppenheimer J, Stewardson K, Barclay A, Alt KW, …
rs121908452	EDAR	I3601FBeaker_Central_Europe	4175	4000-4500	The Beaker phenomenon and the genomic transformation of northwest Europe. Olalde I, Brace S, Allentoft ME, Armit I, Kristiansen K, Booth T, Rohland N, Mallick S, Szécsényi-Nagy A, Mittnik A, Altena E, Lipson M, Lazaridis I, Harper TK, Patterson N, Broomandkhoshbacht N, Diekmann Y, Faltyskova Z, Fernandes D, Ferry M, Harney E, de Knijff P, Michel M, Oppenheimer J, Stewardson K, Barclay A, Alt KW, …
rs121908450	EDAR	I2618MEngland_CA_EBA	3993	3500-4000	The Beaker phenomenon and the genomic transformation of northwest Europe. Olalde I, Brace S, Allentoft ME, Armit I, Kristiansen K, Booth T, Rohland N, Mallick S, Szécsényi-Nagy A, Mittnik A, Altena E, Lipson M, Lazaridis I, Harper TK, Patterson N, Broomandkhoshbacht N, Diekmann Y, Faltyskova Z, Fernandes D, Ferry M, Harney E, de Knijff P, Michel M, Oppenheimer J, Stewardson K, Barclay A, Alt KW, …
rs121908450	EDAR	I2659FScotland_N	5652	5500-6000	The Beaker phenomenon and the genomic transformation of northwest Europe. Olalde I, Brace S, Allentoft ME, Armit I, Kristiansen K, Booth T, Rohland N, Mallick S, Szécsényi-Nagy A, Mittnik A, Altena E, Lipson M, Lazaridis I, Harper TK, Patterson N, Broomandkhoshbacht N, Diekmann Y, Faltyskova Z, Fernandes D, Ferry M, Harney E, de Knijff P, Michel M, Oppenheimer J, Stewardson K, Barclay A, Alt KW, …
rs121908450	EDAR	I4894FCzech_MN	6378	6000-6500	The Beaker phenomenon and the genomic transformation of northwest Europe. Olalde I, Brace S, Allentoft ME, Armit I, Kristiansen K, Booth T, Rohland N, Mallick S, Szécsényi-Nagy A, Mittnik A, Altena E, Lipson M, Lazaridis I, Harper TK, Patterson N, Broomandkhoshbacht N, Diekmann Y, Faltyskova Z, Fernandes D, Ferry M, Harney E, de Knijff P, Michel M, Oppenheimer J, Stewardson K, Barclay A, Alt KW, …
rs121908450	EDAR	I7202MCzech_EBA	4250	4000-4500	The Beaker phenomenon and the genomic transformation of northwest Europe. Olalde I, Brace S, Allentoft ME, Armit I, Kristiansen K, Booth T, Rohland N, Mallick S, Szécsényi-Nagy A, Mittnik A, Altena E, Lipson M, Lazaridis I, Harper TK, Patterson N, Broomandkhoshbacht N, Diekmann Y, Faltyskova Z, Fernandes D, Ferry M, Harney E, de Knijff P, Michel M, Oppenheimer J, Stewardson K, Barclay A, Alt KW, …
rs121908450	EDAR	I7279MCorded_Ware_Czech	4200	4000-4500	The Beaker phenomenon and the genomic transformation of northwest Europe. Olalde I, Brace S, Allentoft ME, Armit I, Kristiansen K, Booth T, Rohland N, Mallick S, Szécsényi-Nagy A, Mittnik A, Altena E, Lipson M, Lazaridis I, Harper TK, Patterson N, Broomandkhoshbacht N, Diekmann Y, Faltyskova Z, Fernandes D, Ferry M, Harney E, de Knijff P, Michel M, Oppenheimer J, Stewardson K, Barclay A, Alt KW, …
rs76296470	PAH	I12575FHaiti_Ceramic	1000	1000-1500	A genetic history of the pre-contact Caribbean. Fernandes DM, Sirak KA, Ringbauer H, Sedig J, Rohland N, Cheronet O, Mah M, Mallick S, Olalde I, Culleton BJ, Adamski N, Bernardos R, Bravo G, Broomandkhoshbacht N, Callan K, Candilio F, Demetz L, Carlson KSD, Eccles L, Freilich S, George RJ, Lawson AM, Mandl K, Marzaioli F, McCool WC, Oppenheimer J, Özdogan KT, Schattke C, Schmidt R, Stewardson K, …
rs76296470	PAH	I15112FEasternGreaterAntilles_Ceramic	900	500-1000	A genetic history of the pre-contact Caribbean. Fernandes DM, Sirak KA, Ringbauer H, Sedig J, Rohland N, Cheronet O, Mah M, Mallick S, Olalde I, Culleton BJ, Adamski N, Bernardos R, Bravo G, Broomandkhoshbacht N, Callan K, Candilio F, Demetz L, Carlson KSD, Eccles L, Freilich S, George RJ, Lawson AM, Mandl K, Marzaioli F, McCool WC, Oppenheimer J, Özdogan KT, Schattke C, Schmidt R, Stewardson K, …
rs76296470	PAH	I15602MSECoastDR_Ceramic	900	500-1000	A genetic history of the pre-contact Caribbean. Fernandes DM, Sirak KA, Ringbauer H, Sedig J, Rohland N, Cheronet O, Mah M, Mallick S, Olalde I, Culleton BJ, Adamski N, Bernardos R, Bravo G, Broomandkhoshbacht N, Callan K, Candilio F, Demetz L, Carlson KSD, Eccles L, Freilich S, George RJ, Lawson AM, Mandl K, Marzaioli F, McCool WC, Oppenheimer J, Özdogan KT, Schattke C, Schmidt R, Stewardson K, …
rs76296470	PAH	I16180MSECoastDR_Ceramic	900	500-1000	A genetic history of the pre-contact Caribbean. Fernandes DM, Sirak KA, Ringbauer H, Sedig J, Rohland N, Cheronet O, Mah M, Mallick S, Olalde I, Culleton BJ, Adamski N, Bernardos R, Bravo G, Broomandkhoshbacht N, Callan K, Candilio F, Demetz L, Carlson KSD, Eccles L, Freilich S, George RJ, Lawson AM, Mandl K, Marzaioli F, McCool WC, Oppenheimer J, Özdogan KT, Schattke C, Schmidt R, Stewardson K, …
rs76296470	PAH	I16556FSECoastDR_Ceramic	900	500-1000	A genetic history of the pre-contact Caribbean. Fernandes DM, Sirak KA, Ringbauer H, Sedig J, Rohland N, Cheronet O, Mah M, Mallick S, Olalde I, Culleton BJ, Adamski N, Bernardos R, Bravo G, Broomandkhoshbacht N, Callan K, Candilio F, Demetz L, Carlson KSD, Eccles L, Freilich S, George RJ, Lawson AM, Mandl K, Marzaioli F, McCool WC, Oppenheimer J, Özdogan KT, Schattke C, Schmidt R, Stewardson K, …
rs5030858	PAH	I12576MHaiti_Ceramic	1000	1000-1500	A genetic history of the pre-contact Caribbean. Fernandes DM, Sirak KA, Ringbauer H, Sedig J, Rohland N, Cheronet O, Mah M, Mallick S, Olalde I, Culleton BJ, Adamski N, Bernardos R, Bravo G, Broomandkhoshbacht N, Callan K, Candilio F, Demetz L, Carlson KSD, Eccles L, Freilich S, George RJ, Lawson AM, Mandl K, Marzaioli F, McCool WC, Oppenheimer J, Özdogan KT, Schattke C, Schmidt R, Stewardson K, …
rs5030858	PAH	I15665FSECoastDR_Ceramic	900	500-1000	A genetic history of the pre-contact Caribbean. Fernandes DM, Sirak KA, Ringbauer H, Sedig J, Rohland N, Cheronet O, Mah M, Mallick S, Olalde I, Culleton BJ, Adamski N, Bernardos R, Bravo G, Broomandkhoshbacht N, Callan K, Candilio F, Demetz L, Carlson KSD, Eccles L, Freilich S, George RJ, Lawson AM, Mandl K, Marzaioli F, McCool WC, Oppenheimer J, Özdogan KT, Schattke C, Schmidt R, Stewardson K, …
rs5030858	PAH	I15678MSECoastDR_Ceramic	900	500-1000	A genetic history of the pre-contact Caribbean. Fernandes DM, Sirak KA, Ringbauer H, Sedig J, Rohland N, Cheronet O, Mah M, Mallick S, Olalde I, Culleton BJ, Adamski N, Bernardos R, Bravo G, Broomandkhoshbacht N, Callan K, Candilio F, Demetz L, Carlson KSD, Eccles L, Freilich S, George RJ, Lawson AM, Mandl K, Marzaioli F, McCool WC, Oppenheimer J, Özdogan KT, Schattke C, Schmidt R, Stewardson K, …
rs5030853	PAH	I12350FSECoastDR_Ceramic	700	500-1000	A genetic history of the pre-contact Caribbean. Fernandes DM, Sirak KA, Ringbauer H, Sedig J, Rohland N, Cheronet O, Mah M, Mallick S, Olalde I, Culleton BJ, Adamski N, Bernardos R, Bravo G, Broomandkhoshbacht N, Callan K, Candilio F, Demetz L, Carlson KSD, Eccles L, Freilich S, George RJ, Lawson AM, Mandl K, Marzaioli F, McCool WC, Oppenheimer J, Özdogan KT, Schattke C, Schmidt R, Stewardson K, …
rs5030851	PAH	I14880MBahamas_Ceramic	800	500-1000	A genetic history of the pre-contact Caribbean. Fernandes DM, Sirak KA, Ringbauer H, Sedig J, Rohland N, Cheronet O, Mah M, Mallick S, Olalde I, Culleton BJ, Adamski N, Bernardos R, Bravo G, Broomandkhoshbacht N, Callan K, Candilio F, Demetz L, Carlson KSD, Eccles L, Freilich S, George RJ, Lawson AM, Mandl K, Marzaioli F, McCool WC, Oppenheimer J, Özdogan KT, Schattke C, Schmidt R, Stewardson K, …
rs5030846	PAH	I13190MSECoastDR_Ceramic	700	500-1000	A genetic history of the pre-contact Caribbean. Fernandes DM, Sirak KA, Ringbauer H, Sedig J, Rohland N, Cheronet O, Mah M, Mallick S, Olalde I, Culleton BJ, Adamski N, Bernardos R, Bravo G, Broomandkhoshbacht N, Callan K, Candilio F, Demetz L, Carlson KSD, Eccles L, Freilich S, George RJ, Lawson AM, Mandl K, Marzaioli F, McCool WC, Oppenheimer J, Özdogan KT, Schattke C, Schmidt R, Stewardson K, …
rs5030846	PAH	I15671FSECoastDR_Ceramic	900	500-1000	A genetic history of the pre-contact Caribbean. Fernandes DM, Sirak KA, Ringbauer H, Sedig J, Rohland N, Cheronet O, Mah M, Mallick S, Olalde I, Culleton BJ, Adamski N, Bernardos R, Bravo G, Broomandkhoshbacht N, Callan K, Candilio F, Demetz L, Carlson KSD, Eccles L, Freilich S, George RJ, Lawson AM, Mandl K, Marzaioli F, McCool WC, Oppenheimer J, Özdogan KT, Schattke C, Schmidt R, Stewardson K, …
rs5030846	PAH	I17899MEasternGreaterAntilles_Ceramic	900	500-1000	A genetic history of the pre-contact Caribbean. Fernandes DM, Sirak KA, Ringbauer H, Sedig J, Rohland N, Cheronet O, Mah M, Mallick S, Olalde I, Culleton BJ, Adamski N, Bernardos R, Bravo G, Broomandkhoshbacht N, Callan K, Candilio F, Demetz L, Carlson KSD, Eccles L, Freilich S, George RJ, Lawson AM, Mandl K, Marzaioli F, McCool WC, Oppenheimer J, Özdogan KT, Schattke C, Schmidt R, Stewardson K, …
rs121908453	EDAR	I15600MSECoastDR_Ceramic	900	500-1000	A genetic history of the pre-contact Caribbean. Fernandes DM, Sirak KA, Ringbauer H, Sedig J, Rohland N, Cheronet O, Mah M, Mallick S, Olalde I, Culleton BJ, Adamski N, Bernardos R, Bravo G, Broomandkhoshbacht N, Callan K, Candilio F, Demetz L, Carlson KSD, Eccles L, Freilich S, George RJ, Lawson AM, Mandl K, Marzaioli F, McCool WC, Oppenheimer J, Özdogan KT, Schattke C, Schmidt R, Stewardson K, …
rs121908453	EDAR	I7973MEasternGreaterAntilles_Ceramic	950	500-1000	A genetic history of the pre-contact Caribbean. Fernandes DM, Sirak KA, Ringbauer H, Sedig J, Rohland N, Cheronet O, Mah M, Mallick S, Olalde I, Culleton BJ, Adamski N, Bernardos R, Bravo G, Broomandkhoshbacht N, Callan K, Candilio F, Demetz L, Carlson KSD, Eccles L, Freilich S, George RJ, Lawson AM, Mandl K, Marzaioli F, McCool WC, Oppenheimer J, Özdogan KT, Schattke C, Schmidt R, Stewardson K, …
rs121908450	EDAR	I14879MBahamas_Ceramic	700	500-1000	A genetic history of the pre-contact Caribbean. Fernandes DM, Sirak KA, Ringbauer H, Sedig J, Rohland N, Cheronet O, Mah M, Mallick S, Olalde I, Culleton BJ, Adamski N, Bernardos R, Bravo G, Broomandkhoshbacht N, Callan K, Candilio F, Demetz L, Carlson KSD, Eccles L, Freilich S, George RJ, Lawson AM, Mandl K, Marzaioli F, McCool WC, Oppenheimer J, Özdogan KT, Schattke C, Schmidt R, Stewardson K, …
rs121908450	EDAR	I14991MEasternGreaterAntilles_Ceramic	806	500-1000	A genetic history of the pre-contact Caribbean. Fernandes DM, Sirak KA, Ringbauer H, Sedig J, Rohland N, Cheronet O, Mah M, Mallick S, Olalde I, Culleton BJ, Adamski N, Bernardos R, Bravo G, Broomandkhoshbacht N, Callan K, Candilio F, Demetz L, Carlson KSD, Eccles L, Freilich S, George RJ, Lawson AM, Mandl K, Marzaioli F, McCool WC, Oppenheimer J, Özdogan KT, Schattke C, Schmidt R, Stewardson K, …
rs121908450	EDAR	I15595MSECoastDR_Ceramic	1360	1000-1500	A genetic history of the pre-contact Caribbean. Fernandes DM, Sirak KA, Ringbauer H, Sedig J, Rohland N, Cheronet O, Mah M, Mallick S, Olalde I, Culleton BJ, Adamski N, Bernardos R, Bravo G, Broomandkhoshbacht N, Callan K, Candilio F, Demetz L, Carlson KSD, Eccles L, Freilich S, George RJ, Lawson AM, Mandl K, Marzaioli F, McCool WC, Oppenheimer J, Özdogan KT, Schattke C, Schmidt R, Stewardson K, …
rs121908450	EDAR	I16176MSECoastDR_Ceramic	900	500-1000	A genetic history of the pre-contact Caribbean. Fernandes DM, Sirak KA, Ringbauer H, Sedig J, Rohland N, Cheronet O, Mah M, Mallick S, Olalde I, Culleton BJ, Adamski N, Bernardos R, Bravo G, Broomandkhoshbacht N, Callan K, Candilio F, Demetz L, Carlson KSD, Eccles L, Freilich S, George RJ, Lawson AM, Mandl K, Marzaioli F, McCool WC, Oppenheimer J, Özdogan KT, Schattke C, Schmidt R, Stewardson K, …
rs121908450	EDAR	I7974FEasternGreaterAntilles_Ceramic	1095	1000-1500	A genetic history of the pre-contact Caribbean. Fernandes DM, Sirak KA, Ringbauer H, Sedig J, Rohland N, Cheronet O, Mah M, Mallick S, Olalde I, Culleton BJ, Adamski N, Bernardos R, Bravo G, Broomandkhoshbacht N, Callan K, Candilio F, Demetz L, Carlson KSD, Eccles L, Freilich S, George RJ, Lawson AM, Mandl K, Marzaioli F, McCool WC, Oppenheimer J, Özdogan KT, Schattke C, Schmidt R, Stewardson K, …
rs121908450	EDAR	I7976FEasternGreaterAntilles_Ceramic	900	500-1000	A genetic history of the pre-contact Caribbean. Fernandes DM, Sirak KA, Ringbauer H, Sedig J, Rohland N, Cheronet O, Mah M, Mallick S, Olalde I, Culleton BJ, Adamski N, Bernardos R, Bravo G, Broomandkhoshbacht N, Callan K, Candilio F, Demetz L, Carlson KSD, Eccles L, Freilich S, George RJ, Lawson AM, Mandl K, Marzaioli F, McCool WC, Oppenheimer J, Özdogan KT, Schattke C, Schmidt R, Stewardson K, …
rs121908428	SLC12A6	I0659MLBK_EN	7037	7000-7500	Parallel palaeogenomic transects reveal complex genetic history of early European farmers. Lipson M, Szécsényi-Nagy A, Mallick S, Pósa A, Stégmár B, Keerl V, Rohland N, Stewardson K, Ferry M, Michel M, Oppenheimer J, Broomandkhoshbacht N, Harney E, Nordenfelt S, Llamas B, Gusztáv Mende B, Köhler K, Oross K, Bondár M, Marton T, Osztás A, Jakucs J, Paluch T, Horváth F, Csengeri P, Koós J, Sebők K, …
rs121908428	SLC12A6	I1877MQ_Starcevo_EN	7580	7500-8000	Parallel palaeogenomic transects reveal complex genetic history of early European farmers. Lipson M, Szécsényi-Nagy A, Mallick S, Pósa A, Stégmár B, Keerl V, Rohland N, Stewardson K, Ferry M, Michel M, Oppenheimer J, Broomandkhoshbacht N, Harney E, Nordenfelt S, Llamas B, Gusztáv Mende B, Köhler K, Oross K, Bondár M, Marton T, Osztás A, Jakucs J, Paluch T, Horváth F, Csengeri P, Koós J, Sebők K, …
rs121908428	SLC12A6	I4189FBalaton_Lasinja_CA	6050	6000-6500	Parallel palaeogenomic transects reveal complex genetic history of early European farmers. Lipson M, Szécsényi-Nagy A, Mallick S, Pósa A, Stégmár B, Keerl V, Rohland N, Stewardson K, Ferry M, Michel M, Oppenheimer J, Broomandkhoshbacht N, Harney E, Nordenfelt S, Llamas B, Gusztáv Mende B, Köhler K, Oross K, Bondár M, Marton T, Osztás A, Jakucs J, Paluch T, Horváth F, Csengeri P, Koós J, Sebők K, …
rs76296470	PAH	I2358FTisza_LN	6700	6500-7000	Parallel palaeogenomic transects reveal complex genetic history of early European farmers. Lipson M, Szécsényi-Nagy A, Mallick S, Pósa A, Stégmár B, Keerl V, Rohland N, Stewardson K, Ferry M, Michel M, Oppenheimer J, Broomandkhoshbacht N, Harney E, Nordenfelt S, Llamas B, Gusztáv Mende B, Köhler K, Oross K, Bondár M, Marton T, Osztás A, Jakucs J, Paluch T, Horváth F, Csengeri P, Koós J, Sebők K, …
rs5030859	PAH	I2358FTisza_LN	6700	6500-7000	Parallel palaeogenomic transects reveal complex genetic history of early European farmers. Lipson M, Szécsényi-Nagy A, Mallick S, Pósa A, Stégmár B, Keerl V, Rohland N, Stewardson K, Ferry M, Michel M, Oppenheimer J, Broomandkhoshbacht N, Harney E, Nordenfelt S, Llamas B, Gusztáv Mende B, Köhler K, Oross K, Bondár M, Marton T, Osztás A, Jakucs J, Paluch T, Horváth F, Csengeri P, Koós J, Sebők K, …
rs5030858	PAH	I1904MLBKT_MN	7028	7000-7500	Parallel palaeogenomic transects reveal complex genetic history of early European farmers. Lipson M, Szécsényi-Nagy A, Mallick S, Pósa A, Stégmár B, Keerl V, Rohland N, Stewardson K, Ferry M, Michel M, Oppenheimer J, Broomandkhoshbacht N, Harney E, Nordenfelt S, Llamas B, Gusztáv Mende B, Köhler K, Oross K, Bondár M, Marton T, Osztás A, Jakucs J, Paluch T, Horváth F, Csengeri P, Koós J, Sebők K, …
rs5030850	PAH	I4196FLBKT_MN	7050	7000-7500	Parallel palaeogenomic transects reveal complex genetic history of early European farmers. Lipson M, Szécsényi-Nagy A, Mallick S, Pósa A, Stégmár B, Keerl V, Rohland N, Stewardson K, Ferry M, Michel M, Oppenheimer J, Broomandkhoshbacht N, Harney E, Nordenfelt S, Llamas B, Gusztáv Mende B, Köhler K, Oross K, Bondár M, Marton T, Osztás A, Jakucs J, Paluch T, Horváth F, Csengeri P, Koós J, Sebők K, …
rs5030846	PAH	I2791MProtoboleraz_LCA	5471	5000-5500	Parallel palaeogenomic transects reveal complex genetic history of early European farmers. Lipson M, Szécsényi-Nagy A, Mallick S, Pósa A, Stégmár B, Keerl V, Rohland N, Stewardson K, Ferry M, Michel M, Oppenheimer J, Broomandkhoshbacht N, Harney E, Nordenfelt S, Llamas B, Gusztáv Mende B, Köhler K, Oross K, Bondár M, Marton T, Osztás A, Jakucs J, Paluch T, Horváth F, Csengeri P, Koós J, Sebők K, …
rs63749819	HBB	I1505FALPc_MN	7061	7000-7500	Parallel palaeogenomic transects reveal complex genetic history of early European farmers. Lipson M, Szécsényi-Nagy A, Mallick S, Pósa A, Stégmár B, Keerl V, Rohland N, Stewardson K, Ferry M, Michel M, Oppenheimer J, Broomandkhoshbacht N, Harney E, Nordenfelt S, Llamas B, Gusztáv Mende B, Köhler K, Oross K, Bondár M, Marton T, Osztás A, Jakucs J, Paluch T, Horváth F, Csengeri P, Koós J, Sebők K, …
rs121908452	EDAR	I1280FIberia_Chalcolithic	4573	4500-5000	Parallel palaeogenomic transects reveal complex genetic history of early European farmers. Lipson M, Szécsényi-Nagy A, Mallick S, Pósa A, Stégmár B, Keerl V, Rohland N, Stewardson K, Ferry M, Michel M, Oppenheimer J, Broomandkhoshbacht N, Harney E, Nordenfelt S, Llamas B, Gusztáv Mende B, Köhler K, Oross K, Bondár M, Marton T, Osztás A, Jakucs J, Paluch T, Horváth F, Csengeri P, Koós J, Sebők K, …
rs121908450	EDAR	I0581MIberia_Chalcolithic	4740	4500-5000	Parallel palaeogenomic transects reveal complex genetic history of early European farmers. Lipson M, Szécsényi-Nagy A, Mallick S, Pósa A, Stégmár B, Keerl V, Rohland N, Stewardson K, Ferry M, Michel M, Oppenheimer J, Broomandkhoshbacht N, Harney E, Nordenfelt S, Llamas B, Gusztáv Mende B, Köhler K, Oross K, Bondár M, Marton T, Osztás A, Jakucs J, Paluch T, Horváth F, Csengeri P, Koós J, Sebők K, …
rs121908450	EDAR	I0723MAnatolia_Neolithic	7870	7500-8000	Parallel palaeogenomic transects reveal complex genetic history of early European farmers. Lipson M, Szécsényi-Nagy A, Mallick S, Pósa A, Stégmár B, Keerl V, Rohland N, Stewardson K, Ferry M, Michel M, Oppenheimer J, Broomandkhoshbacht N, Harney E, Nordenfelt S, Llamas B, Gusztáv Mende B, Köhler K, Oross K, Bondár M, Marton T, Osztás A, Jakucs J, Paluch T, Horváth F, Csengeri P, Koós J, Sebők K, …
rs121908450	EDAR	I2752MBaden_LCA	5175	5000-5500	Parallel palaeogenomic transects reveal complex genetic history of early European farmers. Lipson M, Szécsényi-Nagy A, Mallick S, Pósa A, Stégmár B, Keerl V, Rohland N, Stewardson K, Ferry M, Michel M, Oppenheimer J, Broomandkhoshbacht N, Harney E, Nordenfelt S, Llamas B, Gusztáv Mende B, Köhler K, Oross K, Bondár M, Marton T, Osztás A, Jakucs J, Paluch T, Horváth F, Csengeri P, Koós J, Sebők K, …
rs121908452	EDAR	I7760URussia_Baikal_EN	5820	5500-6000	Palaeo-Eskimo genetic ancestry and the peopling of Chukotka and North America. Flegontov P, Altinisik NE, Changmai P, Rohland N, Mallick S, Adamski N, Bolnick DA, Broomandkhoshbacht N, Candilio F, Culleton BJ, Flegontova O, Friesen TM, Jeong C, Harper TK, Keating D, Kennett DJ, Kim AM, Lamnidis TC, Lawson AM, Olalde I, Oppenheimer J, Potter BA, Raff J, Sattler RA, Skoglund P, Stewardson K, Vajda …
rs121908450	EDAR	I5319.SGMUSA_AK_Upper_Kuskokwim_Athabaskan_1100BP.SG	1100	1000-1500	Palaeo-Eskimo genetic ancestry and the peopling of Chukotka and North America. Flegontov P, Altinisik NE, Changmai P, Rohland N, Mallick S, Adamski N, Bolnick DA, Broomandkhoshbacht N, Candilio F, Culleton BJ, Flegontova O, Friesen TM, Jeong C, Harper TK, Keating D, Kennett DJ, Kim AM, Lamnidis TC, Lawson AM, Olalde I, Oppenheimer J, Potter BA, Raff J, Sattler RA, Skoglund P, Stewardson K, Vajda …
rs5030859	PAH	I6937FRoopkund_B	145	0-500	Ancient DNA from the skeletons of Roopkund Lake reveals Mediterranean migrants in India. Harney É, Nayak A, Patterson N, Joglekar P, Mushrif-Tripathy V, Mallick S, Rohland N, Sedig J, Adamski N, Bernardos R, Broomandkhoshbacht N, Culleton BJ, Ferry M, Harper TK, Michel M, Oppenheimer J, Stewardson K, Zhang Z, Harashawaradhana, Bartwal MS, Kumar S, Diyundi SC, Roberts P, Boivin N, Kennett DJ, Than…
rs5030858	PAH	I3348FRoopkund_B	143	0-500	Ancient DNA from the skeletons of Roopkund Lake reveals Mediterranean migrants in India. Harney É, Nayak A, Patterson N, Joglekar P, Mushrif-Tripathy V, Mallick S, Rohland N, Sedig J, Adamski N, Bernardos R, Broomandkhoshbacht N, Culleton BJ, Ferry M, Harper TK, Michel M, Oppenheimer J, Stewardson K, Zhang Z, Harashawaradhana, Bartwal MS, Kumar S, Diyundi SC, Roberts P, Boivin N, Kennett DJ, Than…
rs121908453	EDAR	I3345MRoopkund_B	140	0-500	Ancient DNA from the skeletons of Roopkund Lake reveals Mediterranean migrants in India. Harney É, Nayak A, Patterson N, Joglekar P, Mushrif-Tripathy V, Mallick S, Rohland N, Sedig J, Adamski N, Bernardos R, Broomandkhoshbacht N, Culleton BJ, Ferry M, Harper TK, Michel M, Oppenheimer J, Stewardson K, Zhang Z, Harashawaradhana, Bartwal MS, Kumar S, Diyundi SC, Roberts P, Boivin N, Kennett DJ, Than…
rs5030858	PAH	I10871_mergeMShum_Laka	7890	7500-8000	Ancient West African foragers in the context of African population history. Lipson M, Ribot I, Mallick S, Rohland N, Olalde I, Adamski N, Broomandkhoshbacht N, Lawson AM, López S, Oppenheimer J, Stewardson K, Asombang RN, Bocherens H, Bradman N, Culleton BJ, Cornelissen E, Crevecoeur I, de Maret P, Fomine FLM, Lavachery P, Mindzie CM, Orban R, Sawchuk E, Semal P, Thomas MG, Van Neer W, Veeramah K…
rs121908428	SLC12A6	VillabrunaMVillabruna	13980	11000-52000	Genetic origins of the Minoans and Mycenaeans. Lazaridis I, Mittnik A, Patterson N, Mallick S, Rohland N, Pfrengle S, Furtwängler A, Peltzer A, Posth C, Vasilakis A, McGeorge PJP, Konsolaki-Yannopoulou E, Korres G, Martlew H, Michalodimitrakis M, Özsait M, Özsait N, Papathanasiou A, Richards M, Roodenberg SA, Tzedakis Y, Arnott R, Fernandes DM, Hughey JR, Lotakis DM, Navas PA, Maniatis Y, Stamato…
rs76296470	PAH	Bichon.SGMBichon	13665	11000-52000	Genetic origins of the Minoans and Mycenaeans. Lazaridis I, Mittnik A, Patterson N, Mallick S, Rohland N, Pfrengle S, Furtwängler A, Peltzer A, Posth C, Vasilakis A, McGeorge PJP, Konsolaki-Yannopoulou E, Korres G, Martlew H, Michalodimitrakis M, Özsait M, Özsait N, Papathanasiou A, Richards M, Roodenberg SA, Tzedakis Y, Arnott R, Fernandes DM, Hughey JR, Lotakis DM, Navas PA, Maniatis Y, Stamato…
rs5030859	PAH	I1284MEurope_MNChL	4573	4500-5000	Genetic origins of the Minoans and Mycenaeans. Lazaridis I, Mittnik A, Patterson N, Mallick S, Rohland N, Pfrengle S, Furtwängler A, Peltzer A, Posth C, Vasilakis A, McGeorge PJP, Konsolaki-Yannopoulou E, Korres G, Martlew H, Michalodimitrakis M, Özsait M, Özsait N, Papathanasiou A, Richards M, Roodenberg SA, Tzedakis Y, Arnott R, Fernandes DM, Hughey JR, Lotakis DM, Navas PA, Maniatis Y, Stamato…
rs5030858	PAH	I1284MEurope_MNChL	4573	4500-5000	Genetic origins of the Minoans and Mycenaeans. Lazaridis I, Mittnik A, Patterson N, Mallick S, Rohland N, Pfrengle S, Furtwängler A, Peltzer A, Posth C, Vasilakis A, McGeorge PJP, Konsolaki-Yannopoulou E, Korres G, Martlew H, Michalodimitrakis M, Özsait M, Özsait N, Papathanasiou A, Richards M, Roodenberg SA, Tzedakis Y, Arnott R, Fernandes DM, Hughey JR, Lotakis DM, Navas PA, Maniatis Y, Stamato…
rs5030858	PAH	I1096MAnatolia_N	8300	8000-8500	Genetic origins of the Minoans and Mycenaeans. Lazaridis I, Mittnik A, Patterson N, Mallick S, Rohland N, Pfrengle S, Furtwängler A, Peltzer A, Posth C, Vasilakis A, McGeorge PJP, Konsolaki-Yannopoulou E, Korres G, Martlew H, Michalodimitrakis M, Özsait M, Özsait N, Papathanasiou A, Richards M, Roodenberg SA, Tzedakis Y, Arnott R, Fernandes DM, Hughey JR, Lotakis DM, Navas PA, Maniatis Y, Stamato…
rs5030857	PAH	mota.SGMMota	4472	4000-4500	Genetic origins of the Minoans and Mycenaeans. Lazaridis I, Mittnik A, Patterson N, Mallick S, Rohland N, Pfrengle S, Furtwängler A, Peltzer A, Posth C, Vasilakis A, McGeorge PJP, Konsolaki-Yannopoulou E, Korres G, Martlew H, Michalodimitrakis M, Özsait M, Özsait N, Papathanasiou A, Richards M, Roodenberg SA, Tzedakis Y, Arnott R, Fernandes DM, Hughey JR, Lotakis DM, Navas PA, Maniatis Y, Stamato…
rs63749819	HBB	kennewick.SGMKennewick	8770	8500-9000	Genetic origins of the Minoans and Mycenaeans. Lazaridis I, Mittnik A, Patterson N, Mallick S, Rohland N, Pfrengle S, Furtwängler A, Peltzer A, Posth C, Vasilakis A, McGeorge PJP, Konsolaki-Yannopoulou E, Korres G, Martlew H, Michalodimitrakis M, Özsait M, Özsait N, Papathanasiou A, Richards M, Roodenberg SA, Tzedakis Y, Arnott R, Fernandes DM, Hughey JR, Lotakis DM, Navas PA, Maniatis Y, Stamato…
rs121965063	F11	I0867MLevant_N	8700	8500-9000	Genetic origins of the Minoans and Mycenaeans. Lazaridis I, Mittnik A, Patterson N, Mallick S, Rohland N, Pfrengle S, Furtwängler A, Peltzer A, Posth C, Vasilakis A, McGeorge PJP, Konsolaki-Yannopoulou E, Korres G, Martlew H, Michalodimitrakis M, Özsait M, Özsait N, Papathanasiou A, Richards M, Roodenberg SA, Tzedakis Y, Arnott R, Fernandes DM, Hughey JR, Lotakis DM, Navas PA, Maniatis Y, Stamato…
rs121908453	EDAR	RISE505.SGFSteppe_MLBA	3636	3500-4000	Genetic origins of the Minoans and Mycenaeans. Lazaridis I, Mittnik A, Patterson N, Mallick S, Rohland N, Pfrengle S, Furtwängler A, Peltzer A, Posth C, Vasilakis A, McGeorge PJP, Konsolaki-Yannopoulou E, Korres G, Martlew H, Michalodimitrakis M, Özsait M, Özsait N, Papathanasiou A, Richards M, Roodenberg SA, Tzedakis Y, Arnott R, Fernandes DM, Hughey JR, Lotakis DM, Navas PA, Maniatis Y, Stamato…
rs121908452	EDAR	Bichon.SGMBichon	13665	11000-52000	Genetic origins of the Minoans and Mycenaeans. Lazaridis I, Mittnik A, Patterson N, Mallick S, Rohland N, Pfrengle S, Furtwängler A, Peltzer A, Posth C, Vasilakis A, McGeorge PJP, Konsolaki-Yannopoulou E, Korres G, Martlew H, Michalodimitrakis M, Özsait M, Özsait N, Papathanasiou A, Richards M, Roodenberg SA, Tzedakis Y, Arnott R, Fernandes DM, Hughey JR, Lotakis DM, Navas PA, Maniatis Y, Stamato…
rs121908452	EDAR	I0026FEurope_EN	7125	7000-7500	Genetic origins of the Minoans and Mycenaeans. Lazaridis I, Mittnik A, Patterson N, Mallick S, Rohland N, Pfrengle S, Furtwängler A, Peltzer A, Posth C, Vasilakis A, McGeorge PJP, Konsolaki-Yannopoulou E, Korres G, Martlew H, Michalodimitrakis M, Özsait M, Özsait N, Papathanasiou A, Richards M, Roodenberg SA, Tzedakis Y, Arnott R, Fernandes DM, Hughey JR, Lotakis DM, Navas PA, Maniatis Y, Stamato…
rs121908452	EDAR	I0769.SGFEngland_ancient	1455	1000-1500	Genetic origins of the Minoans and Mycenaeans. Lazaridis I, Mittnik A, Patterson N, Mallick S, Rohland N, Pfrengle S, Furtwängler A, Peltzer A, Posth C, Vasilakis A, McGeorge PJP, Konsolaki-Yannopoulou E, Korres G, Martlew H, Michalodimitrakis M, Özsait M, Özsait N, Papathanasiou A, Richards M, Roodenberg SA, Tzedakis Y, Arnott R, Fernandes DM, Hughey JR, Lotakis DM, Navas PA, Maniatis Y, Stamato…
rs121908452	EDAR	I1665FIran_ChL	5826	5500-6000	Genetic origins of the Minoans and Mycenaeans. Lazaridis I, Mittnik A, Patterson N, Mallick S, Rohland N, Pfrengle S, Furtwängler A, Peltzer A, Posth C, Vasilakis A, McGeorge PJP, Konsolaki-Yannopoulou E, Korres G, Martlew H, Michalodimitrakis M, Özsait M, Özsait N, Papathanasiou A, Richards M, Roodenberg SA, Tzedakis Y, Arnott R, Fernandes DM, Hughey JR, Lotakis DM, Navas PA, Maniatis Y, Stamato…
rs121908450	EDAR	GoyetQ116-1_publishedMGoyetQ116-1	34795	11000-52000	Genetic origins of the Minoans and Mycenaeans. Lazaridis I, Mittnik A, Patterson N, Mallick S, Rohland N, Pfrengle S, Furtwängler A, Peltzer A, Posth C, Vasilakis A, McGeorge PJP, Konsolaki-Yannopoulou E, Korres G, Martlew H, Michalodimitrakis M, Özsait M, Özsait N, Papathanasiou A, Richards M, Roodenberg SA, Tzedakis Y, Arnott R, Fernandes DM, Hughey JR, Lotakis DM, Navas PA, Maniatis Y, Stamato…
rs5030859	PAH	I1152FLevant_ChL	5950	5500-6000	Ancient DNA from Chalcolithic Israel reveals the role of population mixture in cultural transformation. Harney É, May H, Shalem D, Rohland N, Mallick S, Lazaridis I, Sarig R, Stewardson K, Nordenfelt S, Patterson N, Hershkovitz I, Reich D. Nat Commun. 2018 Aug 20;9(1):3336. doi: 10.1038/s41467-018-05649-9. Erratum in: Nat Commun. 2018 Sep 20;9(1):3913.
rs121908450	EDAR	I1166MLevant_ChL_father.or.son.of.I1169	5950	5500-6000	Ancient DNA from Chalcolithic Israel reveals the role of population mixture in cultural transformation. Harney É, May H, Shalem D, Rohland N, Mallick S, Lazaridis I, Sarig R, Stewardson K, Nordenfelt S, Patterson N, Hershkovitz I, Reich D. Nat Commun. 2018 Aug 20;9(1):3336. doi: 10.1038/s41467-018-05649-9. Erratum in: Nat Commun. 2018 Sep 20;9(1):3913.
rs121908428	SLC12A6	I0374MPoltavka	4350	4000-4500	Genome-wide patterns of selection in 230 ancient Eurasians. Mathieson I, Lazaridis I, Rohland N, Mallick S, Patterson N, Roodenberg SA, Harney E, Stewardson K, Fernandes D, Novak M, Sirak K, Gamba C, Jones ER, Llamas B, Dryomov S, Pickrell J, Arsuaga JL, de Castro JM, Carbonell E, Gerritsen F, Khokhlov A, Kuznetsov P, Lozano M, Meller H, Mochalov O, Moiseyev V, Guerra MA, Roodenberg J, Vergès JM,…
rs76296470	PAH	I0017MMotala_HG	7626	7500-8000	Genome-wide patterns of selection in 230 ancient Eurasians. Mathieson I, Lazaridis I, Rohland N, Mallick S, Patterson N, Roodenberg SA, Harney E, Stewardson K, Fernandes D, Novak M, Sirak K, Gamba C, Jones ER, Llamas B, Dryomov S, Pickrell J, Arsuaga JL, de Castro JM, Carbonell E, Gerritsen F, Khokhlov A, Kuznetsov P, Lozano M, Meller H, Mochalov O, Moiseyev V, Guerra MA, Roodenberg J, Vergès JM,…
rs76296470	PAH	IcemanMIceman_MN.SG	5244	5000-5500	Genome-wide patterns of selection in 230 ancient Eurasians. Mathieson I, Lazaridis I, Rohland N, Mallick S, Patterson N, Roodenberg SA, Harney E, Stewardson K, Fernandes D, Novak M, Sirak K, Gamba C, Jones ER, Llamas B, Dryomov S, Pickrell J, Arsuaga JL, de Castro JM, Carbonell E, Gerritsen F, Khokhlov A, Kuznetsov P, Lozano M, Meller H, Mochalov O, Moiseyev V, Guerra MA, Roodenberg J, Vergès JM,…
rs5030851	PAH	I0745MAnatolia_Neolithic	8251	8000-8500	Genome-wide patterns of selection in 230 ancient Eurasians. Mathieson I, Lazaridis I, Rohland N, Mallick S, Patterson N, Roodenberg SA, Harney E, Stewardson K, Fernandes D, Novak M, Sirak K, Gamba C, Jones ER, Llamas B, Dryomov S, Pickrell J, Arsuaga JL, de Castro JM, Carbonell E, Gerritsen F, Khokhlov A, Kuznetsov P, Lozano M, Meller H, Mochalov O, Moiseyev V, Guerra MA, Roodenberg J, Vergès JM,…
rs5030851	PAH	I0211MKarelia_HG	8280	8000-8500	Genome-wide patterns of selection in 230 ancient Eurasians. Mathieson I, Lazaridis I, Rohland N, Mallick S, Patterson N, Roodenberg SA, Harney E, Stewardson K, Fernandes D, Novak M, Sirak K, Gamba C, Jones ER, Llamas B, Dryomov S, Pickrell J, Arsuaga JL, de Castro JM, Carbonell E, Gerritsen F, Khokhlov A, Kuznetsov P, Lozano M, Meller H, Mochalov O, Moiseyev V, Guerra MA, Roodenberg J, Vergès JM,…
rs5030851	PAH	I1538MCorded_Ware_Germany	4225	4000-4500	Genome-wide patterns of selection in 230 ancient Eurasians. Mathieson I, Lazaridis I, Rohland N, Mallick S, Patterson N, Roodenberg SA, Harney E, Stewardson K, Fernandes D, Novak M, Sirak K, Gamba C, Jones ER, Llamas B, Dryomov S, Pickrell J, Arsuaga JL, de Castro JM, Carbonell E, Gerritsen F, Khokhlov A, Kuznetsov P, Lozano M, Meller H, Mochalov O, Moiseyev V, Guerra MA, Roodenberg J, Vergès JM,…
rs5030846	PAH	I0444MYamnaya_Samara	5059	5000-5500	Genome-wide patterns of selection in 230 ancient Eurasians. Mathieson I, Lazaridis I, Rohland N, Mallick S, Patterson N, Roodenberg SA, Harney E, Stewardson K, Fernandes D, Novak M, Sirak K, Gamba C, Jones ER, Llamas B, Dryomov S, Pickrell J, Arsuaga JL, de Castro JM, Carbonell E, Gerritsen F, Khokhlov A, Kuznetsov P, Lozano M, Meller H, Mochalov O, Moiseyev V, Guerra MA, Roodenberg J, Vergès JM,…
rs5030846	PAH	I0745MAnatolia_Neolithic	8251	8000-8500	Genome-wide patterns of selection in 230 ancient Eurasians. Mathieson I, Lazaridis I, Rohland N, Mallick S, Patterson N, Roodenberg SA, Harney E, Stewardson K, Fernandes D, Novak M, Sirak K, Gamba C, Jones ER, Llamas B, Dryomov S, Pickrell J, Arsuaga JL, de Castro JM, Carbonell E, Gerritsen F, Khokhlov A, Kuznetsov P, Lozano M, Meller H, Mochalov O, Moiseyev V, Guerra MA, Roodenberg J, Vergès JM,…
rs121908453	EDAR	I0444MYamnaya_Samara	5059	5000-5500	Genome-wide patterns of selection in 230 ancient Eurasians. Mathieson I, Lazaridis I, Rohland N, Mallick S, Patterson N, Roodenberg SA, Harney E, Stewardson K, Fernandes D, Novak M, Sirak K, Gamba C, Jones ER, Llamas B, Dryomov S, Pickrell J, Arsuaga JL, de Castro JM, Carbonell E, Gerritsen F, Khokhlov A, Kuznetsov P, Lozano M, Meller H, Mochalov O, Moiseyev V, Guerra MA, Roodenberg J, Vergès JM,…
rs121908453	EDAR	I0114MUnetice_EBA_1d_rel_I0117	3995	3500-4000	Genome-wide patterns of selection in 230 ancient Eurasians. Mathieson I, Lazaridis I, Rohland N, Mallick S, Patterson N, Roodenberg SA, Harney E, Stewardson K, Fernandes D, Novak M, Sirak K, Gamba C, Jones ER, Llamas B, Dryomov S, Pickrell J, Arsuaga JL, de Castro JM, Carbonell E, Gerritsen F, Khokhlov A, Kuznetsov P, Lozano M, Meller H, Mochalov O, Moiseyev V, Guerra MA, Roodenberg J, Vergès JM,…
rs121908450	EDAR	I0112FBell_Beaker_Germany	4250	4000-4500	Genome-wide patterns of selection in 230 ancient Eurasians. Mathieson I, Lazaridis I, Rohland N, Mallick S, Patterson N, Roodenberg SA, Harney E, Stewardson K, Fernandes D, Novak M, Sirak K, Gamba C, Jones ER, Llamas B, Dryomov S, Pickrell J, Arsuaga JL, de Castro JM, Carbonell E, Gerritsen F, Khokhlov A, Kuznetsov P, Lozano M, Meller H, Mochalov O, Moiseyev V, Guerra MA, Roodenberg J, Vergès JM,…
rs121908450	EDAR	I1583MAnatolia_Neolithic	8281	8000-8500	Genome-wide patterns of selection in 230 ancient Eurasians. Mathieson I, Lazaridis I, Rohland N, Mallick S, Patterson N, Roodenberg SA, Harney E, Stewardson K, Fernandes D, Novak M, Sirak K, Gamba C, Jones ER, Llamas B, Dryomov S, Pickrell J, Arsuaga JL, de Castro JM, Carbonell E, Gerritsen F, Khokhlov A, Kuznetsov P, Lozano M, Meller H, Mochalov O, Moiseyev V, Guerra MA, Roodenberg J, Vergès JM,…
rs76296470	PAH	I3499MVucedol	4725	4500-5000	The genomic history of southeastern Europe. Mathieson I, Alpaslan-Roodenberg S, Posth C, Szécsényi-Nagy A, Rohland N, Mallick S, Olalde I, Broomandkhoshbacht N, Candilio F, Cheronet O, Fernandes D, Ferry M, Gamarra B, Fortes GG, Haak W, Harney E, Jones E, Keating D, Krause-Kyora B, Kucukkalipci I, Michel M, Mittnik A, Nägele K, Novak M, Oppenheimer J, Patterson N, Pfrengle S, Sirak K, Stewardson …
rs76296470	PAH	I4111FUkraine_Neolithic	6585	6500-7000	The genomic history of southeastern Europe. Mathieson I, Alpaslan-Roodenberg S, Posth C, Szécsényi-Nagy A, Rohland N, Mallick S, Olalde I, Broomandkhoshbacht N, Candilio F, Cheronet O, Fernandes D, Ferry M, Gamarra B, Fortes GG, Haak W, Harney E, Jones E, Keating D, Krause-Kyora B, Kucukkalipci I, Michel M, Mittnik A, Nägele K, Novak M, Oppenheimer J, Patterson N, Pfrengle S, Sirak K, Stewardson …
rs62642932	PAH	I4626MLatvia_HG	7689	7500-8000	The genomic history of southeastern Europe. Mathieson I, Alpaslan-Roodenberg S, Posth C, Szécsényi-Nagy A, Rohland N, Mallick S, Olalde I, Broomandkhoshbacht N, Candilio F, Cheronet O, Fernandes D, Ferry M, Gamarra B, Fortes GG, Haak W, Harney E, Jones E, Keating D, Krause-Kyora B, Kucukkalipci I, Michel M, Mittnik A, Nägele K, Novak M, Oppenheimer J, Patterson N, Pfrengle S, Sirak K, Stewardson …
rs5030859	PAH	I4088FBalkans_Chalcolithic	6154	6000-6500	The genomic history of southeastern Europe. Mathieson I, Alpaslan-Roodenberg S, Posth C, Szécsényi-Nagy A, Rohland N, Mallick S, Olalde I, Broomandkhoshbacht N, Candilio F, Cheronet O, Fernandes D, Ferry M, Gamarra B, Fortes GG, Haak W, Harney E, Jones E, Keating D, Krause-Kyora B, Kucukkalipci I, Michel M, Mittnik A, Nägele K, Novak M, Oppenheimer J, Patterson N, Pfrengle S, Sirak K, Stewardson …
rs5030859	PAH	I5402MIron_Gates_HG	8156	8000-8500	The genomic history of southeastern Europe. Mathieson I, Alpaslan-Roodenberg S, Posth C, Szécsényi-Nagy A, Rohland N, Mallick S, Olalde I, Broomandkhoshbacht N, Candilio F, Cheronet O, Fernandes D, Ferry M, Gamarra B, Fortes GG, Haak W, Harney E, Jones E, Keating D, Krause-Kyora B, Kucukkalipci I, Michel M, Mittnik A, Nägele K, Novak M, Oppenheimer J, Patterson N, Pfrengle S, Sirak K, Stewardson …
rs5030858	PAH	I3499MVucedol	4725	4500-5000	The genomic history of southeastern Europe. Mathieson I, Alpaslan-Roodenberg S, Posth C, Szécsényi-Nagy A, Rohland N, Mallick S, Olalde I, Broomandkhoshbacht N, Candilio F, Cheronet O, Fernandes D, Ferry M, Gamarra B, Fortes GG, Haak W, Harney E, Jones E, Keating D, Krause-Kyora B, Kucukkalipci I, Michel M, Mittnik A, Nägele K, Novak M, Oppenheimer J, Patterson N, Pfrengle S, Sirak K, Stewardson …
rs5030858	PAH	I4595FLatvia_HG	7637	7500-8000	The genomic history of southeastern Europe. Mathieson I, Alpaslan-Roodenberg S, Posth C, Szécsényi-Nagy A, Rohland N, Mallick S, Olalde I, Broomandkhoshbacht N, Candilio F, Cheronet O, Fernandes D, Ferry M, Gamarra B, Fortes GG, Haak W, Harney E, Jones E, Keating D, Krause-Kyora B, Kucukkalipci I, Michel M, Mittnik A, Nägele K, Novak M, Oppenheimer J, Patterson N, Pfrengle S, Sirak K, Stewardson …
rs5030858	PAH	I4873FIron_Gates_HG	7872	7500-8000	The genomic history of southeastern Europe. Mathieson I, Alpaslan-Roodenberg S, Posth C, Szécsényi-Nagy A, Rohland N, Mallick S, Olalde I, Broomandkhoshbacht N, Candilio F, Cheronet O, Fernandes D, Ferry M, Gamarra B, Fortes GG, Haak W, Harney E, Jones E, Keating D, Krause-Kyora B, Kucukkalipci I, Michel M, Mittnik A, Nägele K, Novak M, Oppenheimer J, Patterson N, Pfrengle S, Sirak K, Stewardson …
rs5030851	PAH	I2165MBalkans_BronzeAge	4908	4500-5000	The genomic history of southeastern Europe. Mathieson I, Alpaslan-Roodenberg S, Posth C, Szécsényi-Nagy A, Rohland N, Mallick S, Olalde I, Broomandkhoshbacht N, Candilio F, Cheronet O, Fernandes D, Ferry M, Gamarra B, Fortes GG, Haak W, Harney E, Jones E, Keating D, Krause-Kyora B, Kucukkalipci I, Michel M, Mittnik A, Nägele K, Novak M, Oppenheimer J, Patterson N, Pfrengle S, Sirak K, Stewardson …
rs5030851	PAH	I4440MLatvia_HG	7080	7000-7500	The genomic history of southeastern Europe. Mathieson I, Alpaslan-Roodenberg S, Posth C, Szécsényi-Nagy A, Rohland N, Mallick S, Olalde I, Broomandkhoshbacht N, Candilio F, Cheronet O, Fernandes D, Ferry M, Gamarra B, Fortes GG, Haak W, Harney E, Jones E, Keating D, Krause-Kyora B, Kucukkalipci I, Michel M, Mittnik A, Nägele K, Novak M, Oppenheimer J, Patterson N, Pfrengle S, Sirak K, Stewardson …
rs5030851	PAH	I5427FPeloponnese_Neolithic	7892	7500-8000	The genomic history of southeastern Europe. Mathieson I, Alpaslan-Roodenberg S, Posth C, Szécsényi-Nagy A, Rohland N, Mallick S, Olalde I, Broomandkhoshbacht N, Candilio F, Cheronet O, Fernandes D, Ferry M, Gamarra B, Fortes GG, Haak W, Harney E, Jones E, Keating D, Krause-Kyora B, Kucukkalipci I, Michel M, Mittnik A, Nägele K, Novak M, Oppenheimer J, Patterson N, Pfrengle S, Sirak K, Stewardson …
rs5030850	PAH	BerryAuBacMWHG	7245	7000-7500	The genomic history of southeastern Europe. Mathieson I, Alpaslan-Roodenberg S, Posth C, Szécsényi-Nagy A, Rohland N, Mallick S, Olalde I, Broomandkhoshbacht N, Candilio F, Cheronet O, Fernandes D, Ferry M, Gamarra B, Fortes GG, Haak W, Harney E, Jones E, Keating D, Krause-Kyora B, Kucukkalipci I, Michel M, Mittnik A, Nägele K, Novak M, Oppenheimer J, Patterson N, Pfrengle S, Sirak K, Stewardson …
rs5030850	PAH	I4435FLatvia_MN	6003	6000-6500	The genomic history of southeastern Europe. Mathieson I, Alpaslan-Roodenberg S, Posth C, Szécsényi-Nagy A, Rohland N, Mallick S, Olalde I, Broomandkhoshbacht N, Candilio F, Cheronet O, Fernandes D, Ferry M, Gamarra B, Fortes GG, Haak W, Harney E, Jones E, Keating D, Krause-Kyora B, Kucukkalipci I, Michel M, Mittnik A, Nägele K, Novak M, Oppenheimer J, Patterson N, Pfrengle S, Sirak K, Stewardson …
rs5030846	PAH	I1733FUkraine_Mesolithic	10200	10000-10500	The genomic history of southeastern Europe. Mathieson I, Alpaslan-Roodenberg S, Posth C, Szécsényi-Nagy A, Rohland N, Mallick S, Olalde I, Broomandkhoshbacht N, Candilio F, Cheronet O, Fernandes D, Ferry M, Gamarra B, Fortes GG, Haak W, Harney E, Jones E, Keating D, Krause-Kyora B, Kucukkalipci I, Michel M, Mittnik A, Nägele K, Novak M, Oppenheimer J, Patterson N, Pfrengle S, Sirak K, Stewardson …
rs121965063	F11	I6133FUkraine_Neolithic	7200	7000-7500	The genomic history of southeastern Europe. Mathieson I, Alpaslan-Roodenberg S, Posth C, Szécsényi-Nagy A, Rohland N, Mallick S, Olalde I, Broomandkhoshbacht N, Candilio F, Cheronet O, Fernandes D, Ferry M, Gamarra B, Fortes GG, Haak W, Harney E, Jones E, Keating D, Krause-Kyora B, Kucukkalipci I, Michel M, Mittnik A, Nägele K, Novak M, Oppenheimer J, Patterson N, Pfrengle S, Sirak K, Stewardson …
rs121908453	EDAR	I4630MLatvia_HG	9222	9000-9500	The genomic history of southeastern Europe. Mathieson I, Alpaslan-Roodenberg S, Posth C, Szécsényi-Nagy A, Rohland N, Mallick S, Olalde I, Broomandkhoshbacht N, Candilio F, Cheronet O, Fernandes D, Ferry M, Gamarra B, Fortes GG, Haak W, Harney E, Jones E, Keating D, Krause-Kyora B, Kucukkalipci I, Michel M, Mittnik A, Nägele K, Novak M, Oppenheimer J, Patterson N, Pfrengle S, Sirak K, Stewardson …
rs121908453	EDAR	I5772MIron_Gates_HG	8450	8000-8500	The genomic history of southeastern Europe. Mathieson I, Alpaslan-Roodenberg S, Posth C, Szécsényi-Nagy A, Rohland N, Mallick S, Olalde I, Broomandkhoshbacht N, Candilio F, Cheronet O, Fernandes D, Ferry M, Gamarra B, Fortes GG, Haak W, Harney E, Jones E, Keating D, Krause-Kyora B, Kucukkalipci I, Michel M, Mittnik A, Nägele K, Novak M, Oppenheimer J, Patterson N, Pfrengle S, Sirak K, Stewardson …
rs121908450	EDAR	I4632FLatvia_HG	8308	8000-8500	The genomic history of southeastern Europe. Mathieson I, Alpaslan-Roodenberg S, Posth C, Szécsényi-Nagy A, Rohland N, Mallick S, Olalde I, Broomandkhoshbacht N, Candilio F, Cheronet O, Fernandes D, Ferry M, Gamarra B, Fortes GG, Haak W, Harney E, Jones E, Keating D, Krause-Kyora B, Kucukkalipci I, Michel M, Mittnik A, Nägele K, Novak M, Oppenheimer J, Patterson N, Pfrengle S, Sirak K, Stewardson …
rs121908450	EDAR	I3947MBalkans_Neolithic	7836	7500-8000	The genomic history of southeastern Europe. Mathieson I, Alpaslan-Roodenberg S, Posth C, Szécsényi-Nagy A, Rohland N, Mallick S, Olalde I, Broomandkhoshbacht N, Candilio F, Cheronet O, Fernandes D, Ferry M, Gamarra B, Fortes GG, Haak W, Harney E, Jones E, Keating D, Krause-Kyora B, Kucukkalipci I, Michel M, Mittnik A, Nägele K, Novak M, Oppenheimer J, Patterson N, Pfrengle S, Sirak K, Stewardson …
rs121908450	EDAR	I5241FIron_Gates_HG_daughter_I5236	11196	11000-52000	The genomic history of southeastern Europe. Mathieson I, Alpaslan-Roodenberg S, Posth C, Szécsényi-Nagy A, Rohland N, Mallick S, Olalde I, Broomandkhoshbacht N, Candilio F, Cheronet O, Fernandes D, Ferry M, Gamarra B, Fortes GG, Haak W, Harney E, Jones E, Keating D, Krause-Kyora B, Kucukkalipci I, Michel M, Mittnik A, Nägele K, Novak M, Oppenheimer J, Patterson N, Pfrengle S, Sirak K, Stewardson …
rs121965063	F11	I12357FHaush_MitrePeninsula_Grouped_700BP	700	500-1000	Ancient genomes in South Patagonia reveal population movements associated with technological shifts and geography. Nakatsuka N, Luisi P, Motti JMB, Salemme M, Santiago F, D'Angelo Del Campo MD, Vecchi RJ, Espinosa-Parrilla Y, Prieto A, Adamski N, Lawson AM, Harper TK, Culleton BJ, Kennett DJ, Lalueza-Fox C, Mallick S, Rohland N, Guichón RA, Cabana GS, Nores R, Reich D. Ancient genomes in South Pa…
rs121908428	SLC12A6	I1088FSintashta_MLBA	3800	3500-4000	The formation of human populations in South and Central Asia. Narasimhan VM, Patterson N, Moorjani P, Rohland N, Bernardos R, Mallick S, Lazaridis I, Nakatsuka N, Olalde I, Lipson M, Kim AM, Olivieri LM, Coppa A, Vidale M, Mallory J, Moiseyev V, Kitov E, Monge J, Adamski N, Alex N, Broomandkhoshbacht N, Candilio F, Callan K, Cheronet O, Culleton BJ, Ferry M, Fernandes D, Freilich S, Gamarra B, Ga…
rs121908428	SLC12A6	I6671FParkhai_EBA	4550	4500-5000	The formation of human populations in South and Central Asia. Narasimhan VM, Patterson N, Moorjani P, Rohland N, Bernardos R, Mallick S, Lazaridis I, Nakatsuka N, Olalde I, Lipson M, Kim AM, Olivieri LM, Coppa A, Vidale M, Mallory J, Moiseyev V, Kitov E, Monge J, Adamski N, Alex N, Broomandkhoshbacht N, Candilio F, Callan K, Cheronet O, Culleton BJ, Ferry M, Fernandes D, Freilich S, Gamarra B, Ga…
rs76296470	PAH	I0430MSrubnaya	3675	3500-4000	The formation of human populations in South and Central Asia. Narasimhan VM, Patterson N, Moorjani P, Rohland N, Bernardos R, Mallick S, Lazaridis I, Nakatsuka N, Olalde I, Lipson M, Kim AM, Olivieri LM, Coppa A, Vidale M, Mallory J, Moiseyev V, Kitov E, Monge J, Adamski N, Alex N, Broomandkhoshbacht N, Candilio F, Callan K, Cheronet O, Culleton BJ, Ferry M, Fernandes D, Freilich S, Gamarra B, Ga…
rs76296470	PAH	I7207MCorded_Ware_Czech_EN	4400	4000-4500	The formation of human populations in South and Central Asia. Narasimhan VM, Patterson N, Moorjani P, Rohland N, Bernardos R, Mallick S, Lazaridis I, Nakatsuka N, Olalde I, Lipson M, Kim AM, Olivieri LM, Coppa A, Vidale M, Mallory J, Moiseyev V, Kitov E, Monge J, Adamski N, Alex N, Broomandkhoshbacht N, Candilio F, Callan K, Cheronet O, Culleton BJ, Ferry M, Fernandes D, Freilich S, Gamarra B, Ga…
rs76296470	PAH	I7421MSappali_Tepe_BA	3799	3500-4000	The formation of human populations in South and Central Asia. Narasimhan VM, Patterson N, Moorjani P, Rohland N, Bernardos R, Mallick S, Lazaridis I, Nakatsuka N, Olalde I, Lipson M, Kim AM, Olivieri LM, Coppa A, Vidale M, Mallory J, Moiseyev V, Kitov E, Monge J, Adamski N, Alex N, Broomandkhoshbacht N, Candilio F, Callan K, Cheronet O, Culleton BJ, Ferry M, Fernandes D, Freilich S, Gamarra B, Ga…
rs62642933	PAH	I6669FParkhai_EN	4946	4500-5000	The formation of human populations in South and Central Asia. Narasimhan VM, Patterson N, Moorjani P, Rohland N, Bernardos R, Mallick S, Lazaridis I, Nakatsuka N, Olalde I, Lipson M, Kim AM, Olivieri LM, Coppa A, Vidale M, Mallory J, Moiseyev V, Kitov E, Monge J, Adamski N, Alex N, Broomandkhoshbacht N, Candilio F, Callan K, Cheronet O, Culleton BJ, Ferry M, Fernandes D, Freilich S, Gamarra B, Ga…
rs5030859	PAH	I10564FAfanasievo	4850	4500-5000	The formation of human populations in South and Central Asia. Narasimhan VM, Patterson N, Moorjani P, Rohland N, Bernardos R, Mallick S, Lazaridis I, Nakatsuka N, Olalde I, Lipson M, Kim AM, Olivieri LM, Coppa A, Vidale M, Mallory J, Moiseyev V, Kitov E, Monge J, Adamski N, Alex N, Broomandkhoshbacht N, Candilio F, Callan K, Cheronet O, Culleton BJ, Ferry M, Fernandes D, Freilich S, Gamarra B, Ga…
rs5030859	PAH	I12446FKatelai_IA	2850	2500-3000	The formation of human populations in South and Central Asia. Narasimhan VM, Patterson N, Moorjani P, Rohland N, Bernardos R, Mallick S, Lazaridis I, Nakatsuka N, Olalde I, Lipson M, Kim AM, Olivieri LM, Coppa A, Vidale M, Mallory J, Moiseyev V, Kitov E, Monge J, Adamski N, Alex N, Broomandkhoshbacht N, Candilio F, Callan K, Cheronet O, Culleton BJ, Ferry M, Fernandes D, Freilich S, Gamarra B, Ga…
rs5030859	PAH	I3448FDali_MLBA	3700	3500-4000	The formation of human populations in South and Central Asia. Narasimhan VM, Patterson N, Moorjani P, Rohland N, Bernardos R, Mallick S, Lazaridis I, Nakatsuka N, Olalde I, Lipson M, Kim AM, Olivieri LM, Coppa A, Vidale M, Mallory J, Moiseyev V, Kitov E, Monge J, Adamski N, Alex N, Broomandkhoshbacht N, Candilio F, Callan K, Cheronet O, Culleton BJ, Ferry M, Fernandes D, Freilich S, Gamarra B, Ga…
rs5030859	PAH	I4789FOy_Dzhaylau_MLBA	3508	3500-4000	The formation of human populations in South and Central Asia. Narasimhan VM, Patterson N, Moorjani P, Rohland N, Bernardos R, Mallick S, Lazaridis I, Nakatsuka N, Olalde I, Lipson M, Kim AM, Olivieri LM, Coppa A, Vidale M, Mallory J, Moiseyev V, Kitov E, Monge J, Adamski N, Alex N, Broomandkhoshbacht N, Candilio F, Callan K, Cheronet O, Culleton BJ, Ferry M, Fernandes D, Freilich S, Gamarra B, Ga…
rs5030858	PAH	I0244FPotapovka_o	4173	4000-4500	The formation of human populations in South and Central Asia. Narasimhan VM, Patterson N, Moorjani P, Rohland N, Bernardos R, Mallick S, Lazaridis I, Nakatsuka N, Olalde I, Lipson M, Kim AM, Olivieri LM, Coppa A, Vidale M, Mallory J, Moiseyev V, Kitov E, Monge J, Adamski N, Alex N, Broomandkhoshbacht N, Candilio F, Callan K, Cheronet O, Culleton BJ, Ferry M, Fernandes D, Freilich S, Gamarra B, Ga…
rs5030858	PAH	I0424MSrubnaya	3675	3500-4000	The formation of human populations in South and Central Asia. Narasimhan VM, Patterson N, Moorjani P, Rohland N, Bernardos R, Mallick S, Lazaridis I, Nakatsuka N, Olalde I, Lipson M, Kim AM, Olivieri LM, Coppa A, Vidale M, Mallory J, Moiseyev V, Kitov E, Monge J, Adamski N, Alex N, Broomandkhoshbacht N, Candilio F, Callan K, Cheronet O, Culleton BJ, Ferry M, Fernandes D, Freilich S, Gamarra B, Ga…
rs5030858	PAH	I12450MButkara_IA	2758	2500-3000	The formation of human populations in South and Central Asia. Narasimhan VM, Patterson N, Moorjani P, Rohland N, Bernardos R, Mallick S, Lazaridis I, Nakatsuka N, Olalde I, Lipson M, Kim AM, Olivieri LM, Coppa A, Vidale M, Mallory J, Moiseyev V, Kitov E, Monge J, Adamski N, Alex N, Broomandkhoshbacht N, Candilio F, Callan K, Cheronet O, Culleton BJ, Ferry M, Fernandes D, Freilich S, Gamarra B, Ga…
rs5030858	PAH	I2116FGonur1_BA	3951	3500-4000	The formation of human populations in South and Central Asia. Narasimhan VM, Patterson N, Moorjani P, Rohland N, Bernardos R, Mallick S, Lazaridis I, Nakatsuka N, Olalde I, Lipson M, Kim AM, Olivieri LM, Coppa A, Vidale M, Mallory J, Moiseyev V, Kitov E, Monge J, Adamski N, Alex N, Broomandkhoshbacht N, Candilio F, Callan K, Cheronet O, Culleton BJ, Ferry M, Fernandes D, Freilich S, Gamarra B, Ga…
rs5030858	PAH	I4288FSappali_Tepe_BA	3750	3500-4000	The formation of human populations in South and Central Asia. Narasimhan VM, Patterson N, Moorjani P, Rohland N, Bernardos R, Mallick S, Lazaridis I, Nakatsuka N, Olalde I, Lipson M, Kim AM, Olivieri LM, Coppa A, Vidale M, Mallory J, Moiseyev V, Kitov E, Monge J, Adamski N, Alex N, Broomandkhoshbacht N, Candilio F, Callan K, Cheronet O, Culleton BJ, Ferry M, Fernandes D, Freilich S, Gamarra B, Ga…
rs5030858	PAH	I4566FKairan_MLBA_o	3596	3500-4000	The formation of human populations in South and Central Asia. Narasimhan VM, Patterson N, Moorjani P, Rohland N, Bernardos R, Mallick S, Lazaridis I, Nakatsuka N, Olalde I, Lipson M, Kim AM, Olivieri LM, Coppa A, Vidale M, Mallory J, Moiseyev V, Kitov E, Monge J, Adamski N, Alex N, Broomandkhoshbacht N, Candilio F, Callan K, Cheronet O, Culleton BJ, Ferry M, Fernandes D, Freilich S, Gamarra B, Ga…
rs5030858	PAH	I8510FGeoksyur_EN	5168	5000-5500	The formation of human populations in South and Central Asia. Narasimhan VM, Patterson N, Moorjani P, Rohland N, Bernardos R, Mallick S, Lazaridis I, Nakatsuka N, Olalde I, Lipson M, Kim AM, Olivieri LM, Coppa A, Vidale M, Mallory J, Moiseyev V, Kitov E, Monge J, Adamski N, Alex N, Broomandkhoshbacht N, Candilio F, Callan K, Cheronet O, Culleton BJ, Ferry M, Fernandes D, Freilich S, Gamarra B, Ga…
rs5030858	PAH	I8724MShahr_I_Sokhta_BA1	4850	4500-5000	The formation of human populations in South and Central Asia. Narasimhan VM, Patterson N, Moorjani P, Rohland N, Bernardos R, Mallick S, Lazaridis I, Nakatsuka N, Olalde I, Lipson M, Kim AM, Olivieri LM, Coppa A, Vidale M, Mallory J, Moiseyev V, Kitov E, Monge J, Adamski N, Alex N, Broomandkhoshbacht N, Candilio F, Callan K, Cheronet O, Culleton BJ, Ferry M, Fernandes D, Freilich S, Gamarra B, Ga…
rs5030853	PAH	I12968MButkara_IA	2850	2500-3000	The formation of human populations in South and Central Asia. Narasimhan VM, Patterson N, Moorjani P, Rohland N, Bernardos R, Mallick S, Lazaridis I, Nakatsuka N, Olalde I, Lipson M, Kim AM, Olivieri LM, Coppa A, Vidale M, Mallory J, Moiseyev V, Kitov E, Monge J, Adamski N, Alex N, Broomandkhoshbacht N, Candilio F, Callan K, Cheronet O, Culleton BJ, Ferry M, Fernandes D, Freilich S, Gamarra B, Ga…
rs5030851	PAH	I6891MSaidu_Sharif_H	2250	2000-2500	The formation of human populations in South and Central Asia. Narasimhan VM, Patterson N, Moorjani P, Rohland N, Bernardos R, Mallick S, Lazaridis I, Nakatsuka N, Olalde I, Lipson M, Kim AM, Olivieri LM, Coppa A, Vidale M, Mallory J, Moiseyev V, Kitov E, Monge J, Adamski N, Alex N, Broomandkhoshbacht N, Candilio F, Callan K, Cheronet O, Culleton BJ, Ferry M, Fernandes D, Freilich S, Gamarra B, Ga…
rs5030851	PAH	I13219FButkara_IA	2850	2500-3000	The formation of human populations in South and Central Asia. Narasimhan VM, Patterson N, Moorjani P, Rohland N, Bernardos R, Mallick S, Lazaridis I, Nakatsuka N, Olalde I, Lipson M, Kim AM, Olivieri LM, Coppa A, Vidale M, Mallory J, Moiseyev V, Kitov E, Monge J, Adamski N, Alex N, Broomandkhoshbacht N, Candilio F, Callan K, Cheronet O, Culleton BJ, Ferry M, Fernandes D, Freilich S, Gamarra B, Ga…
rs5030851	PAH	I4295MZevakinskiy_LBA	3084	3000-3500	The formation of human populations in South and Central Asia. Narasimhan VM, Patterson N, Moorjani P, Rohland N, Bernardos R, Mallick S, Lazaridis I, Nakatsuka N, Olalde I, Lipson M, Kim AM, Olivieri LM, Coppa A, Vidale M, Mallory J, Moiseyev V, Kitov E, Monge J, Adamski N, Alex N, Broomandkhoshbacht N, Candilio F, Callan K, Cheronet O, Culleton BJ, Ferry M, Fernandes D, Freilich S, Gamarra B, Ga…
rs5030851	PAH	I5396MKatelai_IA	2811	2500-3000	The formation of human populations in South and Central Asia. Narasimhan VM, Patterson N, Moorjani P, Rohland N, Bernardos R, Mallick S, Lazaridis I, Nakatsuka N, Olalde I, Lipson M, Kim AM, Olivieri LM, Coppa A, Vidale M, Mallory J, Moiseyev V, Kitov E, Monge J, Adamski N, Alex N, Broomandkhoshbacht N, Candilio F, Callan K, Cheronet O, Culleton BJ, Ferry M, Fernandes D, Freilich S, Gamarra B, Ga…
rs5030851	PAH	I6194MUdegram_IA	2950	2500-3000	The formation of human populations in South and Central Asia. Narasimhan VM, Patterson N, Moorjani P, Rohland N, Bernardos R, Mallick S, Lazaridis I, Nakatsuka N, Olalde I, Lipson M, Kim AM, Olivieri LM, Coppa A, Vidale M, Mallory J, Moiseyev V, Kitov E, Monge J, Adamski N, Alex N, Broomandkhoshbacht N, Candilio F, Callan K, Cheronet O, Culleton BJ, Ferry M, Fernandes D, Freilich S, Gamarra B, Ga…
rs5030850	PAH	I6548MBarikot_IA	2850	2500-3000	The formation of human populations in South and Central Asia. Narasimhan VM, Patterson N, Moorjani P, Rohland N, Bernardos R, Mallick S, Lazaridis I, Nakatsuka N, Olalde I, Lipson M, Kim AM, Olivieri LM, Coppa A, Vidale M, Mallory J, Moiseyev V, Kitov E, Monge J, Adamski N, Alex N, Broomandkhoshbacht N, Candilio F, Callan K, Cheronet O, Culleton BJ, Ferry M, Fernandes D, Freilich S, Gamarra B, Ga…
rs5030850	PAH	I6797FMaitan_MLBA_Alakul	3728	3500-4000	The formation of human populations in South and Central Asia. Narasimhan VM, Patterson N, Moorjani P, Rohland N, Bernardos R, Mallick S, Lazaridis I, Nakatsuka N, Olalde I, Lipson M, Kim AM, Olivieri LM, Coppa A, Vidale M, Mallory J, Moiseyev V, Kitov E, Monge J, Adamski N, Alex N, Broomandkhoshbacht N, Candilio F, Callan K, Cheronet O, Culleton BJ, Ferry M, Fernandes D, Freilich S, Gamarra B, Ga…
rs5030846	PAH	I0232MSrubnaya	3475	3000-3500	The formation of human populations in South and Central Asia. Narasimhan VM, Patterson N, Moorjani P, Rohland N, Bernardos R, Mallick S, Lazaridis I, Nakatsuka N, Olalde I, Lipson M, Kim AM, Olivieri LM, Coppa A, Vidale M, Mallory J, Moiseyev V, Kitov E, Monge J, Adamski N, Alex N, Broomandkhoshbacht N, Candilio F, Callan K, Cheronet O, Culleton BJ, Ferry M, Fernandes D, Freilich S, Gamarra B, Ga…
rs5030846	PAH	I12987FLoebanr_IA	2850	2500-3000	The formation of human populations in South and Central Asia. Narasimhan VM, Patterson N, Moorjani P, Rohland N, Bernardos R, Mallick S, Lazaridis I, Nakatsuka N, Olalde I, Lipson M, Kim AM, Olivieri LM, Coppa A, Vidale M, Mallory J, Moiseyev V, Kitov E, Monge J, Adamski N, Alex N, Broomandkhoshbacht N, Candilio F, Callan K, Cheronet O, Culleton BJ, Ferry M, Fernandes D, Freilich S, Gamarra B, Ga…
rs5030846	PAH	I4779FKairan_MLBA	3641	3500-4000	The formation of human populations in South and Central Asia. Narasimhan VM, Patterson N, Moorjani P, Rohland N, Bernardos R, Mallick S, Lazaridis I, Nakatsuka N, Olalde I, Lipson M, Kim AM, Olivieri LM, Coppa A, Vidale M, Mallory J, Moiseyev V, Kitov E, Monge J, Adamski N, Alex N, Broomandkhoshbacht N, Candilio F, Callan K, Cheronet O, Culleton BJ, Ferry M, Fernandes D, Freilich S, Gamarra B, Ga…
rs72554632	MAOA	I5277MAfanasievo	5040	5000-5500	The formation of human populations in South and Central Asia. Narasimhan VM, Patterson N, Moorjani P, Rohland N, Bernardos R, Mallick S, Lazaridis I, Nakatsuka N, Olalde I, Lipson M, Kim AM, Olivieri LM, Coppa A, Vidale M, Mallory J, Moiseyev V, Kitov E, Monge J, Adamski N, Alex N, Broomandkhoshbacht N, Candilio F, Callan K, Cheronet O, Culleton BJ, Ferry M, Fernandes D, Freilich S, Gamarra B, Ga…
rs121908456	EDAR	I12146FKatelai_IA	2850	2500-3000	The formation of human populations in South and Central Asia. Narasimhan VM, Patterson N, Moorjani P, Rohland N, Bernardos R, Mallick S, Lazaridis I, Nakatsuka N, Olalde I, Lipson M, Kim AM, Olivieri LM, Coppa A, Vidale M, Mallory J, Moiseyev V, Kitov E, Monge J, Adamski N, Alex N, Broomandkhoshbacht N, Candilio F, Callan K, Cheronet O, Culleton BJ, Ferry M, Fernandes D, Freilich S, Gamarra B, Ga…
rs121908453	EDAR	I0422FSrubnaya	3475	3000-3500	The formation of human populations in South and Central Asia. Narasimhan VM, Patterson N, Moorjani P, Rohland N, Bernardos R, Mallick S, Lazaridis I, Nakatsuka N, Olalde I, Lipson M, Kim AM, Olivieri LM, Coppa A, Vidale M, Mallory J, Moiseyev V, Kitov E, Monge J, Adamski N, Alex N, Broomandkhoshbacht N, Candilio F, Callan K, Cheronet O, Culleton BJ, Ferry M, Fernandes D, Freilich S, Gamarra B, Ga…
rs121908453	EDAR	I1947MGanj_Dareh_N	9973	9500-10000	The formation of human populations in South and Central Asia. Narasimhan VM, Patterson N, Moorjani P, Rohland N, Bernardos R, Mallick S, Lazaridis I, Nakatsuka N, Olalde I, Lipson M, Kim AM, Olivieri LM, Coppa A, Vidale M, Mallory J, Moiseyev V, Kitov E, Monge J, Adamski N, Alex N, Broomandkhoshbacht N, Candilio F, Callan K, Cheronet O, Culleton BJ, Ferry M, Fernandes D, Freilich S, Gamarra B, Ga…
rs121908453	EDAR	I5766FSosonivoy_HG	6057	6000-6500	The formation of human populations in South and Central Asia. Narasimhan VM, Patterson N, Moorjani P, Rohland N, Bernardos R, Mallick S, Lazaridis I, Nakatsuka N, Olalde I, Lipson M, Kim AM, Olivieri LM, Coppa A, Vidale M, Mallory J, Moiseyev V, Kitov E, Monge J, Adamski N, Alex N, Broomandkhoshbacht N, Candilio F, Callan K, Cheronet O, Culleton BJ, Ferry M, Fernandes D, Freilich S, Gamarra B, Ga…
rs121908453	EDAR	I6545FBarikot_IA	2826	2500-3000	The formation of human populations in South and Central Asia. Narasimhan VM, Patterson N, Moorjani P, Rohland N, Bernardos R, Mallick S, Lazaridis I, Nakatsuka N, Olalde I, Lipson M, Kim AM, Olivieri LM, Coppa A, Vidale M, Mallory J, Moiseyev V, Kitov E, Monge J, Adamski N, Alex N, Broomandkhoshbacht N, Candilio F, Callan K, Cheronet O, Culleton BJ, Ferry M, Fernandes D, Freilich S, Gamarra B, Ga…
rs121908453	EDAR	I8503FGeoksyur_EN	5100	5000-5500	The formation of human populations in South and Central Asia. Narasimhan VM, Patterson N, Moorjani P, Rohland N, Bernardos R, Mallick S, Lazaridis I, Nakatsuka N, Olalde I, Lipson M, Kim AM, Olivieri LM, Coppa A, Vidale M, Mallory J, Moiseyev V, Kitov E, Monge J, Adamski N, Alex N, Broomandkhoshbacht N, Candilio F, Callan K, Cheronet O, Culleton BJ, Ferry M, Fernandes D, Freilich S, Gamarra B, Ga…
rs121908452	EDAR	I12146FKatelai_IA	2850	2500-3000	The formation of human populations in South and Central Asia. Narasimhan VM, Patterson N, Moorjani P, Rohland N, Bernardos R, Mallick S, Lazaridis I, Nakatsuka N, Olalde I, Lipson M, Kim AM, Olivieri LM, Coppa A, Vidale M, Mallory J, Moiseyev V, Kitov E, Monge J, Adamski N, Alex N, Broomandkhoshbacht N, Candilio F, Callan K, Cheronet O, Culleton BJ, Ferry M, Fernandes D, Freilich S, Gamarra B, Ga…
rs121908452	EDAR	I1952MGanj_Dareh_N_son.of.I1946_brother.of.I1947	9940	9500-10000	The formation of human populations in South and Central Asia. Narasimhan VM, Patterson N, Moorjani P, Rohland N, Bernardos R, Mallick S, Lazaridis I, Nakatsuka N, Olalde I, Lipson M, Kim AM, Olivieri LM, Coppa A, Vidale M, Mallory J, Moiseyev V, Kitov E, Monge J, Adamski N, Alex N, Broomandkhoshbacht N, Candilio F, Callan K, Cheronet O, Culleton BJ, Ferry M, Fernandes D, Freilich S, Gamarra B, Ga…
rs121908452	EDAR	I3763MZevakinskiy_MLBA	3476	3000-3500	The formation of human populations in South and Central Asia. Narasimhan VM, Patterson N, Moorjani P, Rohland N, Bernardos R, Mallick S, Lazaridis I, Nakatsuka N, Olalde I, Lipson M, Kim AM, Olivieri LM, Coppa A, Vidale M, Mallory J, Moiseyev V, Kitov E, Monge J, Adamski N, Alex N, Broomandkhoshbacht N, Candilio F, Callan K, Cheronet O, Culleton BJ, Ferry M, Fernandes D, Freilich S, Gamarra B, Ga…
rs121908452	EDAR	I6696MCorded_Ware_Czech_EN	4575	4500-5000	The formation of human populations in South and Central Asia. Narasimhan VM, Patterson N, Moorjani P, Rohland N, Bernardos R, Mallick S, Lazaridis I, Nakatsuka N, Olalde I, Lipson M, Kim AM, Olivieri LM, Coppa A, Vidale M, Mallory J, Moiseyev V, Kitov E, Monge J, Adamski N, Alex N, Broomandkhoshbacht N, Candilio F, Callan K, Cheronet O, Culleton BJ, Ferry M, Fernandes D, Freilich S, Gamarra B, Ga…
rs121908450	EDAR	I6891MSaidu_Sharif_H	2250	2000-2500	The formation of human populations in South and Central Asia. Narasimhan VM, Patterson N, Moorjani P, Rohland N, Bernardos R, Mallick S, Lazaridis I, Nakatsuka N, Olalde I, Lipson M, Kim AM, Olivieri LM, Coppa A, Vidale M, Mallory J, Moiseyev V, Kitov E, Monge J, Adamski N, Alex N, Broomandkhoshbacht N, Candilio F, Callan K, Cheronet O, Culleton BJ, Ferry M, Fernandes D, Freilich S, Gamarra B, Ga…
rs121908450	EDAR	I3391MKrasnoyarsk_MLBA	3600	3500-4000	The formation of human populations in South and Central Asia. Narasimhan VM, Patterson N, Moorjani P, Rohland N, Bernardos R, Mallick S, Lazaridis I, Nakatsuka N, Olalde I, Lipson M, Kim AM, Olivieri LM, Coppa A, Vidale M, Mallory J, Moiseyev V, Kitov E, Monge J, Adamski N, Alex N, Broomandkhoshbacht N, Candilio F, Callan K, Cheronet O, Culleton BJ, Ferry M, Fernandes D, Freilich S, Gamarra B, Ga…
rs121908450	EDAR	I6674FParkhai_MBA	4139	4000-4500	The formation of human populations in South and Central Asia. Narasimhan VM, Patterson N, Moorjani P, Rohland N, Bernardos R, Mallick S, Lazaridis I, Nakatsuka N, Olalde I, Lipson M, Kim AM, Olivieri LM, Coppa A, Vidale M, Mallory J, Moiseyev V, Kitov E, Monge J, Adamski N, Alex N, Broomandkhoshbacht N, Candilio F, Callan K, Cheronet O, Culleton BJ, Ferry M, Fernandes D, Freilich S, Gamarra B, Ga…
rs121908428	SLC12A6	I10942FSW_Iberia_EN	6450	6000-6500	The genomic history of the Iberian Peninsula over the past 8000 years. Output encoded/decoded text Olalde I, Mallick S, Patterson N, Rohland N, Villalba-Mouco V, Silva M, Dulias K, Edwards CJ, Gandini F, Pala M, Soares P, Ferrando-Bernal M, Adamski N, Broomandkhoshbacht N, Cheronet O, Culleton BJ, Fernandes D, Lawson AM, Mah M, Oppenheimer J, Stewardson K, Zhang Z, Jiménez Arenas JM, Toro Moyano …
rs5030859	PAH	I3432FSW_Iberia_CA	4946	4500-5000	The genomic history of the Iberian Peninsula over the past 8000 years. Output encoded/decoded text Olalde I, Mallick S, Patterson N, Rohland N, Villalba-Mouco V, Silva M, Dulias K, Edwards CJ, Gandini F, Pala M, Soares P, Ferrando-Bernal M, Adamski N, Broomandkhoshbacht N, Cheronet O, Culleton BJ, Fernandes D, Lawson AM, Mah M, Oppenheimer J, Stewardson K, Zhang Z, Jiménez Arenas JM, Toro Moyano …
rs5030859	PAH	I10866FNE_Iberia_RomP_out	1948	1500-2000	The genomic history of the Iberian Peninsula over the past 8000 years. Output encoded/decoded text Olalde I, Mallick S, Patterson N, Rohland N, Villalba-Mouco V, Silva M, Dulias K, Edwards CJ, Gandini F, Pala M, Soares P, Ferrando-Bernal M, Adamski N, Broomandkhoshbacht N, Cheronet O, Culleton BJ, Fernandes D, Lawson AM, Mah M, Oppenheimer J, Stewardson K, Zhang Z, Jiménez Arenas JM, Toro Moyano …
rs5030859	PAH	I3238MNW_Iberia_CA_Stp	4282	4000-4500	The genomic history of the Iberian Peninsula over the past 8000 years. Output encoded/decoded text Olalde I, Mallick S, Patterson N, Rohland N, Villalba-Mouco V, Silva M, Dulias K, Edwards CJ, Gandini F, Pala M, Soares P, Ferrando-Bernal M, Adamski N, Broomandkhoshbacht N, Cheronet O, Culleton BJ, Fernandes D, Lawson AM, Mah M, Oppenheimer J, Stewardson K, Zhang Z, Jiménez Arenas JM, Toro Moyano …
rs5030858	PAH	I12514MSE_Iberia_c.10-16CE	863	500-1000	The genomic history of the Iberian Peninsula over the past 8000 years. Output encoded/decoded text Olalde I, Mallick S, Patterson N, Rohland N, Villalba-Mouco V, Silva M, Dulias K, Edwards CJ, Gandini F, Pala M, Soares P, Ferrando-Bernal M, Adamski N, Broomandkhoshbacht N, Cheronet O, Culleton BJ, Fernandes D, Lawson AM, Mah M, Oppenheimer J, Stewardson K, Zhang Z, Jiménez Arenas JM, Toro Moyano …
rs5030858	PAH	I3759MN_Iberia_IA	2228	2000-2500	The genomic history of the Iberian Peninsula over the past 8000 years. Output encoded/decoded text Olalde I, Mallick S, Patterson N, Rohland N, Villalba-Mouco V, Silva M, Dulias K, Edwards CJ, Gandini F, Pala M, Soares P, Ferrando-Bernal M, Adamski N, Broomandkhoshbacht N, Cheronet O, Culleton BJ, Fernandes D, Lawson AM, Mah M, Oppenheimer J, Stewardson K, Zhang Z, Jiménez Arenas JM, Toro Moyano …
rs5030851	PAH	I12809MC_Iberia_BA	3775	3500-4000	The genomic history of the Iberian Peninsula over the past 8000 years. Output encoded/decoded text Olalde I, Mallick S, Patterson N, Rohland N, Villalba-Mouco V, Silva M, Dulias K, Edwards CJ, Gandini F, Pala M, Soares P, Ferrando-Bernal M, Adamski N, Broomandkhoshbacht N, Cheronet O, Culleton BJ, Fernandes D, Lawson AM, Mah M, Oppenheimer J, Stewardson K, Zhang Z, Jiménez Arenas JM, Toro Moyano …
rs5030851	PAH	I3582MSE_Iberia_c.5-8CE	1400	1000-1500	The genomic history of the Iberian Peninsula over the past 8000 years. Output encoded/decoded text Olalde I, Mallick S, Patterson N, Rohland N, Villalba-Mouco V, Silva M, Dulias K, Edwards CJ, Gandini F, Pala M, Soares P, Ferrando-Bernal M, Adamski N, Broomandkhoshbacht N, Cheronet O, Culleton BJ, Fernandes D, Lawson AM, Mah M, Oppenheimer J, Stewardson K, Zhang Z, Jiménez Arenas JM, Toro Moyano …
rs5030851	PAH	I3981MSE_Iberia_c.5-8CE	1450	1000-1500	The genomic history of the Iberian Peninsula over the past 8000 years. Output encoded/decoded text Olalde I, Mallick S, Patterson N, Rohland N, Villalba-Mouco V, Silva M, Dulias K, Edwards CJ, Gandini F, Pala M, Soares P, Ferrando-Bernal M, Adamski N, Broomandkhoshbacht N, Cheronet O, Culleton BJ, Fernandes D, Lawson AM, Mah M, Oppenheimer J, Stewardson K, Zhang Z, Jiménez Arenas JM, Toro Moyano …
rs5030851	PAH	I4561FNE_Iberia_BA	3550	3500-4000	The genomic history of the Iberian Peninsula over the past 8000 years. Output encoded/decoded text Olalde I, Mallick S, Patterson N, Rohland N, Villalba-Mouco V, Silva M, Dulias K, Edwards CJ, Gandini F, Pala M, Soares P, Ferrando-Bernal M, Adamski N, Broomandkhoshbacht N, Cheronet O, Culleton BJ, Fernandes D, Lawson AM, Mah M, Oppenheimer J, Stewardson K, Zhang Z, Jiménez Arenas JM, Toro Moyano …
rs5030850	PAH	I10277MNE_Iberia_MLN	4900	4500-5000	The genomic history of the Iberian Peninsula over the past 8000 years. Output encoded/decoded text Olalde I, Mallick S, Patterson N, Rohland N, Villalba-Mouco V, Silva M, Dulias K, Edwards CJ, Gandini F, Pala M, Soares P, Ferrando-Bernal M, Adamski N, Broomandkhoshbacht N, Cheronet O, Culleton BJ, Fernandes D, Lawson AM, Mah M, Oppenheimer J, Stewardson K, Zhang Z, Jiménez Arenas JM, Toro Moyano …
rs5030850	PAH	I11592MSW_Iberia_CA	4650	4500-5000	The genomic history of the Iberian Peninsula over the past 8000 years. Output encoded/decoded text Olalde I, Mallick S, Patterson N, Rohland N, Villalba-Mouco V, Silva M, Dulias K, Edwards CJ, Gandini F, Pala M, Soares P, Ferrando-Bernal M, Adamski N, Broomandkhoshbacht N, Cheronet O, Culleton BJ, Fernandes D, Lawson AM, Mah M, Oppenheimer J, Stewardson K, Zhang Z, Jiménez Arenas JM, Toro Moyano …
rs5030850	PAH	I7642MSE_Iberia_MLN	4784	4500-5000	The genomic history of the Iberian Peninsula over the past 8000 years. Output encoded/decoded text Olalde I, Mallick S, Patterson N, Rohland N, Villalba-Mouco V, Silva M, Dulias K, Edwards CJ, Gandini F, Pala M, Soares P, Ferrando-Bernal M, Adamski N, Broomandkhoshbacht N, Cheronet O, Culleton BJ, Fernandes D, Lawson AM, Mah M, Oppenheimer J, Stewardson K, Zhang Z, Jiménez Arenas JM, Toro Moyano …
rs5030846	PAH	I1846FN_Iberia_CA	4800	4500-5000	The genomic history of the Iberian Peninsula over the past 8000 years. Output encoded/decoded text Olalde I, Mallick S, Patterson N, Rohland N, Villalba-Mouco V, Silva M, Dulias K, Edwards CJ, Gandini F, Pala M, Soares P, Ferrando-Bernal M, Adamski N, Broomandkhoshbacht N, Cheronet O, Culleton BJ, Fernandes D, Lawson AM, Mah M, Oppenheimer J, Stewardson K, Zhang Z, Jiménez Arenas JM, Toro Moyano …
rs121908453	EDAR	I7498MSE_Iberia_c.10-16CE	1100	1000-1500	The genomic history of the Iberian Peninsula over the past 8000 years. Output encoded/decoded text Olalde I, Mallick S, Patterson N, Rohland N, Villalba-Mouco V, Silva M, Dulias K, Edwards CJ, Gandini F, Pala M, Soares P, Ferrando-Bernal M, Adamski N, Broomandkhoshbacht N, Cheronet O, Culleton BJ, Fernandes D, Lawson AM, Mah M, Oppenheimer J, Stewardson K, Zhang Z, Jiménez Arenas JM, Toro Moyano …
rs121908452	EDAR	I3432FSW_Iberia_CA	4946	4500-5000	The genomic history of the Iberian Peninsula over the past 8000 years. Output encoded/decoded text Olalde I, Mallick S, Patterson N, Rohland N, Villalba-Mouco V, Silva M, Dulias K, Edwards CJ, Gandini F, Pala M, Soares P, Ferrando-Bernal M, Adamski N, Broomandkhoshbacht N, Cheronet O, Culleton BJ, Fernandes D, Lawson AM, Mah M, Oppenheimer J, Stewardson K, Zhang Z, Jiménez Arenas JM, Toro Moyano …
rs121908450	EDAR	I10278MNE_Iberia_MLN	4900	4500-5000	The genomic history of the Iberian Peninsula over the past 8000 years. Output encoded/decoded text Olalde I, Mallick S, Patterson N, Rohland N, Villalba-Mouco V, Silva M, Dulias K, Edwards CJ, Gandini F, Pala M, Soares P, Ferrando-Bernal M, Adamski N, Broomandkhoshbacht N, Cheronet O, Culleton BJ, Fernandes D, Lawson AM, Mah M, Oppenheimer J, Stewardson K, Zhang Z, Jiménez Arenas JM, Toro Moyano …
rs121908450	EDAR	I12171FSW_Iberia_IA	2550	2500-3000	The genomic history of the Iberian Peninsula over the past 8000 years. Output encoded/decoded text Olalde I, Mallick S, Patterson N, Rohland N, Villalba-Mouco V, Silva M, Dulias K, Edwards CJ, Gandini F, Pala M, Soares P, Ferrando-Bernal M, Adamski N, Broomandkhoshbacht N, Cheronet O, Culleton BJ, Fernandes D, Lawson AM, Mah M, Oppenheimer J, Stewardson K, Zhang Z, Jiménez Arenas JM, Toro Moyano …
rs121908450	EDAR	I3756MC_Iberia_BA	3848	3500-4000	The genomic history of the Iberian Peninsula over the past 8000 years. Output encoded/decoded text Olalde I, Mallick S, Patterson N, Rohland N, Villalba-Mouco V, Silva M, Dulias K, Edwards CJ, Gandini F, Pala M, Soares P, Ferrando-Bernal M, Adamski N, Broomandkhoshbacht N, Cheronet O, Culleton BJ, Fernandes D, Lawson AM, Mah M, Oppenheimer J, Stewardson K, Zhang Z, Jiménez Arenas JM, Toro Moyano …
rs121908450	EDAR	I6490FNE_Iberia_RomP	1600	1500-2000	The genomic history of the Iberian Peninsula over the past 8000 years. Output encoded/decoded text Olalde I, Mallick S, Patterson N, Rohland N, Villalba-Mouco V, Silva M, Dulias K, Edwards CJ, Gandini F, Pala M, Soares P, Ferrando-Bernal M, Adamski N, Broomandkhoshbacht N, Cheronet O, Culleton BJ, Fernandes D, Lawson AM, Mah M, Oppenheimer J, Stewardson K, Zhang Z, Jiménez Arenas JM, Toro Moyano …
rs121908450	EDAR	I7600FSE_Iberia_MLN	5350	5000-5500	The genomic history of the Iberian Peninsula over the past 8000 years. Output encoded/decoded text Olalde I, Mallick S, Patterson N, Rohland N, Villalba-Mouco V, Silva M, Dulias K, Edwards CJ, Gandini F, Pala M, Soares P, Ferrando-Bernal M, Adamski N, Broomandkhoshbacht N, Cheronet O, Culleton BJ, Fernandes D, Lawson AM, Mah M, Oppenheimer J, Stewardson K, Zhang Z, Jiménez Arenas JM, Toro Moyano …
rs121908450	EDAR	I7604MN_Iberia_MLN	5050	5000-5500	The genomic history of the Iberian Peninsula over the past 8000 years. Output encoded/decoded text Olalde I, Mallick S, Patterson N, Rohland N, Villalba-Mouco V, Silva M, Dulias K, Edwards CJ, Gandini F, Pala M, Soares P, Ferrando-Bernal M, Adamski N, Broomandkhoshbacht N, Cheronet O, Culleton BJ, Fernandes D, Lawson AM, Mah M, Oppenheimer J, Stewardson K, Zhang Z, Jiménez Arenas JM, Toro Moyano …
rs121908450	EDAR	I8203FNE_Iberia_Hel	2150	2000-2500	The genomic history of the Iberian Peninsula over the past 8000 years. Output encoded/decoded text Olalde I, Mallick S, Patterson N, Rohland N, Villalba-Mouco V, Silva M, Dulias K, Edwards CJ, Gandini F, Pala M, Soares P, Ferrando-Bernal M, Adamski N, Broomandkhoshbacht N, Cheronet O, Culleton BJ, Fernandes D, Lawson AM, Mah M, Oppenheimer J, Stewardson K, Zhang Z, Jiménez Arenas JM, Toro Moyano …
rs5030859	PAH	S11953.E1.L1MBLAT_33_Co	3300	3000-3500	Sirak K, Fernandes D, Cheronet O, Harney E, Mah M, Mallick S, Rohland N, Adamski N, Broomandkhoshbacht N, Callan K, Candilio F, Lawson AM, Mandl K, Oppenheimer J, Stewardson K, Zalzala F, Anders A, Bartík J, Coppa A, Dashtseveg T, Évinger S, Farkaš Z, Hajdu T, Bayarsaikhan J, McIntyre L, Moiseyev V, Okumura M, Pap I, Pietrusewsky M, Raczky P, Šefčáková A, Soficaru A, Szeniczey T, Szőke BM, Van Ge…
rs121908450	EDAR	S18132.E1.L1F9323_Co	4100	4000-4500	Sirak K, Fernandes D, Cheronet O, Harney E, Mah M, Mallick S, Rohland N, Adamski N, Broomandkhoshbacht N, Callan K, Candilio F, Lawson AM, Mandl K, Oppenheimer J, Stewardson K, Zalzala F, Anders A, Bartík J, Coppa A, Dashtseveg T, Évinger S, Farkaš Z, Hajdu T, Bayarsaikhan J, McIntyre L, Moiseyev V, Okumura M, Pap I, Pietrusewsky M, Raczky P, Šefčáková A, Soficaru A, Szeniczey T, Szőke BM, Van Ge…
rs5030850	PAH	I11974MChile_LosRieles_10900BP	11885	11000-52000	Reconstructing the Deep Population History of Central and South America. Posth C, Nakatsuka N, Lazaridis I, Skoglund P, Mallick S, Lamnidis TC, Rohland N, Nägele K, Adamski N, Bertolini E, Broomandkhoshbacht N, Cooper A, Culleton BJ, Ferraz T, Ferry M, Furtwängler A, Haak W, Harkins K, Harper TK, Hünemeier T, Lawson AM, Llamas B, Michel M, Nelson E, Oppenheimer J, Patterson N, Schiffels S, Sedig …
rs121908452	EDAR	I1484MPeru_Laramate_900BP	815	500-1000	Reconstructing the Deep Population History of Central and South America. Posth C, Nakatsuka N, Lazaridis I, Skoglund P, Mallick S, Lamnidis TC, Rohland N, Nägele K, Adamski N, Bertolini E, Broomandkhoshbacht N, Cooper A, Culleton BJ, Ferraz T, Ferry M, Furtwängler A, Haak W, Harkins K, Harper TK, Hünemeier T, Lawson AM, Llamas B, Michel M, Nelson E, Oppenheimer J, Patterson N, Schiffels S, Sedig …
rs121908452	EDAR	CP18MBrazil_LapaDoSanto_9600BP	9510	9500-10000	Reconstructing the Deep Population History of Central and South America. Posth C, Nakatsuka N, Lazaridis I, Skoglund P, Mallick S, Lamnidis TC, Rohland N, Nägele K, Adamski N, Bertolini E, Broomandkhoshbacht N, Cooper A, Culleton BJ, Ferraz T, Ferry M, Furtwängler A, Haak W, Harkins K, Harper TK, Hünemeier T, Lawson AM, Llamas B, Michel M, Nelson E, Oppenheimer J, Patterson N, Schiffels S, Sedig …
rs121908452	EDAR	I1742FPeru_Laramate_900BP	1125	1000-1500	Reconstructing the Deep Population History of Central and South America. Posth C, Nakatsuka N, Lazaridis I, Skoglund P, Mallick S, Lamnidis TC, Rohland N, Nägele K, Adamski N, Bertolini E, Broomandkhoshbacht N, Cooper A, Culleton BJ, Ferraz T, Ferry M, Furtwängler A, Haak W, Harkins K, Harper TK, Hünemeier T, Lawson AM, Llamas B, Michel M, Nelson E, Oppenheimer J, Patterson N, Schiffels S, Sedig …
rs121908450	EDAR	I1484MPeru_Laramate_900BP	815	500-1000	Reconstructing the Deep Population History of Central and South America. Posth C, Nakatsuka N, Lazaridis I, Skoglund P, Mallick S, Lamnidis TC, Rohland N, Nägele K, Adamski N, Bertolini E, Broomandkhoshbacht N, Cooper A, Culleton BJ, Ferraz T, Ferry M, Furtwängler A, Haak W, Harkins K, Harper TK, Hünemeier T, Lawson AM, Llamas B, Michel M, Nelson E, Oppenheimer J, Patterson N, Schiffels S, Sedig …
rs121908450	EDAR	I7090MArgentina_ArroyoSeco2_7700BP	7218	7000-7500	Reconstructing the Deep Population History of Central and South America. Posth C, Nakatsuka N, Lazaridis I, Skoglund P, Mallick S, Lamnidis TC, Rohland N, Nägele K, Adamski N, Bertolini E, Broomandkhoshbacht N, Cooper A, Culleton BJ, Ferraz T, Ferry M, Furtwängler A, Haak W, Harkins K, Harper TK, Hünemeier T, Lawson AM, Llamas B, Michel M, Nelson E, Oppenheimer J, Patterson N, Schiffels S, Sedig …
rs121908450	EDAR	LAR001FBrazil_Laranjal_6700BP	6555	6500-7000	Reconstructing the Deep Population History of Central and South America. Posth C, Nakatsuka N, Lazaridis I, Skoglund P, Mallick S, Lamnidis TC, Rohland N, Nägele K, Adamski N, Bertolini E, Broomandkhoshbacht N, Cooper A, Culleton BJ, Ferraz T, Ferry M, Furtwängler A, Haak W, Harkins K, Harper TK, Hünemeier T, Lawson AM, Llamas B, Michel M, Nelson E, Oppenheimer J, Patterson N, Schiffels S, Sedig …
rs5030859	PAH	I8814FKenya_Pastoral_Neolithic	2420	2000-2500	Ancient DNA reveals a multistep spread of the first herders into sub-Saharan Africa. Prendergast ME, Lipson M, Sawchuk EA, Olalde I, Ogola CA, Rohland N, Sirak KA, Adamski N, Bernardos R, Broomandkhoshbacht N, Callan K, Culleton BJ, Eccles L, Harper TK, Lawson AM, Mah M, Oppenheimer J, Stewardson K, Zalzala F, Ambrose SH, Ayodo G, Gates HL Jr, Gidna AO, Katongo M, Kwekason A, Mabulla AZP, Mudenda…
rs5030853	PAH	I12384MKenya_Pastoral_Neolithic	1724	1500-2000	Ancient DNA reveals a multistep spread of the first herders into sub-Saharan Africa. Prendergast ME, Lipson M, Sawchuk EA, Olalde I, Ogola CA, Rohland N, Sirak KA, Adamski N, Bernardos R, Broomandkhoshbacht N, Callan K, Culleton BJ, Eccles L, Harper TK, Lawson AM, Mah M, Oppenheimer J, Stewardson K, Zalzala F, Ambrose SH, Ayodo G, Gates HL Jr, Gidna AO, Katongo M, Kwekason A, Mabulla AZP, Mudenda…
rs5030851	PAH	I8874MKenya_Pastoral_Neolithic	3292	3000-3500	Ancient DNA reveals a multistep spread of the first herders into sub-Saharan Africa. Prendergast ME, Lipson M, Sawchuk EA, Olalde I, Ogola CA, Rohland N, Sirak KA, Adamski N, Bernardos R, Broomandkhoshbacht N, Callan K, Culleton BJ, Eccles L, Harper TK, Lawson AM, Mah M, Oppenheimer J, Stewardson K, Zalzala F, Ambrose SH, Ayodo G, Gates HL Jr, Gidna AO, Katongo M, Kwekason A, Mabulla AZP, Mudenda…
rs121965063	F11	I12534_blueFKenya_Early_Pastoral_N	3982	3500-4000	Ancient DNA reveals a multistep spread of the first herders into sub-Saharan Africa. Prendergast ME, Lipson M, Sawchuk EA, Olalde I, Ogola CA, Rohland N, Sirak KA, Adamski N, Bernardos R, Broomandkhoshbacht N, Callan K, Culleton BJ, Eccles L, Harper TK, Lawson AM, Mah M, Oppenheimer J, Stewardson K, Zalzala F, Ambrose SH, Ayodo G, Gates HL Jr, Gidna AO, Katongo M, Kwekason A, Mabulla AZP, Mudenda…
rs121908450	EDAR	I13978FTanzania_PN_outlier	2386	2000-2500	Ancient DNA reveals a multistep spread of the first herders into sub-Saharan Africa. Prendergast ME, Lipson M, Sawchuk EA, Olalde I, Ogola CA, Rohland N, Sirak KA, Adamski N, Bernardos R, Broomandkhoshbacht N, Callan K, Culleton BJ, Eccles L, Harper TK, Lawson AM, Mah M, Oppenheimer J, Stewardson K, Zalzala F, Ambrose SH, Ayodo G, Gates HL Jr, Gidna AO, Katongo M, Kwekason A, Mabulla AZP, Mudenda…
rs5030851	PAH	I2731_allMMan_Bac_all	3717	3500-4000	Ancient genomes document multiple waves of migration in Southeast Asian prehistory. Lipson M, Cheronet O, Mallick S, Rohland N, Oxenham M, Pietrusewsky M, Pryce TO, Willis A, Matsumura H, Buckley H, Domett K, Nguyen GH, Trinh HH, Kyaw AA, Win TT, Pradier B, Broomandkhoshbacht N, Candilio F, Changmai P, Fernandes D, Ferry M, Gamarra B, Harney E, Kampuansai J, Kutanan W, Michel M, Novak M, Oppenhei…
rs5030853	PAH	I3965MHazor	3750	3500-4000	The Genomic History of the Bronze Age Southern Levant. Agranat-Tamir L, Waldman S, Martin MAS, Gokhman D, Mishol N, Eshel T, Cheronet O, Rohland N, Mallick S, Adamski N, Lawson AM, Mah M, Michel M, Oppenheimer J, Stewardson K, Candilio F, Keating D, Gamarra B, Tzur S, Novak M, Kalisher R, Bechar S, Eshed V, Kennett DJ, Faerman M, Yahalom-Mack N, Monge JM, Govrin Y, Erel Y, Yakir B, Pinhasi R, Car…
rs5030851	PAH	I4525MMegiddo_MLBA	3550	3500-4000	The Genomic History of the Bronze Age Southern Levant. Agranat-Tamir L, Waldman S, Martin MAS, Gokhman D, Mishol N, Eshel T, Cheronet O, Rohland N, Mallick S, Adamski N, Lawson AM, Mah M, Michel M, Oppenheimer J, Stewardson K, Candilio F, Keating D, Gamarra B, Tzur S, Novak M, Kalisher R, Bechar S, Eshed V, Kennett DJ, Faerman M, Yahalom-Mack N, Monge JM, Govrin Y, Erel Y, Yakir B, Pinhasi R, Car…
rs5030846	PAH	I6567FBaqah	3350	3000-3500	The Genomic History of the Bronze Age Southern Levant. Agranat-Tamir L, Waldman S, Martin MAS, Gokhman D, Mishol N, Eshel T, Cheronet O, Rohland N, Mallick S, Adamski N, Lawson AM, Mah M, Michel M, Oppenheimer J, Stewardson K, Candilio F, Keating D, Gamarra B, Tzur S, Novak M, Kalisher R, Bechar S, Eshed V, Kennett DJ, Faerman M, Yahalom-Mack N, Monge JM, Govrin Y, Erel Y, Yakir B, Pinhasi R, Car…
rs121908452	EDAR	S10770.E1.L1MMegiddo_MLBA	3500	3500-4000	The Genomic History of the Bronze Age Southern Levant. Agranat-Tamir L, Waldman S, Martin MAS, Gokhman D, Mishol N, Eshel T, Cheronet O, Rohland N, Mallick S, Adamski N, Lawson AM, Mah M, Michel M, Oppenheimer J, Stewardson K, Candilio F, Keating D, Gamarra B, Tzur S, Novak M, Kalisher R, Bechar S, Eshed V, Kennett DJ, Faerman M, Yahalom-Mack N, Monge JM, Govrin Y, Erel Y, Yakir B, Pinhasi R, Car…
rs121908450	EDAR	I10099FMegiddo_MLBA	3550	3500-4000	The Genomic History of the Bronze Age Southern Levant. Agranat-Tamir L, Waldman S, Martin MAS, Gokhman D, Mishol N, Eshel T, Cheronet O, Rohland N, Mallick S, Adamski N, Lawson AM, Mah M, Michel M, Oppenheimer J, Stewardson K, Candilio F, Keating D, Gamarra B, Tzur S, Novak M, Kalisher R, Bechar S, Eshed V, Kennett DJ, Faerman M, Yahalom-Mack N, Monge JM, Govrin Y, Erel Y, Yakir B, Pinhasi R, Car…
rs121908450	EDAR	I10100FMegiddo_I10100	3338	3000-3500	The Genomic History of the Bronze Age Southern Levant. Agranat-Tamir L, Waldman S, Martin MAS, Gokhman D, Mishol N, Eshel T, Cheronet O, Rohland N, Mallick S, Adamski N, Lawson AM, Mah M, Michel M, Oppenheimer J, Stewardson K, Candilio F, Keating D, Gamarra B, Tzur S, Novak M, Kalisher R, Bechar S, Eshed V, Kennett DJ, Faerman M, Yahalom-Mack N, Monge JM, Govrin Y, Erel Y, Yakir B, Pinhasi R, Car…
rs121908450	EDAR	I6572FBaqah	3300	3000-3500	The Genomic History of the Bronze Age Southern Levant. Agranat-Tamir L, Waldman S, Martin MAS, Gokhman D, Mishol N, Eshel T, Cheronet O, Rohland N, Mallick S, Adamski N, Lawson AM, Mah M, Michel M, Oppenheimer J, Stewardson K, Candilio F, Keating D, Gamarra B, Tzur S, Novak M, Kalisher R, Bechar S, Eshed V, Kennett DJ, Faerman M, Yahalom-Mack N, Monge JM, Govrin Y, Erel Y, Yakir B, Pinhasi R, Car…
rs121908453	EDAR	I10967FVanuatu_Mangaas	200	0-500	Three Phases of Ancient Migration Shaped the Ancestry of Human Populations in Vanuatu. Lipson M, Spriggs M, Valentin F, Bedford S, Shing R, Zinger W, Buckley H, Petchey F, Matanik R, Cheronet O, Rohland N, Pinhasi R, Reich D. Three Phases of Ancient Migration Shaped the Ancestry of Human Populations in Vanuatu. Curr Biol. 2020 Dec 21;30(24):4846-4856.e6. doi: 10.1016/j.cub.2020.09.035. Epub 2020 …
rs76296470	PAH	I14000FMongolia_N_North	7480	7000-7500	Genomic insights into the formation of human populations in East Asia. Wang CC, Yeh HY, Popov AN, Zhang HQ, Matsumura H, Sirak K, Cheronet O, Kovalev A, Rohland N, Kim AM, Mallick S, Bernardos R, Tumen D, Zhao J, Liu YC, Liu JY, Mah M, Wang K, Zhang Z, Adamski N, Broomandkhoshbacht N, Callan K, Candilio F, Carlson KSD, Culleton BJ, Eccles L, Freilich S, Keating D, Lawson AM, Mandl K, Michel M, Op…
rs5030858	PAH	I1202MYankovsky_IA	2850	2500-3000	Genomic insights into the formation of human populations in East Asia. Wang CC, Yeh HY, Popov AN, Zhang HQ, Matsumura H, Sirak K, Cheronet O, Kovalev A, Rohland N, Kim AM, Mallick S, Bernardos R, Tumen D, Zhao J, Liu YC, Liu JY, Mah M, Wang K, Zhang Z, Adamski N, Broomandkhoshbacht N, Callan K, Candilio F, Carlson KSD, Culleton BJ, Eccles L, Freilich S, Keating D, Lawson AM, Mandl K, Michel M, Op…
rs5030851	PAH	I1196FBoisman_MN	7058	7000-7500	Genomic insights into the formation of human populations in East Asia. Wang CC, Yeh HY, Popov AN, Zhang HQ, Matsumura H, Sirak K, Cheronet O, Kovalev A, Rohland N, Kim AM, Mallick S, Bernardos R, Tumen D, Zhao J, Liu YC, Liu JY, Mah M, Wang K, Zhang Z, Adamski N, Broomandkhoshbacht N, Callan K, Candilio F, Carlson KSD, Culleton BJ, Eccles L, Freilich S, Keating D, Lawson AM, Mandl K, Michel M, Op…
rs5030846	PAH	I13885FJapan_Jomon	3216	3000-3500	Genomic insights into the formation of human populations in East Asia. Wang CC, Yeh HY, Popov AN, Zhang HQ, Matsumura H, Sirak K, Cheronet O, Kovalev A, Rohland N, Kim AM, Mallick S, Bernardos R, Tumen D, Zhao J, Liu YC, Liu JY, Mah M, Wang K, Zhang Z, Adamski N, Broomandkhoshbacht N, Callan K, Candilio F, Carlson KSD, Culleton BJ, Eccles L, Freilich S, Keating D, Lawson AM, Mandl K, Michel M, Op…
rs5030846	PAH	I6362FMongolia_LBA_5_CenterWest	2921	2500-3000	Genomic insights into the formation of human populations in East Asia. Wang CC, Yeh HY, Popov AN, Zhang HQ, Matsumura H, Sirak K, Cheronet O, Kovalev A, Rohland N, Kim AM, Mallick S, Bernardos R, Tumen D, Zhao J, Liu YC, Liu JY, Mah M, Wang K, Zhang Z, Adamski N, Broomandkhoshbacht N, Callan K, Candilio F, Carlson KSD, Culleton BJ, Eccles L, Freilich S, Keating D, Lawson AM, Mandl K, Michel M, Op…
rs121908453	EDAR	18R21262.ECFChina_Wuzhuangguoliang_LN.EC	5050	5000-5500	Genomic insights into the formation of human populations in East Asia. Wang CC, Yeh HY, Popov AN, Zhang HQ, Matsumura H, Sirak K, Cheronet O, Kovalev A, Rohland N, Kim AM, Mallick S, Bernardos R, Tumen D, Zhao J, Liu YC, Liu JY, Mah M, Wang K, Zhang Z, Adamski N, Broomandkhoshbacht N, Callan K, Candilio F, Carlson KSD, Culleton BJ, Eccles L, Freilich S, Keating D, Lawson AM, Mandl K, Michel M, Op…
rs121908453	EDAR	I3735FTaiwan_Hanben	1532	1500-2000	Genomic insights into the formation of human populations in East Asia. Wang CC, Yeh HY, Popov AN, Zhang HQ, Matsumura H, Sirak K, Cheronet O, Kovalev A, Rohland N, Kim AM, Mallick S, Bernardos R, Tumen D, Zhao J, Liu YC, Liu JY, Mah M, Wang K, Zhang Z, Adamski N, Broomandkhoshbacht N, Callan K, Candilio F, Carlson KSD, Culleton BJ, Eccles L, Freilich S, Keating D, Lawson AM, Mandl K, Michel M, Op…
rs121908453	EDAR	I6263FMongolia_EIA_Pazyryk_6	2221	2000-2500	Genomic insights into the formation of human populations in East Asia. Wang CC, Yeh HY, Popov AN, Zhang HQ, Matsumura H, Sirak K, Cheronet O, Kovalev A, Rohland N, Kim AM, Mallick S, Bernardos R, Tumen D, Zhao J, Liu YC, Liu JY, Mah M, Wang K, Zhang Z, Adamski N, Broomandkhoshbacht N, Callan K, Candilio F, Carlson KSD, Culleton BJ, Eccles L, Freilich S, Keating D, Lawson AM, Mandl K, Michel M, Op…
rs121908450	EDAR	I12960MMongolia_LBA_Ulaanzukh_2	3332	3000-3500	Genomic insights into the formation of human populations in East Asia. Wang CC, Yeh HY, Popov AN, Zhang HQ, Matsumura H, Sirak K, Cheronet O, Kovalev A, Rohland N, Kim AM, Mallick S, Bernardos R, Tumen D, Zhao J, Liu YC, Liu JY, Mah M, Wang K, Zhang Z, Adamski N, Broomandkhoshbacht N, Callan K, Candilio F, Carlson KSD, Culleton BJ, Eccles L, Freilich S, Keating D, Lawson AM, Mandl K, Michel M, Op…
rs121908450	EDAR	I13768MMongolia_LBA_CenterWest_4	3074	3000-3500	Genomic insights into the formation of human populations in East Asia. Wang CC, Yeh HY, Popov AN, Zhang HQ, Matsumura H, Sirak K, Cheronet O, Kovalev A, Rohland N, Kim AM, Mallick S, Bernardos R, Tumen D, Zhao J, Liu YC, Liu JY, Mah M, Wang K, Zhang Z, Adamski N, Broomandkhoshbacht N, Callan K, Candilio F, Carlson KSD, Culleton BJ, Eccles L, Freilich S, Keating D, Lawson AM, Mandl K, Michel M, Op…
rs121908450	EDAR	I3728FTaiwan_Hanben	1496	1000-1500	Genomic insights into the formation of human populations in East Asia. Wang CC, Yeh HY, Popov AN, Zhang HQ, Matsumura H, Sirak K, Cheronet O, Kovalev A, Rohland N, Kim AM, Mallick S, Bernardos R, Tumen D, Zhao J, Liu YC, Liu JY, Mah M, Wang K, Zhang Z, Adamski N, Broomandkhoshbacht N, Callan K, Candilio F, Carlson KSD, Culleton BJ, Eccles L, Freilich S, Keating D, Lawson AM, Mandl K, Michel M, Op…
rs121908450	EDAR	I7032FMongolia_EIA_SlabGrave_1	2849	2500-3000	Genomic insights into the formation of human populations in East Asia. Wang CC, Yeh HY, Popov AN, Zhang HQ, Matsumura H, Sirak K, Cheronet O, Kovalev A, Rohland N, Kim AM, Mallick S, Bernardos R, Tumen D, Zhao J, Liu YC, Liu JY, Mah M, Wang K, Zhang Z, Adamski N, Broomandkhoshbacht N, Callan K, Candilio F, Carlson KSD, Culleton BJ, Eccles L, Freilich S, Keating D, Lawson AM, Mandl K, Michel M, Op…
rs5030858	PAH	I4062FSicily_MN	6900	6500-7000	The spread of steppe and Iranian-related ancestry in the islands of the western Mediterranean. Fernandes DM, Mittnik A, Olalde I, Lazaridis I, Cheronet O, Rohland N, Mallick S, Bernardos R, Broomandkhoshbacht N, Carlsson J, Culleton BJ, Ferry M, Gamarra B, Lari M, Mah M, Michel M, Modi A, Novak M, Oppenheimer J, Sirak KA, Stewardson K, Mandl K, Schattke C, Özdoğan KT, Lucci M, Gasperetti G, Candi…
rs121908453	EDAR	I10364MSardinia_BA	3000	3000-3500	The spread of steppe and Iranian-related ancestry in the islands of the western Mediterranean. Fernandes DM, Mittnik A, Olalde I, Lazaridis I, Cheronet O, Rohland N, Mallick S, Bernardos R, Broomandkhoshbacht N, Carlsson J, Culleton BJ, Ferry M, Gamarra B, Lari M, Mah M, Michel M, Modi A, Novak M, Oppenheimer J, Sirak KA, Stewardson K, Mandl K, Schattke C, Özdoğan KT, Lucci M, Gasperetti G, Candi…
